# Supplementary material for: Dynamic changes in RNA m6A and 5 hmC influence gene expression programs during macrophage differentiation and polarisation
Source: Cell Mol Life Sci. 2024 May 23;81(1):229. doi: 10.1007/s00018-024-05261-9 (PMC11116364; doi:10.1007/s00018-024-05261-9)
Supplement: Supplementary file 7 — Table S1. Oligonucleotide sequences.Supplementary file7 (XLSX 11 KB) [file 18_2024_5261_MOESM7_ESM.xlsx]

## Sheet: Table S1
Table S1: Oligonucleotide sequences
RT-qPCR Primers
cDNA target	Primer	Sequence (5'-3')
hCXCL10	Forward	AAGTGGCATTCAAGGAGTACC
	Reverse	ATGCAGGTACAGCGTACAGT
hIL-6	Forward	CCTGAACCTTCCAAAGATGGC
	Reverse	CACCAGGCAAGTCTCCTCATT
hCD80	Forward	ACGCCCTGTATAACAGTGTCC
	Reverse	ACGCCCTGTATAACAGTGTCC
hTNFa	Forward	CTGCACTTTGGAGTGATCGG
	Reverse	TCAGCTTGAGGGTTTGCTAC
hCD209	Forward	AAGTAACCGCTTCACCTGGA
	Reverse	CTTCCTCCCCAACGTTGTTG
hCD206	Forward	GCTAAACCTACTCATGAATTACTTACAACAA
	Reverse	GAAGACGGTTTAGAAGGGTCCAT
hb2m	Forward	TGCCGTGTGAACCATGTGAC
	Reverse	CGGCATCTTCAAACCTCCAT
h18S	Forward	ACCCGTTGAACCCCATTCGTGA
	Reverse	GCCTCACTAAACCATCCAATCGG
hGAPDH	Forward	TCAAGGCTGAGAACGGGAAG
	Reverse	TCAAGGCTGAGAACGGGAAG
hCSF1	Forward	CGCTGAGGAGTGAAAGAACC
	Reverse	TTCAGGCTCCTCTCTCTGGA
hCD36	Forward	ACTCAGTGTTGGTGTGGTGA
	Reverse	ATGCAGGGCCTAGGATTTGT
hMSR1	Forward	CAGCCCTTCCCTTCAAGAGA
	Reverse	TCTTCGTTTCCCACTTCAGGA
hYAP1	Forward	GAACTGCTTCGGCAGGCAAT
	Reverse	TTGGTAACTGGCTACGCAGG
hICAM1	Forward	GGCCTCAGTCAGTGTGA
	Reverse	AACCCCATTCAGCGTCA
hCOL6A2	Forward	GAGTGTGACGTCATGACCTAC
	Reverse	TGTACCCAATGCTCTCGGAG
hCD163	Forward	TCGTCGCATTATTCTTCTTGACTAA
	Reverse	GGTGGACTAAGTTCTCTCCTCTTGA
hGRK2	Forward	TCCAGCCATACATCGAAGAGA
	Reverse	CAAAACCGTGTGAACTTATCGC
hARID1A	Forward	GGCGGGACTAACCCATACTC
	Reverse	GGCCCTGTTGACCATACCC
hMYC	Forward	AAACACAAACTTGAACAGCTAC
	Reverse	ATTTGAGGCAGTTTACATTATGG
shRNA Sequence (5'-3')
Sh Con_F	CCGGTTTGGATTGAAGGGAGCTCTTCAAGAGAGAGCTCCCTTCAATCCAAACTTTTTTC
Sh Con_R	AATTGAAAAAAGTTTGGATTGAAGGGAGCTCTCTCTTGAAGAGCTCCCTTCAATCCAAA
Mettl3_Sh1_F	CCGGTCACCAAGGAGACTGCTATTTCTCGAGAAATAGCAGTCTCCTTGGTGATTTTTG
Mettl3_Sh1_R	AATTCAAAAAGCTGCACTTCAGACGAATTATCTCGAGTAATTCGTCTGAAGTGCAGC
Mettl3_Sh2_F	CCGGGCAAGTATGTTCACTATGAAACTCGAGTTTCATAGTGAACATACTTGCTTTTTG
Mettl3_Sh2_R	AATTCAAAAAGCAAGTATGTTCACTATGAAACTCGAGTTTCATAGTGAACATACTTGC
