# Supplementary material for: Dynamic changes in RNA m6A and 5 hmC influence gene expression programs during macrophage differentiation and polarisation
Source: Cell Mol Life Sci. 2024 May 23;81(1):229. doi: 10.1007/s00018-024-05261-9 (PMC11116364; doi:10.1007/s00018-024-05261-9)
Supplement: Supplementary file 8 — Table S2. Lists of differentially enriched m6A peaks during macrophage differentiation and polarisation. Supplementary file8 (XLSX 956 KB) [file 18_2024_5261_MOESM8_ESM.xlsx]

## Sheet: Table S2
Table S2: Lists of differentially enriched m6A peaks during macrophage differentiation and polarisation.
Mϕ to Mo						M1 to Mϕ						M2 to Mϕ
chr	start	end	log2 fold change	Gene name		chr	start	end	log2 fold change	Gene name		chr	start	end	log2 fold change	Gene name
1	14539	14732	-1.12534	WASH7P		1	912473	912664	-5.15701	RP11-54O7.16		22	32385197	32385359	-7.24715	RP1-149A16.17
1	155659732	155659932	-1.50597	YY1AP1		1	912473	912664	-5.15701	RP11-54O7.1		1	155660636	155660834	-7.07923	YY1AP1
1	155659732	155659932	-1.50597	RP11-29H23.5		22	31782959	31783179	6.1061	DEPDC5		22	35424190	35424391	2.25942	MCM5
22	31738499	31738718	-1.77559	PRR14L		22	31933732	31933908	-2.5667	C22orf24		22	35551864	35552074	1.15773	RASD2
22	31782959	31783179	-5.94892	DEPDC5		22	35347296	35347550	-1.49969	TOM1		22	35667832	35668027	-1.0729	APOL6
22	31956966	31957162	-2.62074	YWHAH		22	35551864	35552074	-2.59095	RASD2		22	36266820	36267016	4.98649	APOL1
22	32385197	32385359	2.40741	RP1-149A16.17		22	35659233	35659433	2.92055	APOL6		22	36282531	36282713	9.82583	MYH9
22	32541325	32541523	-3.45759	SYN3		22	35667832	35668027	1.43081	APOL6		22	36330892	36331092	7.09907	MYH9
22	32546241	32546436	-2.83054	SYN3		22	36226781	36226978	3.95089	APOL2		22	37287860	37288039	-8.02267	CYTH4
1	155660636	155660834	-2.75409	YY1AP1		22	36227696	36227953	3.58245	APOL2		22	37665716	37665917	1.2909	SH3BP1
22	35347296	35347550	1.7174	TOM1		22	36236670	36236890	3.83915	APOL2		22	37665716	37665917	1.2909	PDXP
22	35424190	35424391	-3.67269	MCM5		22	36265540	36265738	3.8838	APOL1		22	37757791	37758043	11.8018	TRIOBP
22	35551864	35552074	8.52921	RASD2		22	36266820	36267016	9.8585	APOL1		22	38075412	38075610	1.81578	PICK1
22	35667832	35668027	2.4265	APOL6		22	37029509	37029721	-1.18087	MPST		22	38341039	38341149	1.22767	CSNK1E
22	36227696	36227953	1.20036	APOL2		22	37225385	37225582	-2.55575	RAC2		22	38341039	38341149	1.22767	RP3-449O17.1
1	155689058	155689261	-7.32586	DAP3		22	37287860	37288039	-8.02267	CYTH4		22	38741375	38741665	9.97095	RP3-508I15.14
22	36236670	36236890	2.31769	APOL2		22	37314194	37314428	-1.32194	CYTH4		22	38741375	38741665	9.97095	SUN2
22	36265540	36265738	1.48095	APOL1		22	37314951	37315080	-1.22202	CYTH4		22	38742668	38742944	9.02389	RP3-508I15.21
22	36282531	36282713	-11.0367	MYH9		22	37665716	37665917	-1.49995	SH3BP1		22	38742668	38742944	9.02389	RP3-508I15.14
22	36330892	36331092	-6.89924	MYH9		22	37665716	37665917	-1.49995	PDXP		22	38742668	38742944	9.02389	SUN2
22	36490015	36490158	-1.99436	FOXRED2		22	37757791	37758043	9.61112	TRIOBP		22	38785121	38785314	5.41724	SUN2
22	37029509	37029721	-1.66659	MPST		22	37805818	37806021	-2.21373	H1F0		22	38785121	38785314	5.41724	DNAL4
22	37182298	37182488	2.99755	C1QTNF6		22	37831455	37831645	-1.24051	ANKRD54		22	38866865	38866989	11.7732	CBX6
22	37182298	37182488	2.99755	RP1-151B14.6		22	38078115	38078310	-1.17509	SLC16A8		22	39045240	39045438	1.20003	APOBEC3F
1	155738143	155738343	-1.10057	DAP3		22	38080102	38080355	-1.18445	SLC16A8		22	39045240	39045438	1.20003	APOBEC3G
22	37314194	37314428	1.29559	CYTH4		22	38091962	38092151	-1.65916	BAIAP2L2		22	39224879	39225079	3.29348	PDGFB
22	37665716	37665917	-1.53692	PDXP		22	38093639	38093808	-4.0992	BAIAP2L2		22	39529220	39529418	2.06318	RPS19BP1
22	37665716	37665917	-1.53692	SH3BP1		22	38215038	38215237	2.34368	MAFF		22	40405900	40406085	7.62914	SGSM3
22	37734526	37734718	-1.88955	TRIOBP		22	38341039	38341149	-1.52418	RP3-449O17.1		22	40407938	40408129	7.01313	SGSM3
22	37831455	37831645	-2.51023	ANKRD54		22	38341039	38341149	-1.52418	CSNK1E		22	40418800	40418998	1.7725	MKL1
1	155748247	155748450	-1.1531	MSTO2P		22	38673136	38673324	-6.38399	RP3-508I15.9		22	41125739	41125924	-8.13761	EP300
22	37940816	37941016	1.42532	MICALL1		22	38673136	38673324	-6.38399	CBY1		22	41395913	41396131	-1.07739	TEF
22	38078115	38078310	2.96644	SLC16A8		22	38699898	38700105	-1.30074	JOSD1		22	41674095	41674321	1.03153	SNU13
22	38080102	38080355	1.7587	SLC16A8		22	38739932	38740065	10.8675	SUN2		1	155853395	155853566	1.86665	GON4L
22	38081711	38081913	1.12163	SLC16A8		22	38739932	38740065	10.8675	RP3-508I15.14		22	41694090	41694290	1.05379	C22orf46
22	38089654	38089847	3.90606	BAIAP2L2		22	38741375	38741665	13.3056	SUN2		22	41925158	41925384	1.0368	TNFRSF13C
22	38091962	38092151	2.14115	BAIAP2L2		22	38741375	38741665	13.3056	RP3-508I15.14		22	42059945	42060140	1.11589	NAGA
22	38093639	38093808	2.0851	BAIAP2L2		22	38742668	38742944	12.1131	RP3-508I15.14		22	42213210	42213410	1.44256	TCF20
1	155749784	155749961	-1.32686	GON4L		22	38742668	38742944	12.1131	SUN2		22	42275143	42275351	1.02227	OGFRP1
1	155749784	155749961	-1.32686	MSTO2P		22	38742668	38742944	12.1131	RP3-508I15.21		22	42275143	42275351	1.02227	TCF20
22	38341039	38341149	3.2539	CSNK1E		22	38785121	38785314	5.44437	SUN2		22	44018531	44018758	5.4286	PARVB
22	38341039	38341149	3.2539	RP3-449O17.1		22	38785121	38785314	5.44437	DNAL4		22	44185904	44186102	8.07893	PARVG
22	38699898	38700105	1.13747	JOSD1		22	39044232	39044421	1.69684	APOBEC3F		22	44185904	44186102	8.07893	RP4-671O14.5
22	38741375	38741665	-10.0531	SUN2		22	39044232	39044421	1.69684	APOBEC3G		22	45240238	45240431	8.90764	KIAA0930
22	38741375	38741665	-10.0531	RP3-508I15.14		22	39045240	39045438	2.48432	APOBEC3F		22	46040534	46040646	1.38002	LINC00899
22	38742668	38742944	-9.16168	RP3-508I15.21		22	39045240	39045438	2.48432	APOBEC3G		22	46238294	46238413	-5.94494	PPARA
22	38742668	38742944	-9.16168	SUN2		22	39080257	39080549	2.15952	APOBEC3G		1	156076583	156076846	1.62743	MEX3A
22	38742668	38742944	-9.16168	RP3-508I15.14		22	39224879	39225079	2.67476	PDGFB		1	156177253	156177358	5.45794	SEMA4A
1	155750401	155750624	-1.65468	GON4L		22	39529220	39529418	-7.71292	RPS19BP1		22	49432901	49433082	-1.32143	C22orf34
22	38785121	38785314	-6.45062	DNAL4		22	40266041	40266240	-1.11961	TNRC6B		22	49435895	49436088	-6.58182	C22orf34
22	38785121	38785314	-6.45062	SUN2		22	40323105	40323307	-1.09416	TNRC6B		22	49466125	49466312	-1.02204	C22orf34
22	39224879	39225079	5.29248	PDGFB		22	40405900	40406085	8.00509	SGSM3		22	49543825	49543940	-6.64616	C22orf34
22	39430260	39430459	-1.07019	TAB1		22	40407938	40408129	6.46648	SGSM3		22	49617326	49617428	3.35022	C22orf34
22	39488579	39488781	4.4336	MGAT3		22	40586890	40587073	-5.81741	RPL4P6		22	49885485	49885654	-1.13	ZBED4
22	39529220	39529418	-1.69239	RPS19BP1		22	40586890	40587073	-5.81741	MKL1		22	49900167	49900362	2.65226	ALG12
22	40405900	40406085	-10.1735	SGSM3		22	41125739	41125924	-1.69324	EP300		22	50217525	50217686	1.01483	SELO
22	40406916	40407115	-9.16319	SGSM3		22	41395913	41396131	-2.87107	TEF		22	50264521	50264672	1.48602	MAPK11
22	40407938	40408129	-8.78284	SGSM3		22	41397445	41397652	-2.03565	TEF		22	50483139	50483341	-1.4596	ADM2
22	40411416	40411718	-2.00453	MKL1		1	6620034	6620161	-2.83101	PHF13		22	50503221	50503423	1.89251	LMF2
22	40418800	40418998	-2.17503	MKL1		22	41697307	41697521	-1.05401	C22orf46		3	2099359	2099479	-2.41825	CNTN4
22	40586890	40587073	-2.00639	RPL4P6		22	42052721	42052917	-6.27248	WBP2NL		3	2616930	2617042	5.7539	CNTN4
22	40586890	40587073	-2.00639	MKL1		22	42056904	42057085	-6.37932	WBP2NL		1	156642474	156642752	1.27302	RP11-284F21.10
22	40926292	40926493	-1.08853	XPNPEP3		22	42213210	42213410	1.06942	TCF20		1	156642474	156642752	1.27302	BCAN
22	41230318	41230573	-1.87053	CHADL		22	42871359	42871558	-1.93657	PACSIN2		3	9747420	9747605	1.64547	BRPF1
22	41230318	41230573	-1.87053	L3MBTL2		22	43200430	43200664	-1.16142	SCUBE1		3	9932550	9932765	1.20463	IL17RC
22	41246473	41246641	-2.58444	RANGAP1		22	43203536	43203868	-1.29166	SCUBE1		3	9944467	9944667	1.21636	CRELD1
22	41436259	41436461	-1.36144	TOB2		22	44185904	44186102	6.01136	RP4-671O14.5		3	9949399	9949544	1.08926	PRRT3-AS1
22	41460095	41460308	-1.87527	PHF5A		22	44185904	44186102	6.01136	PARVG		3	9949399	9949544	1.08926	PRRT3
22	41528817	41529016	-1.66694	POLR3H		22	44495636	44495817	-2.16164	LDOC1L		3	10005403	10005592	1.03164	EMC3-AS1
22	41528817	41529016	-1.66694	ACO2		22	44496971	44497178	-1.28266	LDOC1L		3	10005403	10005592	1.03164	EMC3
22	41531867	41532065	-1.74414	POLR3H		22	44728864	44729062	-2.83546	PRR5-ARHGAP8		3	10068962	10069140	1.71313	FANCD2
22	41534391	41534590	-2.0639	POLR3H		22	44728864	44729062	-2.83546	PRR5		3	10247993	10248181	1.15574	TATDN2
22	41600579	41600747	-2.34088	DESI1		22	44730196	44730359	-1.93255	PRR5		1	156723222	156723422	1.3802	ISG20L2
22	41674095	41674321	-2.28107	SNU13		22	44730196	44730359	-1.93255	PRR5-ARHGAP8		3	10332509	10332613	4.10218	ATP2B2
22	41676806	41677027	-8.26539	SNU13		22	45170005	45170215	-1.53229	NUP50		3	11203375	11203644	-1.55118	HRH1
1	155853395	155853566	-3.21122	GON4L		22	45240238	45240431	9.4285	KIAA0930		3	12935616	12935824	1.14538	IQSEC1
22	41694090	41694290	-1.95377	C22orf46		1	155951139	155951340	-1.83083	MIR6738		3	14125342	14125544	3.04654	TMEM43
22	41695797	41695984	-3.93877	C22orf46		1	155951139	155951340	-1.83083	ARHGEF2		3	14968521	14968809	-6.13178	NR2C2
22	41697307	41697521	-1.27766	C22orf46		22	46040534	46040646	-4.26958	LINC00899		3	15043834	15044027	6.94266	NR2C2
22	41925158	41925384	-1.31639	TNFRSF13C		22	46044480	46044685	-3.07656	LINC00899		3	15043834	15044027	6.94266	MRPS25
22	42052721	42052917	-2.41224	WBP2NL		22	46239386	46239635	-1.02046	PPARA		1	156728007	156728207	1.79131	ISG20L2
22	42056904	42057085	-2.44155	WBP2NL		22	46262251	46262435	-1.58591	PKDREJ		3	15052335	15052554	1.13285	MRPS25
22	42059945	42060140	-1.61172	NAGA		1	156076583	156076846	-6.9346	MEX3A		3	15052335	15052554	1.13285	NR2C2
1	155900360	155900561	1.45978	RIT1		22	46308412	46308655	-7.4367	GTSE1		3	15256040	15256237	-2.26082	SH3BP5-AS1
22	42213210	42213410	-2.63639	TCF20		22	46331219	46331527	-7.09961	TRMU		3	15256040	15256237	-2.26082	SH3BP5
22	42692534	42692734	1.00301	A4GALT		22	46677471	46677675	-2.48459	GRAMD4		3	15272446	15272642	7.4933	SH3BP5
22	42871359	42871558	1.32645	PACSIN2		22	46686235	46686431	-3.67188	CERK		3	15797628	15797826	-1.22757	ANKRD28
22	43132987	43133185	-1.76852	MCAT		1	156177253	156177358	5.86651	SEMA4A		3	16319098	16319295	8.78126	OXNAD1
22	44018531	44018758	-8.01147	PARVB		22	46762099	46762299	-1.44508	CTA-29F11.1		3	16319098	16319295	8.78126	RFTN1
22	44185904	44186102	-8.59397	PARVG		22	49415090	49415278	-3.66421	C22orf34		3	16319353	16319504	8.01421	OXNAD1
22	44185904	44186102	-8.59397	RP4-671O14.5		22	49415710	49415847	-1.28616	C22orf34		3	16319353	16319504	8.01421	RFTN1
22	44727727	44727930	-1.24536	PRR5-ARHGAP8		22	49433881	49434047	-2.17085	C22orf34		3	16319994	16320151	1.79454	RFTN1
22	44727727	44727930	-1.24536	PRR5		22	49435895	49436088	-1.5	C22orf34		3	16319994	16320151	1.79454	OXNAD1
22	45170005	45170215	1.32012	NUP50		22	49440585	49440784	-4.15998	C22orf34		3	17011389	17011595	-1.0353	PLCL2
22	45178295	45178499	-1.1462	NUP50		22	49459056	49459294	-5.20222	C22orf34		3	17485674	17485821	-5.94209	TBC1D5
22	45184667	45184799	-1.43725	NUP50		22	49460282	49460466	-4.85022	C22orf34		3	17618690	17618894	-5.58182	TBC1D5
22	45185324	45185525	-1.47263	NUP50		22	49466125	49466312	-6.56044	C22orf34		3	17654661	17654789	5.98739	TBC1D5
22	45194828	45195028	-4.57898	KIAA0930		1	156200174	156200375	1.0487	SLC25A44		3	18444414	18444621	1.14596	TBC1D5
22	45340496	45340704	-1.5542	FAM118A		22	49593140	49593332	-2.04541	C22orf34		3	18444414	18444621	1.14596	SATB1
22	45422430	45422543	-4.0556	RIBC2		22	49603465	49603663	1.53669	C22orf34		1	156914769	156914947	2.01531	PEAR1
22	45922516	45922644	-3.7714	WNT7B		22	49607102	49607298	-1.81563	C22orf34		3	20174686	20174871	-1.34186	SGO1
22	46040534	46040646	-3.0982	LINC00899		22	49617326	49617428	5.35712	C22orf34		3	20174686	20174871	-1.34186	SGO1-AS1
22	46044480	46044685	-2.28184	LINC00899		22	49900167	49900362	2.22753	ALG12		3	21556254	21556406	-3.9464	ZNF385D
22	46087293	46087430	-4.36726	MIRLET7BHG		22	49963095	49963307	1.37853	PIM3		3	21556254	21556406	-3.9464	ZNF385D-AS1
22	46235324	46235527	-1.23108	PPARA		22	50217525	50217686	1.27643	SELO		3	21558913	21559024	-2.54892	ZNF385D-AS1
22	46238294	46238413	-1.19891	PPARA		1	6621563	6621876	-1.6346	PHF13		3	21558913	21559024	-2.54892	ZNF385D
22	46244724	46244910	-2.50359	CDPF1		1	156291612	156291820	1.53017	GLMP		3	21636906	21637074	-1.98864	ZNF385D
1	156076583	156076846	-1.24685	MEX3A		1	156291612	156291820	1.53017	TMEM79		3	21699079	21699263	-6.13922	ZNF385D
22	46308412	46308655	-3.86266	GTSE1		22	50253183	50253355	-1.46493	MAPK12		1	156937395	156937584	-6.56464	ARHGEF11
22	46331219	46331527	-4.0073	TRMU		22	50483139	50483341	-2.92093	ADM2		3	21755252	21755429	-1.28983	ZNF385D
22	46362814	46363015	1.14706	CELSR1		22	50523769	50523973	1.47072	CTA-384D8.36		3	21837257	21837455	-1.03452	ZNF385D
22	46417031	46417172	-1.66798	CELSR1		22	50523769	50523973	1.47072	SCO2		3	21950537	21950746	-1.82618	ZNF385D
22	46596167	46596359	-6.58214	GRAMD4		1	156539116	156539313	-3.02309	IQGAP3		3	21950537	21950746	-1.82618	ZNF385D-AS2
22	46597819	46598008	-5.96832	GRAMD4		22	50624956	50625162	-1.0789	ARSA		3	21981637	21981857	-2.36996	ZNF385D
22	46686235	46686431	-1.02793	CERK		22	50798853	50799047	-3.39634	RPL23AP82		3	21984115	21984288	-2.53896	ZNF385D
1	156177253	156177358	-8.32574	SEMA4A		3	2616930	2617042	4.77537	CNTN4		1	156938453	156938648	-1.23625	ARHGEF11
22	46762099	46762299	-2.39581	CTA-29F11.1		3	4303654	4303867	-1.53394	SUMF1		3	21985978	21986176	-6.99461	ZNF385D
22	49415090	49415278	3.01946	C22orf34		3	4303654	4303867	-1.53394	SETMAR		3	21986616	21986814	-1.58123	ZNF385D
22	49415710	49415847	3.36074	C22orf34		3	4328791	4328917	-6.27465	SUMF1		3	21987037	21987237	-1.2684	ZNF385D
22	49435895	49436088	6.58182	C22orf34		3	9371235	9371435	-1.00612	THUMPD3-AS1		3	22048510	22048744	-7.89858	ZNF385D
22	49459056	49459294	-1.05506	C22orf34		3	9371235	9371435	-1.00612	THUMPD3		3	22124968	22125148	-8.49435	ZNF385D
22	49460282	49460466	-2.12542	C22orf34		3	9734395	9734626	-1.28503	BRPF1		3	22126908	22127105	-1.12225	ZNF385D
1	156200174	156200375	-1.60594	SLC25A44		3	9738915	9739116	-1.23721	BRPF1		3	22280036	22280228	-6.94949	ZNF385D
22	49468882	49469052	-1.2783	C22orf34		3	9835547	9835738	-1.34926	TTLL3		3	23544225	23544334	-5.80735	UBE2E2
22	49543825	49543940	-1.24113	C22orf34		3	9854727	9854902	-1.08638	TTLL3		3	23962313	23962512	-1.87644	NR1D2
22	49593140	49593332	-1.64434	C22orf34		3	9932550	9932765	-1.31902	IL17RC		3	26710036	26710165	-5.08371	LRRC3B
22	49603465	49603663	-3.99311	C22orf34		3	9944467	9944667	-1.01697	CRELD1		3	27633399	27633644	2.74721	AC098614.2
22	49607102	49607298	-2.92053	C22orf34		3	9946003	9946209	-1.16969	PRRT3		3	27717384	27717486	2.82217	EOMES
22	49609028	49609222	-1.24388	C22orf34		3	9949399	9949544	-1.1347	PRRT3		3	28324105	28324306	-1.0388	CMC1
22	49617326	49617428	-8.5706	C22orf34		3	9949399	9949544	-1.1347	PRRT3-AS1		3	28324105	28324306	-1.0388	AZI2
22	49823130	49823334	-1.53178	BRD1		3	10005403	10005592	-1.20794	EMC3		3	32469469	32469569	-5.19884	CMTM7
22	49883624	49883822	-1.22166	ZBED4		3	10005403	10005592	-1.20794	EMC3-AS1		3	32570747	32570863	8.31044	DYNC1LI1
22	49885485	49885654	-1.9498	ZBED4		3	10007282	10007452	-6.60534	EMC3		3	33798457	33798602	2.10526	PDCD6IP
22	49886726	49886924	-1.79087	ZBED4		3	10007282	10007452	-6.60534	AC022007.5		3	36831413	36831613	-1.2306	TRANK1
22	49900167	49900362	-3.75685	ALG12		3	10142746	10142945	-7.90854	VHL		3	36855638	36855806	-1.1563	TRANK1
22	49900970	49901162	-1.43481	ALG12		3	10328585	10328857	-3.09771	ATP2B2		3	37282023	37282182	-1.18994	GOLGA4
22	50059999	50060195	-4.21321	MLC1		3	10332509	10332613	-3.53304	ATP2B2		3	38411078	38411190	-1.46715	XYLB
22	50071151	50071318	-5.40132	MLC1		3	10377691	10377951	-5.53851	ATP2B2		1	158958218	158958476	2.16819	PYHIN1
22	50203872	50204070	-1.1219	SELO		3	10449461	10449644	-1.97945	ATP2B2		3	39184213	39184412	4.11739	XIRP1
22	50214933	50215133	-1.44419	SELO		3	11193531	11193731	-1.59253	HRH1		3	39185527	39185728	4.7406	XIRP1
22	50217525	50217686	-2.62619	SELO		3	11203375	11203644	-1.94641	HRH1		3	39186682	39186876	3.95262	XIRP1
1	156291612	156291820	-2.14565	TMEM79		3	11204739	11204958	-1.81677	HRH1		3	39187976	39188173	3.79798	XIRP1
1	156291612	156291820	-2.14565	GLMP		3	11206510	11206638	-2.674	HRH1		3	39188843	39188950	3.79027	XIRP1
22	50253183	50253355	-2.00408	MAPK12		3	11259914	11260109	-1.11811	HRH1		3	39265585	39265692	2.08039	CX3CR1
22	50264521	50264672	-1.26296	MAPK11		3	12503300	12503496	-1.93931	TSEN2		3	40324008	40324181	1.80572	ENTPD3-AS1
22	50310452	50310655	6.95471	DENND6B		3	12995238	12995414	-7.30643	IQSEC1		3	40517048	40517247	2.25701	ZNF620
22	50316284	50316541	-2.7425	DENND6B		3	14112989	14113187	-1.14911	CHCHD4		3	41245072	41245251	7.06238	CTNNB1
22	50316284	50316541	-2.7425	XX-C00717C00720L.1		3	14125342	14125544	-6.49345	TMEM43		3	42106114	42106378	-1.81364	TRAK1
22	50393939	50394118	1.10611	PPP6R2		3	14158286	14158486	-2.11599	XPC		3	42638216	42638418	-1.51953	RP4-613B23.1
22	50503221	50503423	-2.86938	LMF2		3	14158286	14158486	-2.11599	AC093495.4		3	42638216	42638418	-1.51953	NKTR
1	156539116	156539313	-1.25993	IQGAP3		3	14968521	14968809	-6.13178	NR2C2		3	42659945	42660133	5.86417	ZBTB47
22	50569486	50569689	1.84493	CHKB-CPT1B		3	15042782	15043022	-1.10425	NR2C2		3	44917369	44917569	1.26182	ZDHHC3
22	50569486	50569689	1.84493	CPT1B		3	15042782	15043022	-1.10425	MRPS25		3	45085541	45085731	3.18718	CDCP1
22	50571447	50571638	8.04535	CPT1B		3	15045656	15045854	-6.73812	NR2C2		3	45224891	45225068	1.23066	TMEM158
22	50571447	50571638	8.04535	CHKB-CPT1B		3	15045656	15045854	-6.73812	MRPS25		3	45707590	45707824	2.09597	SACM1L
22	50798853	50799047	1.70018	RPL23AP82		3	15272446	15272642	8.95495	SH3BP5		1	159848980	159849154	-5.21103	C1orf204
3	2099359	2099479	-2.12333	CNTN4		1	156728770	156728994	-1.08231	ISG20L2		3	47380380	47380547	1.71743	RP11-708J19.1
3	2616930	2617042	-8.44687	CNTN4		1	156728770	156728994	-1.08231	RRNAD1		3	48287054	48287194	-1.37845	ZNF589
1	156595361	156595562	-1.84099	GPATCH4		3	15670216	15670416	-3.12473	ANKRD28		3	48460342	48460533	1.29426	ATRIP
3	4303654	4303867	1.1744	SUMF1		3	15797628	15797826	-2.62303	ANKRD28		3	48561726	48561887	1.23336	UCN2
3	4303654	4303867	1.1744	SETMAR		3	16319098	16319295	10.7086	RFTN1		3	48561726	48561887	1.23336	PFKFB4
3	4983040	4983242	2.82082	BHLHE40		3	16319098	16319295	10.7086	OXNAD1		3	48562535	48562706	1.0174	UCN2
3	9371235	9371435	-1.06836	THUMPD3		3	16319353	16319504	10.4377	OXNAD1		3	48681040	48681240	1.02903	NCKIPSD
3	9371235	9371435	-1.06836	THUMPD3-AS1		3	16319353	16319504	10.4377	RFTN1		3	48989714	48989883	6.37242	RP13-131K19.2
3	9384595	9384748	-1.53652	THUMPD3		3	16319994	16320151	4.56898	RFTN1		3	49424527	49424699	-1.21459	RP11-949J7.8
3	9384595	9384748	-1.53652	THUMPD3-AS1		3	16319994	16320151	4.56898	OXNAD1		3	49424527	49424699	-1.21459	NICN1
1	156642474	156642752	1.74379	RP11-284F21.10		3	17089866	17090052	-1.23807	PLCL2		3	49642819	49643010	1.06367	BSN
1	156642474	156642752	1.74379	BCAN		3	17490477	17490699	-1.4682	TBC1D5		3	49653744	49653895	1.60823	BSN
3	9747420	9747605	-1.42882	BRPF1		3	17618690	17618894	-5.58182	TBC1D5		3	49655654	49655848	1.77366	BSN
3	9841527	9841739	-1.10681	RPUSD3		3	19484530	19484688	1.11973	KCNH8		3	49657187	49657383	1.75056	BSN
3	9841527	9841739	-1.10681	TTLL3		3	20174686	20174871	-2.03283	SGO1		3	49660802	49660998	1.66279	BSN
3	9854727	9854902	2.3545	TTLL3		3	20174686	20174871	-2.03283	SGO1-AS1		3	49662072	49662225	1.5994	BSN
3	9944467	9944667	1.16593	CRELD1		3	21421151	21421350	-1.62283	ZNF385D		3	49685279	49685478	2.87073	MST1
3	9946003	9946209	2.54863	PRRT3		3	21556254	21556406	-1.60082	ZNF385D-AS1		3	49686808	49686916	3.72338	MST1
3	9949399	9949544	2.50893	PRRT3		3	21556254	21556406	-1.60082	ZNF385D		3	49687198	49687397	6.19077	MST1
3	9949399	9949544	2.50893	PRRT3-AS1		3	21558913	21559024	-1.80737	ZNF385D		3	49721010	49721203	1.4023	RNF123
3	10005403	10005592	-2.38406	EMC3		3	21558913	21559024	-1.80737	ZNF385D-AS1		3	49721010	49721203	1.4023	GMPPB
3	10005403	10005592	-2.38406	EMC3-AS1		3	21636906	21637074	-4.12706	ZNF385D		3	50294927	50295126	2.70341	HYAL3
3	10007282	10007452	1.51476	AC022007.5		3	21664771	21664974	-1.14335	ZNF385D		3	50358985	50359185	1.15371	TMEM115
3	10007282	10007452	1.51476	EMC3		3	21683551	21683853	-7.81946	ZNF385D		3	50358985	50359185	1.15371	XXcos-LUCA11.5
3	10068962	10069140	-5.09707	FANCD2		3	21699079	21699263	-6.13922	ZNF385D		3	50607529	50607752	5.53149	CISH
3	10142746	10142945	-1.23794	VHL		3	21727853	21728051	-7.10674	ZNF385D		3	51652717	51652919	-1.24633	RAD54L2
3	10260277	10260491	-1.24972	TATDN2		3	21751132	21751328	-2.12663	ZNF385D		3	51653557	51653679	-2.89425	RAD54L2
3	10260277	10260491	-1.24972	RP11-438J1.1		1	156937395	156937584	-6.56464	ARHGEF11		3	51957551	51957754	1.41744	PCBP4
3	10279717	10279943	-1.1181	TATDN2		3	21981637	21981857	-1.33222	ZNF385D		3	52050765	52050961	9.66796	DUSP7
3	10279717	10279943	-1.1181	RP11-438J1.1		3	21984115	21984288	-1.01785	ZNF385D		3	52054097	52054277	10.4252	DUSP7
1	156723222	156723422	-1.96513	ISG20L2		3	21985978	21986176	-1.21731	ZNF385D		3	56728546	56728766	1.08599	ARHGEF3
3	11193531	11193731	1.73137	HRH1		3	21987037	21987237	-1.31576	ZNF385D		1	7791782	7791971	-1.04426	PER3
3	11203375	11203644	1.57956	HRH1		3	22048510	22048744	-1.38109	ZNF385D		1	160750025	160750223	5.07994	SLAMF7
3	11204739	11204958	1.25076	HRH1		3	22124968	22125148	-1.17288	ZNF385D		3	57298137	57298342	-1.74312	DNAH12
3	11206510	11206638	1.16406	HRH1		3	22126908	22127105	-1.65638	ZNF385D		3	57912407	57912590	-1.44336	SLMAP
1	156724238	156724439	-1.17349	ISG20L2		3	23269027	23269224	1.14167	UBE2E2		3	58123390	58123595	1.18816	FLNB
3	11259914	11260109	2.50898	HRH1		3	23962313	23962512	-2.04979	NR1D2		3	58501468	58501664	1.29202	KCTD6
3	11260567	11260748	1.96456	HRH1		3	23977281	23977447	-2.249	NR1D2		3	66380388	66380590	1.079	LRIG1
3	11468491	11468727	1.09447	ATG7		3	27633399	27633644	-1.25185	AC098614.2		3	66380388	66380590	1.079	SLC25A26
3	12503300	12503496	-1.52047	TSEN2		3	27717384	27717486	2.37194	EOMES		3	68992206	68992393	-2.34506	EOGT
3	12899068	12899357	1.30406	IQSEC1		3	30671862	30672086	-1.32789	TGFBR2		3	69417513	69417704	-7.19686	FRMD4B
3	13316887	13317090	-2.54743	NUP210		3	32469469	32469569	-5.19884	CMTM7		3	71582843	71582990	8.25319	RP11-154H23.4
3	14112989	14113187	-1.52855	CHCHD4		1	157124931	157125135	2.05888	ETV3		3	71582843	71582990	8.25319	FOXP1
1	156726986	156727189	-1.14135	ISG20L2		3	33798457	33798602	1.55499	PDCD6IP		3	72378400	72378599	1.06887	RYBP
3	14968521	14968809	-1.54562	NR2C2		3	36992053	36992257	-1.31277	EPM2AIP1		3	75484431	75484532	-1.10667	ENPP7P2
3	15043834	15044027	-8.53342	MRPS25		1	158184556	158184758	-1.63958	CD1D		3	77098076	77098217	7.55817	ROBO2
3	15043834	15044027	-8.53342	NR2C2		3	38141411	38141617	2.19791	MYD88		1	161048095	161048195	8.9876	ARHGAP30
3	15045656	15045854	-2.80746	NR2C2		3	38483819	38484061	-1.00606	ACVR2B		3	82288606	82288785	-3.66096	RP11-260O18.1
3	15045656	15045854	-2.80746	MRPS25		1	158958218	158958476	2.68327	PYHIN1		3	82402312	82402472	-2.52981	RP11-260O18.1
1	156728007	156728207	-2.76368	ISG20L2		3	38540950	38541150	-1.5787	EXOG		3	85158372	85158499	-5.6186	CADM2
3	15052335	15052554	-1.98697	MRPS25		3	39143677	39143881	1.56571	CSRNP1		1	161120694	161120877	1.25906	NIT1
3	15052335	15052554	-1.98697	NR2C2		3	39184213	39184412	6.00426	XIRP1		3	97905025	97905219	-5.11441	CRYBG3
3	15256040	15256237	9.47277	SH3BP5-AS1		3	39185527	39185728	6.99366	XIRP1		3	99850080	99850245	1.23091	FILIP1L
3	15256040	15256237	9.47277	SH3BP5		3	39186682	39186876	6.63623	XIRP1		3	99850080	99850245	1.23091	CMSS1
3	15670216	15670416	1.04933	ANKRD28		3	39187976	39188173	6.23281	XIRP1		3	101677016	101677234	1.21125	ZBTB11-AS1
3	15797628	15797826	1.61555	ANKRD28		3	39188843	39188950	6.51555	XIRP1		3	101677016	101677234	1.21125	ZBTB11
3	16319098	16319295	-4.65871	OXNAD1		3	39396827	39397029	-1.05442	SLC25A38		3	101712373	101712630	1.13741	PDCL3P4
3	16319098	16319295	-4.65871	RFTN1		3	40535342	40535530	-1.2992	ZNF621		3	101801330	101801522	-5.92918	NXPE3
3	16323790	16323910	-8.27573	OXNAD1		3	41245072	41245251	8.69435	CTNNB1		3	105367034	105367327	2.21824	ALCAM
3	16323790	16323910	-8.27573	RFTN1		3	42106114	42106378	-1.59082	TRAK1		3	105574393	105574589	-1.31093	ALCAM
3	17089866	17090052	-1.42979	PLCL2		3	42223363	42223562	-1.56152	TRAK1		3	107773317	107773450	-1.75405	BBX
3	17485674	17485821	-1.47354	TBC1D5		3	42536963	42537075	-5.69775	VIPR1		3	111133749	111133945	4.66736	NECTIN3
3	17613156	17613356	-2.06798	TBC1D5		3	42582480	42582669	4.76666	SS18L2		3	113954030	113954140	3.07395	ZDHHC23
3	17613872	17614040	-5.48613	TBC1D5		3	42582480	42582669	4.76666	SEC22C		3	119415953	119416154	1.13951	ARHGAP31
3	17618690	17618894	-1.75356	TBC1D5		3	42638216	42638418	-1.61316	NKTR		3	120094942	120095074	2.04347	RP11-18H7.1
3	18349196	18349399	-1.78555	TBC1D5		3	42638216	42638418	-1.61316	RP4-613B23.1		3	120735627	120735809	-6.36162	RABL3
3	18349196	18349399	-1.78555	SATB1		3	42659076	42659279	-2.42706	ZBTB47		3	121488011	121488207	5.61351	POLQ
3	18444414	18444621	-1.71103	SATB1		3	43303256	43303542	-1.04791	SNRK		3	121696145	121696341	-1.01197	GOLGB1
3	18444414	18444621	-1.71103	TBC1D5		3	44445677	44445917	-2.59291	ZNF445		3	121697614	121697814	-1.24165	GOLGB1
3	19484530	19484688	-3.82193	KCNH8		3	44446588	44446702	-2.05593	ZNF445		3	122396125	122396332	-3.97126	FAM162A
3	20174686	20174871	-2.089	SGO1-AS1		3	44448162	44448353	-1.87942	ZNF445		3	122728275	122728474	-1.39752	PARP14
3	20174686	20174871	-2.089	SGO1		3	44455244	44455418	-1.93385	ZNF445		3	122839262	122839414	-5.10716	DIRC2
3	21421151	21421350	7.29025	ZNF385D		1	159809898	159810097	5.36114	FCRL6		1	161442688	161442876	2.02613	RP11-122G18.10
3	21556254	21556406	6.39984	ZNF385D		3	44569907	44570135	-4.11774	ZKSCAN7		3	124796486	124796696	10.5221	ITGB5
3	21556254	21556406	6.39984	ZNF385D-AS1		3	44569907	44570135	-4.11774	RP11-944L7.4		3	125083333	125083528	-1.20775	SLC12A8
3	21558913	21559024	9.03837	ZNF385D-AS1		3	44644832	44645057	-1.05281	ZNF197		1	161457562	161457735	-5.28398	RP11-122G18.10
3	21558913	21559024	9.03837	ZNF385D		3	44644832	44645057	-1.05281	RP11-944L7.4		3	126269236	126269432	-4.83267	RP11-71E19.1
3	21636906	21637074	6.47728	ZNF385D		3	45012908	45013079	-2.00272	CLEC3B		3	126351992	126352116	-1.22732	KLF15
3	21664771	21664974	-2.78832	ZNF385D		3	45012908	45013079	-2.00272	EXOSC7		3	126542824	126543050	1.43886	CHST13
3	21683551	21683853	-1.99886	ZNF385D		1	159835199	159835379	2.99058	C1orf204		3	126542824	126543050	1.43886	C3orf22
3	21699079	21699263	-1.54214	ZNF385D		1	159835199	159835379	2.99058	SLAMF8		3	126989494	126989693	8.72054	PLXNA1
1	156937395	156937584	6.56464	ARHGEF11		3	45224891	45225068	-1.04906	TMEM158		3	127672282	127672481	10.1061	PODXL2
3	21755252	21755429	7.67227	ZNF385D		3	45595164	45595357	1.32236	LIMD1		3	128071006	128071206	10.4862	RUVBL1
3	21906674	21906811	8.55305	ZNF385D		3	45707590	45707824	1.26756	SACM1L		3	128071006	128071206	10.4862	SEC61A1
3	21949821	21950028	7.09	ZNF385D-AS2		1	159836080	159836278	3.09238	C1orf204		3	128480786	128480987	-1.2346	GATA2
3	21949821	21950028	7.09	ZNF385D		1	159836080	159836278	3.09238	SLAMF8		3	128501872	128502036	-1.91789	GATA2-AS1
3	21950537	21950746	5.17866	ZNF385D		3	46203039	46203234	1.15536	CCR1		3	128538512	128538747	-1.02667	TMED10P2
3	21950537	21950746	5.17866	ZNF385D-AS2		3	46203039	46203234	1.15536	CCR3		3	128865188	128865303	-1.39002	RP11-723O4.2
3	21980661	21980864	5.83359	ZNF385D		3	47122357	47122633	-1.09384	SETD2		3	128880983	128881183	4.7539	ACAD9
3	21983450	21983651	5.57857	ZNF385D		1	159848980	159849154	1.53043	C1orf204		3	129122158	129122306	8.11471	ISY1-RAB43
3	21984115	21984288	4.62592	ZNF385D		3	47468711	47468895	-3.02579	SCAP		3	129122158	129122306	8.11471	RAB43
1	156938453	156938648	1.2463	ARHGEF11		3	47495950	47496136	-1.37259	ELP6		1	161749596	161749764	1.44052	DUSP12
3	21986616	21986814	3.77797	ZNF385D		3	47731265	47731539	-1.61836	SMARCC1		3	129847537	129847738	-1.35241	RP11-332M2.1
3	22036982	22037178	8.33437	ZNF385D		3	48269712	48269908	-1.8888	ZNF589		3	129847537	129847738	-1.35241	TMCC1
3	22124968	22125148	8.49435	ZNF385D		3	48286434	48286664	-6.77477	ZNF589		3	131024525	131024635	2.01294	ASTE1
3	22126908	22127105	5.64519	ZNF385D		3	48290997	48291204	-1.12999	ZNF589		3	131024701	131024880	1.63037	ASTE1
3	23269027	23269224	-1.06493	UBE2E2		3	48290997	48291204	-1.12999	FCF1P2		3	131383249	131383458	1.2613	NUDT16
3	23352163	23352298	6.89017	UBE2E2		3	48404083	48404272	-1.52539	PLXNB1		3	136370795	136370899	-5.26569	STAG1
3	23364104	23364300	2.64295	UBE2E2		3	48519541	48519757	-1.9055	PFKFB4		3	136819323	136819502	1.5652	SLC35G2
3	23962313	23962512	1.91795	NR1D2		3	48561726	48561887	-1.04445	PFKFB4		3	138295999	138296197	-1.08442	ARMC8
3	23977281	23977447	8.23657	NR1D2		3	48561726	48561887	-1.04445	UCN2		3	138295999	138296197	-1.08442	NME9
3	25794147	25794348	-1.45911	OXSM		3	48562535	48562706	-5.37076	UCN2		3	138347963	138348161	-1.25595	MRAS
3	27633399	27633644	-1.80361	AC098614.2		3	48639844	48640021	-1.41768	CELSR3		3	138349669	138349870	2.53841	MRAS
1	157123313	157123511	1.47111	ETV3		3	48659739	48659930	-1.13182	CELSR3		3	139406777	139406966	-2.38819	RP11-319G6.1
3	32469469	32469569	-1.57262	CMTM7		1	160030952	160031092	-1.11735	PIGM		3	139407484	139407654	-1.77785	RP11-319G6.1
3	32753438	32753538	-4.30652	CNOT10		1	160030952	160031092	-1.11735	KCNJ10		3	140973670	140973872	-1.29852	SLC25A36
3	32753438	32753538	-4.30652	SUGT1P2		3	48688278	48688517	-1.0599	IP6K2		3	141443821	141444022	-1.03442	ZBTB38
3	33093101	33093304	-1.14486	GLB1		3	48751434	48751636	-1.04765	PRKAR2A		3	142135547	142135738	-3.06464	TFDP2
3	33093101	33093304	-1.14486	TMPPE		3	48851566	48851767	-2.74898	PRKAR2A-AS1		1	162383847	162384011	-2.43293	C1orf226
3	33389819	33390025	-1.11924	FBXL2		3	49011730	49011967	-1.42847	WDR6		3	142392762	142392952	5.15701	XRN1
3	33389819	33390025	-1.11924	UBP1		1	160031190	160031336	-1.29953	KCNJ10		3	142562415	142562540	1.37102	ATR
3	36831413	36831613	3.25418	TRANK1		1	160031190	160031336	-1.29953	PIGM		3	146070653	146070859	2.89601	PLOD2
3	36833460	36833664	1.95571	TRANK1		3	49015166	49015430	-1.32258	WDR6		3	146070653	146070859	2.89601	RP11-274H2.2
3	36855638	36855806	1.74879	TRANK1		3	49268696	49268894	-3.11523	C3orf62		3	149129687	149129855	6.66867	HPS3
3	36857298	36857505	2.62165	TRANK1		3	49271144	49271350	-1.10998	C3orf62		3	149813141	149813330	2.03768	RNF13
3	37142805	37143170	-1.2628	LRRFIP2		3	49278164	49278369	-1.15185	USP4		3	149813141	149813330	2.03768	ANKUB1
1	158184556	158184758	1.54815	CD1D		3	49317446	49317627	-2.23381	USP4		1	162780235	162780415	-1.93723	DDR2
3	38411078	38411190	-1.44732	XYLB		3	49424527	49424699	-1.07742	RP11-949J7.8		3	151881518	151881712	1.14234	SUCNR1
3	38415158	38415352	-3.16603	XYLB		3	49424527	49424699	-1.07742	NICN1		3	151881518	151881712	1.14234	AADACL2-AS1
1	158958218	158958476	-2.30544	PYHIN1		3	49531080	49531347	-1.18066	DAG1		3	152268308	152268507	1.95873	MBNL1-AS1
3	38524045	38524282	-1.09526	EXOG		3	49653146	49653251	1.14428	BSN		3	152268308	152268507	1.95873	MBNL1
3	39143677	39143881	3.28399	CSRNP1		3	49662072	49662225	-1.39612	BSN		3	152835172	152835372	5.09948	P2RY1
3	39184213	39184412	6.48361	XIRP1		3	49685279	49685478	1.84044	MST1		3	152836466	152836667	3.51641	P2RY1
3	39185527	39185728	5.44551	XIRP1		3	49719270	49719482	1.15755	RNF123		3	152839585	152839818	2.32171	P2RY1
3	39186682	39186876	7.46255	XIRP1		3	49719270	49719482	1.15755	GMPPB		3	160568250	160568446	1.12971	KRT8P12
3	39187976	39188173	8.87011	XIRP1		3	49719270	49719482	1.15755	AMIGO3		3	160754695	160754819	2.5974	RP11-16N11.2
3	39188843	39188950	6.06545	XIRP1		3	49721010	49721203	1.58724	GMPPB		3	165474584	165474775	-2.01323	LINC01322
1	7772262	7772463	-1.05967	VAMP3		3	49721010	49721203	1.58724	RNF123		3	167636916	167637091	-1.99984	WDR49
3	39396827	39397029	-1.68462	SLC25A38		3	49804613	49804718	-3.85945	FAM212A		3	170128792	170128990	-1.19516	PHC3
3	40486802	40487010	-1.2412	ZNF619		1	160544696	160544900	-2.12463	RP11-528G1.2		3	170360322	170360529	-1.13396	SKIL
3	40517048	40517247	-2.80998	ZNF620		1	160544696	160544900	-2.12463	CD84		3	170390976	170391169	-1.33099	SKIL
3	41239222	41239418	2.06448	CTNNB1		3	49828926	49829100	-2.21085	TRAIP		3	170392155	170392360	-1.04246	SKIL
3	42104137	42104333	-6.39964	TRAK1		3	50188297	50188487	-1.46407	SEMA3F		3	171602892	171603151	-1.55609	PLD1
3	42106114	42106378	-1.44327	TRAK1		3	50297407	50297612	-1.43606	NAT6		1	167704715	167704913	-1.45642	RCSD1
3	42536963	42537075	5.07198	VIPR1		3	50297407	50297612	-1.43606	HYAL3		3	172828958	172829092	-1.17948	ATP5G1P4
3	42582480	42582669	-6.58777	SEC22C		3	50320026	50320224	-1.5215	TUSC2		3	175096858	175097050	-1.92308	NAALADL2
3	42582480	42582669	-6.58777	SS18L2		3	50320026	50320224	-1.5215	HYAL2		3	175096858	175097050	-1.92308	NAALADL2-AS3
3	42659945	42660133	-8.55707	ZBTB47		1	160547134	160547336	-1.03097	CD84		3	179801305	179801501	-6.34413	PEX5L
3	43079405	43079592	-1.63684	POMGNT2		1	160547134	160547336	-1.03097	RP11-528G1.2		3	183154112	183154311	-1.78493	LAMP3
3	44445677	44445917	-2.48241	ZNF445		3	50584315	50584525	-1.25958	HEMK1		3	183491757	183491955	-1.45126	KLHL6
3	44446588	44446702	-1.53343	ZNF445		3	50607529	50607752	2.27895	CISH		3	183508302	183508403	-1.7929	KLHL6
3	44448162	44448353	-1.27228	ZNF445		3	51381127	51381314	-1.17251	DOCK3		3	183650825	183651002	-2.36452	KLHL24
3	44455244	44455418	-2.3366	ZNF445		3	51381918	51382101	-1.14002	DOCK3		3	183679021	183679219	-1.6617	KLHL24
1	159809898	159810097	5.8037	FCRL6		3	51393819	51394022	-1.00963	RBM15B		3	183742231	183742457	-1.68904	YEATS2
3	44500369	44500619	-1.95141	ZNF852		3	51653557	51653679	1.37321	RAD54L2		3	184334832	184335035	1.28407	EIF4G1
3	44569907	44570135	-1.22595	RP11-944L7.4		3	51703798	51703996	-2.20063	TEX264		1	920545	920739	2.35237	RP11-54O7.3
3	44569907	44570135	-1.22595	ZKSCAN7		3	51712979	51713154	-5.35368	GRM2		3	185482740	185482911	1.31042	MAP3K13
3	44709867	44710103	-2.26569	SOCS5P3		3	51715334	51715481	-2.51464	GRM2		3	185482740	185482911	1.31042	TMEM41A
3	44917369	44917569	-2.55287	ZDHHC3		3	51957551	51957754	-7.44513	PCBP4		3	186148015	186148207	1.24104	DGKG
3	44926125	44926335	-1.46059	ZDHHC3		3	52050765	52050961	7.10362	DUSP7		1	169255393	169255580	-1.65905	NME7
3	45012908	45013079	-2.10179	EXOSC7		3	52075795	52075998	-1.57986	POC1A		3	187729437	187729632	7.27061	BCL6
3	45012908	45013079	-2.10179	CLEC3B		1	160565498	160565705	-1.09933	CD84		3	187729437	187729632	7.27061	RP11-211G3.3
3	45085541	45085731	2.71221	CDCP1		1	160565498	160565705	-1.09933	RP11-528G1.2		3	188153285	188153475	-1.54509	LPP
1	159835199	159835379	6.02664	SLAMF8		3	52411113	52411310	-1.33183	PHF7		3	188153285	188153475	-1.54509	LPP-AS2
1	159835199	159835379	6.02664	C1orf204		3	52491988	52492231	-1.52782	NISCH		3	189118141	189118329	-6.19185	TPRG1
3	45224891	45225068	2.11564	TMEM158		1	160610384	160610569	4.27408	SLAMF1		3	189284892	189285041	-1.00015	TPRG1
3	45547605	45547803	-1.46022	LARS2		3	52752135	52752334	-1.06982	NEK4		1	169871599	169871835	-2.23902	SCYL3
3	45594879	45595072	-1.19938	LIMD1		3	52807485	52807655	2.29659	ITIH3		3	194487876	194488010	1.57996	LINC00884
3	45595164	45595357	-1.2897	LIMD1		3	52823777	52823971	1.57865	RP5-966M1.6		3	194487876	194488010	1.57996	ATP13A3
3	45707590	45707824	-2.74297	SACM1L		3	52823777	52823971	1.57865	ITIH4		3	194637760	194637893	5.45119	AC046143.3
1	159836080	159836278	5.3638	C1orf204		3	52823777	52823971	1.57865	ITIH4-AS1		1	170552014	170552243	-1.42493	GORAB
1	159836080	159836278	5.3638	SLAMF8		3	52883274	52883574	5.32642	TMEM110		3	194687517	194687719	1.66403	FAM43A
3	46358189	46358444	-5.51303	CCR2		3	52883274	52883574	5.32642	TMEM110-MUSTN1		3	195069517	195069724	1.28535	XXYLT1
3	46359753	46359948	-7.7712	CCR2		3	53064610	53064809	-5.65814	SERBP1P3		3	195180180	195180341	2.65724	XXYLT1
3	47016990	47017155	-1.07021	SETD2		3	53064610	53064809	-5.65814	RP11-894J14.5		3	195618941	195619100	-3.06935	MUC20P1
1	159848980	159849154	5.21103	C1orf204		3	53287410	53287610	1.39927	DCP1A		3	195868311	195868440	8.58845	TNK2
3	47225807	47225939	-1.66525	KIF9-AS1		3	53868702	53868971	-1.12654	ACTR8		3	196051875	196052094	-1.21934	TFRC
3	47380380	47380547	-2.19301	RP11-708J19.1		3	56563756	56563991	-2.3304	CCDC66		3	196219864	196220045	-1.76666	PCYT1A
3	47413831	47413991	-1.59092	SCAP		3	56617171	56617295	-1.3375	CCDC66		3	196219864	196220045	-1.76666	SLC51A
3	47468711	47468895	-1.83876	SCAP		3	56623526	56623732	-1.21329	FAM208A		1	171535309	171535509	5.31468	PRRC2C
3	47495950	47496136	-2.67336	ELP6		3	56633245	56633404	-1.3231	FAM208A		3	196356665	196356860	-1.14839	UBXN7
3	47577365	47577487	-3.19297	CSPG5		3	56633740	56633940	-1.44736	FAM208A		3	196487494	196487700	-1.67527	RNF168
1	159866737	159866936	2.49347	RP11-190A12.7		1	7791782	7791971	-5.71418	PER3		3	196488617	196488818	-2.12807	RNF168
3	48158741	48158947	-4.06154	CDC25A		3	57628166	57628367	-1.03591	DENND6A		3	196496379	196496563	-1.26374	RNF168
3	48269712	48269908	-2.41495	ZNF589		3	57912407	57912590	-2.97774	SLMAP		1	8004893	8005048	2.30991	ERRFI1
1	159980942	159981140	-7.83311	LINC01133		1	160753807	160754008	4.27608	SLAMF7		3	197001954	197002093	1.61369	MFI2-AS1
3	48432614	48432814	-2.89787	CCDC51		3	58500996	58501121	-2.34571	KCTD6		3	197001954	197002093	1.61369	MELTF
3	48460342	48460533	-2.87268	ATRIP		3	58501468	58501664	-1.26932	KCTD6		3	197512020	197512210	1.7477	BDH1
3	48561726	48561887	7.66485	UCN2		3	63999377	63999574	1.23126	ATXN7		3	198058666	198058841	-1.14379	ANKRD18DP
3	48561726	48561887	7.66485	PFKFB4		3	66380388	66380590	1.52536	SLC25A26		4	372987	373105	-5.84456	ZNF141
3	48562535	48562706	8.61669	UCN2		3	66380388	66380590	1.52536	LRIG1		4	537909	538106	-5.68097	PIGG
1	160030952	160031092	-1.10412	KCNJ10		3	67007982	67008181	1.89786	KBTBD8		4	675305	675409	6.67905	MYL5
1	160030952	160031092	-1.10412	PIGM		1	160998133	160998317	-1.23698	RP11-544M22.13		4	687892	688051	1.27984	MFSD7
3	48681040	48681240	-2.48301	NCKIPSD		1	160998133	160998317	-1.23698	F11R		4	688732	688954	2.39641	MFSD7
3	48917969	48918168	1.39343	ARIH2OS		3	69171535	69171734	-2.25092	FRMD4B		4	857760	857923	-1.82955	GAK
3	48989714	48989883	-8.38739	RP13-131K19.2		3	69176589	69176785	-2.18654	FRMD4B		4	879302	879499	-1.34474	GAK
3	49011730	49011967	-1.14111	WDR6		3	69181017	69181222	-2.46797	FRMD4B		4	880359	880535	6.02083	GAK
3	49013625	49013811	-1.9585	WDR6		3	69964885	69965074	-1.82501	MITF		4	989167	989311	2.71514	SLC26A1
1	160031190	160031336	-1.18887	PIGM		3	70014133	70014261	-5.24593	SAMMSON		4	989167	989311	2.71514	IDUA
1	160031190	160031336	-1.18887	KCNJ10		3	70958837	70958988	-1.04427	FOXP1		1	172570964	172571158	4.48029	SUCO
3	49015166	49015430	-1.40406	WDR6		1	161021536	161021703	-5.20734	RP11-544M22.13		4	990214	990362	1.96283	SLC26A1
3	49021305	49021498	-3.48331	DALRD3		3	71582843	71582990	6.40085	FOXP1		4	990214	990362	1.96283	IDUA
3	49021305	49021498	-3.48331	NDUFAF3		3	71582843	71582990	6.40085	RP11-154H23.4		4	1010402	1010588	-1.04439	FGFRL1
3	49163035	49163185	-1.98579	CCDC71		3	75415547	75415731	-3.49574	ALG1L6P		4	1574179	1574375	-6.22251	RP11-1398P2.1
3	49268696	49268894	2.05802	C3orf62		3	75418643	75418859	-1.19692	ALG1L6P		4	1978869	1979068	1.28832	WHSC1
3	49271144	49271350	1.17348	C3orf62		3	75422270	75422472	-1.64075	FAM86DP		4	2063888	2064090	4.94532	NAT8L
3	49653146	49653251	-1.44341	BSN		3	75425735	75425937	-1.86049	FAM86DP		4	2304618	2304736	2.01168	RP11-478C1.7
3	49685279	49685478	-4.39395	MST1		3	75453633	75453806	-2.79634	ENPP7P2		4	2304618	2304736	2.01168	ZFYVE28
3	49686808	49686916	-3.9706	MST1		3	75453633	75453806	-2.79634	RP11-803B1.8		1	173041121	173041321	2.53492	TNFSF18
3	49687198	49687397	-8.14194	MST1		3	75737795	75738061	-1.09296	ZNF717		1	173041121	173041321	2.53492	RP1-15D23.2
3	49721010	49721203	-2.87721	RNF123		3	78938771	78938908	2.16504	ROBO1		4	2731795	2731996	1.09493	FAM193A
3	49721010	49721203	-2.87721	GMPPB		3	79018544	79018741	2.70975	ROBO1		4	2940591	2940794	2.42295	NOP14-AS1
3	49721477	49721670	-1.94519	GMPPB		3	81524400	81524598	-1.7575	GBE1		4	2940591	2940794	2.42295	NOP14
3	49721477	49721670	-1.94519	RNF123		3	82287309	82287584	-1.47563	RP11-260O18.1		4	2941466	2941663	1.85596	NOP14
3	49804613	49804718	-1.12427	FAM212A		1	161048095	161048195	6.36183	ARHGAP30		4	2941466	2941663	1.85596	NOP14-AS1
3	49828926	49829100	-3.21354	TRAIP		3	82288606	82288785	-2.7022	RP11-260O18.1		1	173185841	173186022	1.19712	TNFSF4
3	50188297	50188487	-1.87108	SEMA3F		3	85290690	85290872	-1.94414	CADM2		4	3374447	3374625	1.46197	RGS12
3	50294927	50295126	-6.22824	HYAL3		3	85295476	85295665	-2.79436	CADM2		4	3375029	3375194	3.34263	RGS12
3	50297407	50297612	-2.51111	NAT6		3	88099758	88099956	-1.0865	CGGBP1		4	3487793	3487956	1.30333	DOK7
3	50297407	50297612	-2.51111	HYAL3		3	88099758	88099956	-1.0865	ZNF654		4	3512761	3512963	1.11468	LRPAP1
3	50582437	50582643	-2.76478	HEMK1		3	94061110	94061260	-1.65813	DHFR2		4	3768005	3768205	1.43685	ADRA2C
1	160547134	160547336	1.70396	RP11-528G1.2		3	96987594	96987788	3.15364	EPHA6		4	3947495	3947682	2.41406	AC226119.5
1	160547134	160547336	1.70396	CD84		3	97877471	97877658	1.4269	CRYBG3		4	3947495	3947682	2.41406	FAM86EP
3	50584315	50584525	-1.76684	HEMK1		3	97905025	97905219	-5.11441	CRYBG3		1	8013362	8013506	2.78668	ERRFI1
3	50607529	50607752	-1.67398	CISH		3	99850080	99850245	-4.39068	CMSS1		1	173186477	173186678	1.17757	TNFSF4
3	51381127	51381314	7.47998	DOCK3		3	99850080	99850245	-4.39068	FILIP1L		4	6640930	6641131	10.4898	MRFAP1
1	160547984	160548232	2.13786	CD84		3	100351666	100351858	-6.42587	NIT2		1	173728040	173728142	-5.97564	KLHL20
1	160547984	160548232	2.13786	RP11-528G1.2		3	101243772	101243968	-2.39693	IMPG2		4	6967177	6967359	7.08637	TBC1D14
3	51653557	51653679	-1.44469	RAD54L2		3	101712373	101712630	-1.32291	PDCL3P4		4	7042398	7042571	1.29119	TADA2B
3	51712979	51713154	5.35368	GRM2		3	101758033	101758218	-2.13262	CEP97		4	7042398	7042571	1.29119	RP11-367J11.2
3	52050765	52050961	-7.43828	DUSP7		3	101765081	101765260	-2.36042	CEP97		4	7042398	7042571	1.29119	CCDC96
3	52075795	52075998	-2.02515	POC1A		1	161191175	161191370	-5.44944	ADAMTS4		4	7717284	7717476	-1.24949	SORCS2
1	160565498	160565705	1.73743	RP11-528G1.2		3	101821827	101822024	-1.08385	NXPE3		4	8383926	8384121	1.39569	ACOX3
1	160565498	160565705	1.73743	CD84		3	105574393	105574589	-2.13217	ALCAM		4	8386045	8386245	-1.108	ACOX3
3	52277993	52278191	8.17595	WDR82		1	7839777	7840052	-3.92364	PER3		4	8387565	8387728	2.24476	ACOX3
3	52393414	52393598	-1.60116	DNAH1		3	105702163	105702351	-1.56011	CBLB		4	10019427	10019620	-5.23989	SLC2A9
3	52400461	52400643	2.098	DNAH1		3	108644388	108644489	-1.02062	DZIP3		4	13544757	13544877	6.87546	NKX3-2
3	52411113	52411310	-2.36785	PHF7		3	111133749	111133945	2.92138	NECTIN3		4	14535460	14535648	-6.85664	LINC00504
3	52435676	52435866	-2.85553	SEMA3G		1	161230264	161230455	-1.23355	TOMM40L		4	15003000	15003165	9.63185	CPEB2
3	52609576	52609775	-1.0827	PBRM1		1	161230264	161230455	-1.23355	NR1I3		4	15356967	15357285	-1.32276	RP11-665G4.1
3	52807485	52807655	4.22561	ITIH3		3	113291373	113291573	-1.44435	AC026348.1		4	15356967	15357285	-1.32276	C1QTNF7
3	52823777	52823971	1.13107	ITIH4-AS1		3	113291373	113291573	-1.44435	CFAP44		4	15612336	15612536	-1.594	FBXL5
3	52823777	52823971	1.13107	ITIH4		3	113413383	113413544	-5.50421	AC026348.1		4	15631795	15632103	-1.11542	FBXL5
3	52823777	52823971	1.13107	RP5-966M1.6		3	113413383	113413544	-5.50421	CFAP44-AS1		4	15821610	15821809	-2.90368	CD38
3	52883274	52883574	-7.10579	TMEM110		3	113413383	113413544	-5.50421	CFAP44		4	16360779	16360896	-2.22972	ZEB2P1
3	52883274	52883574	-7.10579	TMEM110-MUSTN1		3	113453630	113453828	-6.05492	SPICE1		4	17646375	17646492	-1.47669	FAM184B
3	52904902	52905102	-1.18737	SFMBT1		3	113628425	113628624	2.091	SIDT1		4	17860582	17860749	-3.89068	LCORL
3	56563756	56563991	-1.93173	CCDC66		1	161400265	161400466	-1.24835	RP11-122G18.12		1	173938682	173938862	-8.60742	RC3H1
3	56728546	56728766	2.85461	ARHGEF3		3	113954030	113954140	3.03207	ZDHHC23		4	20253590	20253729	5.06464	SLIT2
1	7791782	7791971	5.71418	PER3		3	119415953	119416154	3.16564	ARHGAP31		4	20619205	20619394	1.90911	SLIT2
3	56729340	56729541	3.77988	ARHGEF3		3	119587518	119587733	1.54299	ADPRH		4	20742494	20742695	-1.23605	KCNIP4
3	57557108	57557365	-1.14319	PDE12		3	120094942	120095074	2.46094	RP11-18H7.1		4	20742494	20742695	-1.23605	PACRGL
3	57559504	57559717	-1.42193	PDE12		3	120733546	120733737	-6.53136	RABL3		4	20744259	20744532	-1.90666	KCNIP4
1	160753807	160754008	10.2109	SLAMF7		1	161400924	161401178	-1.62551	RP11-122G18.12		4	20744259	20744532	-1.90666	PACRGL
3	62203473	62203783	1.85691	PTPRG		3	120735627	120735809	-6.36162	RABL3		4	24807412	24807553	-7.32866	CCDC149
3	63999377	63999574	-1.04044	ATXN7		3	121419270	121419465	-6.1496	STXBP5L		1	8014000	8014231	2.32498	ERRFI1
3	68992206	68992393	-1.3564	EOGT		3	121488782	121488982	-2.21104	POLQ		4	24808369	24808506	-1.11537	CCDC149
3	68993369	68993541	-1.82046	EOGT		3	121664395	121664567	-6.37493	GOLGB1		4	24909840	24910020	-1.86332	CCDC149
1	160998133	160998317	1.56102	RP11-544M22.13		3	121697614	121697814	-1.1084	GOLGB1		4	24910227	24910478	-1.10646	CCDC149
1	160998133	160998317	1.56102	F11R		3	122396125	122396332	2.30652	FAM162A		4	27022615	27022813	1.29809	STIM2
3	69417513	69417704	2.15048	FRMD4B		3	122555429	122555641	1.10936	PARP9		4	30720986	30721185	1.60323	PCDH7
3	69964885	69965074	3.14124	MITF		3	122569594	122569802	1.04324	DTX3L		4	30786921	30787121	-5.93441	PCDH7
3	71579966	71580163	-2.42986	FOXP1		3	122699687	122699887	2.25488	PARP14		4	30786921	30787121	-5.93441	RP11-619J20.1
3	72750557	72750763	-1.72872	SHQ1		3	122700609	122700812	1.99682	PARP14		1	174437616	174437813	-2.96079	RABGAP1L
1	161048095	161048195	-9.60582	ARHGAP30		3	122718461	122718665	1.82237	PARP14		4	38697031	38697258	-1.57874	KLF3
3	82416859	82416991	-2.01192	RP11-260O18.1		3	122740567	122740768	-1.80248	HSPBAP1		4	38790552	38790747	-1.28469	TLR1
3	85290690	85290872	2.19616	CADM2		3	122839262	122839414	-5.10716	DIRC2		4	38796539	38796753	-1.27983	TLR1
3	85295476	85295665	7.04028	CADM2		3	123946952	123947155	-1.32457	CCDC14		4	38798165	38798285	-1.73236	TLR1
3	96987594	96987788	-3.42146	EPHA6		3	123958853	123959090	-1.36627	CCDC14		1	174489065	174489281	1.01281	RABGAP1L
1	161120694	161120877	-1.73883	NIT1		1	161442688	161442876	-4.83974	RP11-122G18.10		4	39125411	39125614	-1.42	RP11-360F5.1
3	97871886	97872087	-1.27602	RP11-389G6.4		3	124796486	124796696	9.35236	ITGB5		4	39125411	39125614	-1.42	KLHL5
3	97871886	97872087	-1.27602	CRYBG3		3	125233669	125233875	-1.20195	ZNF148		1	174561827	174562026	7.70026	RABGAP1L
3	97876633	97876835	-1.05136	CRYBG3		1	161457562	161457735	-2.76178	RP11-122G18.10		4	41982539	41982707	-1.8602	DCAF4L1
3	97877471	97877658	-1.99555	CRYBG3		3	125594831	125595033	-1.01517	OSBPL11		4	48716183	48716336	-5.09984	FRYL
3	97943194	97943392	-1.06212	MINA		3	126351992	126352116	-2.33171	KLF15		4	53096004	53096201	-1.17377	SCFD2
3	97943194	97943392	-1.06212	CRYBG3		3	126451652	126451903	-1.4193	ZXDC		1	174729505	174729665	-2.21339	RABGAP1L
3	98799488	98799679	-1.36922	ST3GAL6		3	126459666	126459873	-1.94732	ZXDC		4	53473457	53473586	-1.26276	RP11-231C18.3
3	98799488	98799679	-1.36922	DCBLD2		3	126461799	126462000	-1.2134	ZXDC		4	53473457	53473586	-1.26276	LNX1
3	99850080	99850245	-3.50164	CMSS1		3	126542824	126543050	-2.13724	CHST13		1	174989759	174989944	-3.19909	RABGAP1L
3	99850080	99850245	-3.50164	FILIP1L		3	126542824	126543050	-2.13724	C3orf22		4	56976630	56976825	3.94128	NOA1
3	99850593	99850787	-1.49431	FILIP1L		3	126989494	126989693	8.68981	PLXNA1		4	66002189	66002390	-6.1496	RP11-25H12.1
3	99850593	99850787	-1.49431	CMSS1		3	127621723	127622011	-1.34573	MCM2		4	66023964	66024156	-1.50409	RP11-25H12.1
3	100574324	100574478	-3.5321	TMEM45A		3	127672282	127672481	5.10837	PODXL2		4	66111116	66111252	-1.23149	RP11-25H12.1
3	101565183	101565383	-1.27119	TRMT10C		1	7841533	7841684	-4.92039	PER3		4	67514204	67514408	-1.12055	CENPC
3	101651311	101651622	-1.11744	ZBTB11		3	128071006	128071206	10.2161	SEC61A1		1	8358288	8358482	2.13857	RERE
3	101677016	101677234	-1.39864	ZBTB11-AS1		3	128071006	128071206	10.2161	RUVBL1		1	175160519	175160718	3.33901	KIAA0040
3	101677016	101677234	-1.39864	ZBTB11		3	128153107	128153307	-1.07162	RUVBL1		4	70799209	70799359	3.12052	RUFY3
3	101712373	101712630	2.11991	PDCL3P4		3	128341471	128341674	-1.23471	EEFSEC		4	73098209	73098408	-2.96053	ANKRD17
3	101758033	101758218	-2.48885	CEP97		3	128480786	128480987	-1.7785	GATA2		4	74961363	74961560	5.29436	RP11-44F21.3
3	101765081	101765260	-2.23832	CEP97		3	128501872	128502036	-2.01669	GATA2-AS1		4	74961363	74961560	5.29436	PARM1
1	161191175	161191370	5.07521	ADAMTS4		3	128538512	128538747	-2.76494	TMED10P2		4	78795474	78795589	-6.99118	BMP2K
3	101801330	101801522	-3.12858	NXPE3		3	128880983	128881183	6.31114	ACAD9		4	78796072	78796281	-8.26499	BMP2K
3	101821827	101822024	-3.08129	NXPE3		3	129122474	129122672	1.14578	ISY1-RAB43		1	176125239	176125478	1.91235	RFWD2
3	105405375	105405573	2.40616	ALCAM		3	129122474	129122672	1.14578	RAB43		4	79905858	79906060	1.05377	ANTXR2
3	105574393	105574589	2.90603	ALCAM		3	129436992	129437242	-2.00728	MBD4		4	79907069	79907271	1.15749	ANTXR2
1	7839777	7840052	1.54936	PER3		3	129556137	129556403	-1.43868	PLXND1		4	80072750	80072949	10.7034	ANTXR2
3	105576494	105576698	2.44303	ALCAM		3	129650968	129651133	-3.18786	TMCC1		4	80201932	80202131	2.51599	PRDM8
3	105658951	105659152	3.20239	CBLB		3	129655022	129655226	-2.10479	TMCC1		4	80203406	80203662	1.16967	PRDM8
3	105702163	105702351	4.35412	CBLB		3	129670426	129670627	-1.73994	TMCC1		4	82429747	82429948	1.82916	HNRNPDL
3	105727530	105727735	3.46095	CBLB		3	129828221	129828446	-1.84688	TMCC1		4	83283996	83284200	2.44414	COQ2
3	112580637	112580838	-1.13957	SLC35A5		3	129847537	129847738	-1.1445	TMCC1		4	84672702	84672832	-1.32155	WDFY3
3	113291373	113291573	-1.4952	CFAP44		3	129847537	129847738	-1.1445	RP11-332M2.1		4	87089834	87090031	1.71184	AFF1
3	113291373	113291573	-1.4952	AC026348.1		3	129905711	129905878	-3.25282	TMCC1-AS1		4	87125982	87126181	-1.6233	AFF1
3	113413383	113413544	-1.7099	CFAP44		3	131024525	131024635	-4.39395	ASTE1		4	87662198	87662391	4.12529	DMP1
3	113413383	113413544	-1.7099	AC026348.1		3	131024701	131024880	-1.32691	ASTE1		4	87662198	87662391	4.12529	RP11-742B18.1
3	113413383	113413544	-1.7099	CFAP44-AS1		3	132660070	132660262	-1.32458	NPHP3-ACAD11		4	87811618	87811811	-7.46528	IBSP
3	113453630	113453828	-2.5477	SPICE1		3	132660070	132660262	-1.32458	ACAD11		4	87982532	87982747	15.0357	SPP1
3	113628425	113628624	-2.03754	SIDT1		3	132660070	132660262	-1.32458	UBA5		4	88696701	88696909	1.5868	NAP1L5
3	113954030	113954140	-6.26255	ZDHHC23		3	134854140	134854307	6.25736	EPHB1		4	88696701	88696909	1.5868	HERC3
3	114085992	114086192	-2.60713	QTRT2		3	136151539	136151741	-1.05478	MSL2		4	94289485	94289590	-1.0775	SMARCAD1
3	119415953	119416154	5.26984	ARHGAP31		3	136370795	136370899	-5.26569	STAG1		4	95549021	95549220	3.00223	RP11-710C12.1
3	120733546	120733737	1.56673	RABL3		3	136819323	136819502	-5.16937	SLC35G2		4	95549021	95549220	3.00223	UNC5C
3	120735627	120735809	6.36162	RABL3		3	136855199	136855352	-2.53608	SLC35G2		4	99651265	99651462	6.07477	RP11-766F14.2
3	121488011	121488207	-9.89603	POLQ		3	136855199	136855352	-2.53608	NCK1-AS1		1	178916457	178916656	1.35454	RALGPS2
3	121488782	121488982	-3.6826	POLQ		3	136861793	136861939	-2.27765	NCK1-AS1		4	100187930	100188143	-2.1325	RP11-15B17.1
3	121664395	121664567	-1.90071	GOLGB1		3	136945761	136945967	-1.47731	NCK1		4	100187930	100188143	-2.1325	DDIT4L
1	161421933	161422127	-1.35391	RP11-122G18.10		3	136948238	136948443	-1.59963	NCK1		4	102570759	102570950	4.80459	NFKB1
1	161421933	161422127	-1.35391	RP11-122G18.12		3	136948238	136948443	-1.59963	IL20RB		4	102839714	102839877	1.02611	RP11-10L12.4
3	122396125	122396332	-2.12489	FAM162A		3	138295999	138296197	-1.01911	ARMC8		4	102839714	102839877	1.02611	UBE2D3
3	122414607	122414884	-1.32506	WDR5B		3	138295999	138296197	-1.01911	NME9		4	105473284	105473443	5.72147	PPA2
3	122415164	122415357	-1.44175	WDR5B		3	138349669	138349870	3.36951	MRAS		4	106316191	106316340	6.85174	AIMP1
3	122426532	122426731	-1.52244	KPNA1		3	138655212	138655413	-1.58573	PIK3CB		4	106316191	106316340	6.85174	TBCK
3	122426532	122426731	-1.52244	RP11-299J3.8		3	139406777	139406966	-1.01728	RP11-319G6.1		4	106320699	106320903	7.33853	AIMP1
3	122528371	122528573	4.51565	PARP9		3	139407484	139407654	-6.6718	RP11-319G6.1		4	106320699	106320903	7.33853	TBCK
3	122536986	122537182	3.62661	PARP9		3	139494272	139494479	-1.7805	RP11-319G6.1		4	106923850	106924086	1.60341	DKK2
1	161432461	161432640	-1.23288	RP11-122G18.10		3	139494272	139494479	-1.7805	ACTG1P1		4	107034419	107034699	3.1224	DKK2
3	122540580	122540751	3.91694	PARP9		3	140973670	140973872	-1.69248	SLC25A36		4	107035984	107036193	2.13574	DKK2
3	122555429	122555641	3.254	PARP9		3	140976370	140976576	-1.23508	SLC25A36		4	107909610	107909797	3.11441	SGMS2
3	122569594	122569802	1.25136	DTX3L		3	141292335	141292504	-2.76753	PXYLP1		4	107909610	107909797	3.11441	RP11-286E11.1
3	122699687	122699887	1.70228	PARP14		3	141292335	141292504	-2.76753	RP11-438D8.2		4	107996845	107997072	-7.55412	HADH
3	122700609	122700812	2.65932	PARP14		3	141292585	141292762	-1.46466	RP11-438D8.2		4	110618093	110618282	4.29248	PITX2
3	122718461	122718665	2.77741	PARP14		3	141292585	141292762	-1.46466	PXYLP1		4	112343221	112343395	-6.76928	ALPK1
3	122728275	122728474	4.26797	PARP14		3	141443821	141444022	-1.316	ZBTB38		4	113761280	113761477	1.47686	CAMK2D
3	122839262	122839414	-1.45231	DIRC2		3	141445730	141445899	-1.3429	ZBTB38		4	118782389	118782502	4.97564	SEC24D
3	123271833	123272045	-1.19364	SEC22A		1	162383847	162384011	-1.38949	C1orf226		4	119027013	119027211	-2.05174	SYNPO2
3	123914989	123915193	-2.00666	CCDC14		3	142392762	142392952	5.80551	XRN1		4	119030075	119030292	-1.48538	SYNPO2
3	123946952	123947155	-1.91511	CCDC14		3	143121989	143122195	2.72091	CHST2		4	119057529	119057726	-1.88069	SYNPO2
3	124737592	124737793	-1.48176	UMPS		3	143985509	143985689	-2.15641	C3orf58		4	119482968	119483073	-6.12692	RP11-33B1.1
1	161442688	161442876	-1.13371	RP11-122G18.10		3	146070653	146070859	2.35339	RP11-274H2.2		4	122271219	122271456	-1.00023	KIAA1109
3	124969441	124969641	1.50865	HEG1		3	146070653	146070859	2.35339	PLOD2		4	125317033	125317293	6.62054	FAT4
3	124970582	124970779	2.40004	HEG1		3	146462637	146462748	4.1751	PLSCR2		4	127809355	127809549	-5.11441	HSPA4L
3	125012776	125012992	2.14071	HEG1		3	149813141	149813330	3.11622	ANKUB1		4	127809355	127809549	-5.11441	RP11-50D9.4
3	125013754	125013952	1.82319	HEG1		3	149813141	149813330	3.11622	RNF13		4	127832617	127832781	1.27383	HSPA4L
3	125083333	125083528	8.41162	SLC12A8		3	149960761	149960965	-1.645	RNF13		4	128872038	128872250	1.59062	JADE1
3	125107731	125107973	6.63504	SLC12A8		3	149960761	149960965	-1.645	ANKUB1		4	128872038	128872250	1.59062	SCLT1
3	126269236	126269432	-3.74316	RP11-71E19.1		3	151881518	151881712	-1.53861	AADACL2-AS1		4	129069685	129069883	-4.82193	SCLT1
3	126351992	126352116	-3.31877	KLF15		3	151881518	151881712	-1.53861	SUCNR1		1	180196456	180196756	2.40627	QSOX1
3	126451652	126451903	-1.3977	ZXDC		3	152835172	152835372	-4.17878	P2RY1		4	139115759	139115942	-6.36926	ELF2
3	127621723	127622011	-3.17719	MCM2		3	152839585	152839818	-1.93234	P2RY1		4	139597456	139597700	1.12987	SETD7
1	7841533	7841684	2.30023	PER3		3	155763676	155763894	-1.84529	C3orf33		4	139600946	139601111	4.49718	SETD7
3	128071006	128071206	-11.8428	SEC61A1		3	155937620	155937820	-1.64159	GMPS		4	139889616	139889756	1.44275	MAML3
3	128071006	128071206	-11.8428	RUVBL1		3	157443028	157443186	5.23507	PTX3		4	139890605	139890805	1.0077	MAML3
3	128496870	128497067	-2.27927	GATA2-AS1		3	157443028	157443186	5.23507	VEPH1		4	145033130	145033297	-4.95345	ANAPC10
3	128501872	128502036	-1.26039	GATA2-AS1		3	158238800	158238997	6.1785	RSRC1		4	145557836	145558026	-1.66923	SMAD1
1	161525967	161526168	2.54892	HSPA6		1	166859415	166859616	-4.06052	TADA1		4	145760740	145760981	2.98306	C4orf51
1	161525967	161526168	2.54892	RP11-25K21.6		3	158691287	158691481	-1.27079	GFM1		4	145760740	145760981	2.98306	ZNF827
3	128538512	128538747	2.41075	TMED10P2		3	160226594	160226793	-2.32437	C3orf80		4	146640842	146641043	1.38956	POU4F2
3	128865188	128865303	1.89734	RP11-723O4.2		3	160438640	160438857	-2.31046	RP11-432B6.3		4	147634277	147634484	1.50357	TMEM184C
3	128870627	128870825	1.24545	RP11-723O4.2		3	160438640	160438857	-2.31046	TRIM59		4	148072140	148072355	1.50748	ARHGAP10
3	128880983	128881183	-8.44689	ACAD9		3	160550663	160550862	5.58245	KPNA4		4	150828276	150828450	1.64548	LRBA
3	128912685	128912907	-1.05197	RP11-723O4.6		3	160568250	160568446	-1.48933	KRT8P12		4	152346995	152347188	-6.47664	FBXW7
3	128912685	128912907	-1.05197	KIAA1257		3	160754695	160754819	-4.67215	RP11-16N11.2		4	152626961	152627162	-1.22414	TMEM154
3	128912685	128912907	-1.05197	ACAD9		3	161044818	161044933	-2.03207	PPM1L		4	153334931	153335131	-1.11126	TRIM2
3	128923361	128923585	-1.58296	RP11-723O4.6		3	161047890	161048081	-1.11618	PPM1L		4	153703349	153703543	-1.40027	TLR2
3	128923361	128923585	-1.58296	KIAA1257		3	161069029	161069175	-1.73192	PPM1L		4	153704986	153705198	-1.42558	TLR2
3	129122474	129122672	2.17765	ISY1-RAB43		3	165474584	165474775	-2.03251	LINC01322		4	155710962	155711147	-1.22705	GUCY1A3
3	129122474	129122672	2.17765	RAB43		3	167523566	167523763	-2.20341	WDR49		4	156762829	156763012	-1.19543	PDGFC
3	129390429	129390636	-1.61421	RPL32P3		3	167524439	167524622	-4.64616	WDR49		4	158568163	158568360	1.12466	RXFP1
3	129390429	129390636	-1.61421	RP11-529F4.1		3	167549628	167549922	-2.13949	WDR49		4	158868882	158869089	-1.22141	FNIP2
3	129434041	129434228	-2.68104	MBD4		3	170128792	170128990	-8.56742	PHC3		4	158880143	158880429	-1.64959	FNIP2
3	129556137	129556403	1.74241	PLXND1		3	171602892	171603151	-3.32221	PLD1		4	158881254	158881454	-3.0236	FNIP2
1	161749596	161749764	1.00318	DUSP12		3	171872661	171872853	-5.20681	TMEM212		4	158904635	158904859	-1.00414	FNIP2
3	129905711	129905878	-2.78431	TMCC1-AS1		3	172506419	172506633	6.13044	TNFSF10		4	158904635	158904859	-1.00414	C4orf45
3	130744742	130744942	-1.1624	PIK3R4		3	172828958	172829092	-5.79389	ATP5G1P4		4	159353625	159353826	-1.03411	RAPGEF2
3	131024701	131024880	-2.56197	ASTE1		3	177025246	177025440	-2.42925	TBL1XR1		4	168512001	168512197	-1.83434	PALLD
3	131383249	131383458	-1.70753	NUDT16		3	179333766	179333960	-1.488	ZNF639		4	168512001	168512197	-1.83434	DDX60L
1	161828880	161829040	-4.27771	ATF6		3	183154112	183154311	5.48496	LAMP3		4	168952793	168952896	-4.61681	CBR4
3	132660070	132660262	1.88752	UBA5		3	183491757	183491955	-1.01403	KLHL6		1	9037438	9037630	-2.46382	SLC2A5
3	132660070	132660262	1.88752	NPHP3-ACAD11		3	183508302	183508403	-1.44396	KLHL6		1	181089798	181089997	3.13455	IER5
3	132660070	132660262	1.88752	ACAD11		3	183679021	183679219	-1.04756	KLHL24		4	182793464	182793664	2.01908	TENM3
3	134556191	134556390	-1.56141	CEP63		1	168242629	168242832	1.62364	SFT2D2		4	182800328	182800527	4.50629	TENM3
3	136001580	136001772	1.69326	PPP2R3A		3	183811047	183811249	1.01082	YEATS2		4	182890894	182891094	4.50647	DCTD
3	136819323	136819502	5.16937	SLC35G2		3	183816623	183816807	-2.51111	MAP6D1		4	184009358	184009475	-1.52712	STOX2
3	136855199	136855352	2.64508	SLC35G2		3	184344692	184344890	-1.37668	FAM131A		1	182585904	182586131	-1.32584	RNASEL
3	136855199	136855352	2.64508	NCK1-AS1		3	184711332	184711618	-1.85019	MAGEF1		4	186192409	186192515	-3.92118	CYP4V2
3	138161977	138162173	-1.49001	DBR1		3	185193255	185193443	-1.83049	EHHADH		4	186210424	186210587	-1.44833	KLKB1
3	138349669	138349870	4.53841	MRAS		1	169131363	169131559	3.24426	ATP1B1		4	186210424	186210587	-1.44833	CYP4V2
3	138403629	138403792	1.19501	MRAS		3	185470254	185470414	-6.03707	MAP3K13		1	182599061	182599262	-1.22734	RGS16
3	138404318	138404507	1.64318	MRAS		3	185482391	185482535	1.61169	TMEM41A		4	189982653	189982796	1.20442	TUBB7P
3	138655212	138655413	-1.79454	PIK3CB		3	185482391	185482535	1.61169	MAP3K13		1	182599995	182600205	-1.6316	RGS16
3	139407484	139407654	6.6718	RP11-319G6.1		3	185482740	185482911	2.21399	TMEM41A		5	199052	199250	-1.81729	CCDC127
3	139494272	139494479	2.67904	RP11-319G6.1		3	185482740	185482911	2.21399	MAP3K13		5	322194	322411	2.26456	PDCD6
3	139494272	139494479	2.67904	ACTG1P1		3	187042859	187043095	-1.48114	ST6GAL1		5	322194	322411	2.26456	AHRR
1	162383279	162383588	1.82786	C1orf226		3	187075762	187075961	-1.53772	ST6GAL1		5	388720	388926	7.91558	AHRR
1	162383279	162383588	1.82786	RP11-565P22.6		3	187077889	187078090	-1.76792	ST6GAL1		5	389622	389827	2.06803	AHRR
3	141292335	141292504	3.62515	PXYLP1		3	187371012	187371205	2.01026	RTP4		5	401986	402190	7.23679	AHRR
3	141292335	141292504	3.62515	RP11-438D8.2		3	188153285	188153475	-1.66686	LPP		5	443575	443755	2.44385	EXOC3
3	141292585	141292762	3.01839	RP11-438D8.2		3	188153285	188153475	-1.66686	LPP-AS2		5	476378	476618	1.78051	SLC9A3
3	141292585	141292762	3.01839	PXYLP1		3	188576537	188576734	7.09093	LPP		5	476378	476618	1.78051	CTD-2228K2.7
3	141443821	141444022	1.15383	ZBTB38		3	189284892	189285041	-2.65387	TPRG1		5	662414	662602	8.547	TPPP
3	142135547	142135738	-4.1352	TFDP2		3	194138163	194138363	-1.48644	HES1		5	662414	662602	8.547	CEP72
1	162383847	162384011	2.43792	C1orf226		3	194587825	194588026	-1.02851	TMEM44-AS1		1	9103981	9104179	1.47763	GPR157
3	142141262	142141417	-6.07709	TFDP2		3	194587825	194588026	-1.02851	TMEM44		5	840100	840284	6.44807	ZDHHC11
3	142562415	142562540	-2.65764	ATR		3	194629380	194629615	-1.85984	TMEM44		5	1051710	1051922	1.20549	SLC12A7
3	143121989	143122195	2.1534	CHST2		3	194637760	194637893	5.50596	AC046143.3		5	1052183	1052382	-1.79248	SLC12A7
3	143985509	143985689	-1.26409	C3orf58		3	195069517	195069724	-1.03561	XXYLT1		5	1054509	1054610	3.29818	SLC12A7
3	143989670	143989870	-1.62909	C3orf58		3	195618941	195619100	-1.88473	MUC20P1		5	1056360	1056556	2.17035	SLC12A7
3	146070653	146070859	-4.20019	PLOD2		3	195868311	195868440	6.30332	TNK2		5	1060706	1060898	2.90763	SLC12A7
3	146070653	146070859	-4.20019	RP11-274H2.2		1	171535309	171535509	7.47126	PRRC2C		5	1064523	1064717	-4.93518	SLC12A7
3	149960761	149960965	1.54168	RNF13		3	196356665	196356860	-1.94443	UBXN7		1	184432238	184432406	-4.17878	C1orf21
3	149960761	149960965	1.54168	ANKUB1		3	196472073	196472275	-2.64459	RNF168		5	1610346	1610546	-1.09174	RP11-43F13.1
3	150410967	150411077	-1.29049	TSC22D2		3	196487494	196487700	-3.11124	RNF168		5	1610346	1610546	-1.09174	CTD-2012J19.3
3	150458406	150458613	1.29058	TSC22D2		3	196488617	196488818	-2.98157	RNF168		5	1611777	1611978	-1.5533	RP11-43F13.1
1	162780235	162780415	1.86123	DDR2		3	196496379	196496563	-3.11445	RNF168		5	1806718	1806920	-7.87071	NDUFS6
3	151881518	151881712	3.03106	SUCNR1		3	196502915	196503161	-2.25199	RNF168		5	5479596	5479769	6.22056	ICE1
3	151881518	151881712	3.03106	AADACL2-AS1		3	196554321	196554514	-1.32483	WDR53		5	10649505	10649694	10.677	ANKRD33B
3	152268308	152268507	-1.17173	MBNL1-AS1		3	196584204	196584404	-1.29495	FBXO45		5	10649896	10650097	9.63163	ANKRD33B
3	152268308	152268507	-1.17173	MBNL1		3	196649220	196649436	-8.43089	NRROS		5	10657083	10657259	-2.00042	ANKRD33B
3	152299843	152300056	-1.52425	MBNL1		3	196649220	196649436	-8.43089	PIGX		5	10680170	10680374	1.00964	DAP
3	152464921	152465152	-1.47196	MBNL1		3	196655707	196655905	-8.95415	PIGX		5	14610389	14610652	-1.01259	FAM105A
3	152464921	152465152	-1.47196	RP11-362A9.3		3	196655707	196655905	-8.95415	NRROS		5	14808975	14809158	-5.32463	ANKH
1	166849676	166849875	-1.37687	POGK		3	196659975	196660174	-1.31654	PIGX		5	16465402	16465593	1.25082	ZNF622
3	152836466	152836667	-1.93255	P2RY1		3	196659975	196660174	-1.31654	NRROS		5	16474761	16474997	-1.32798	FAM134B
3	153162912	153163116	1.10647	RAP2B		3	196661310	196661505	-2.42449	NRROS		5	16666267	16666466	-1.78547	MYO10
3	155937620	155937820	-3.1787	GMPS		3	196661310	196661505	-2.42449	PIGX		5	16701144	16701346	-1.47035	MYO10
3	156678291	156678492	1.22734	TIPARP		3	196830417	196830635	-1.35633	PAK2		5	17713737	17713936	-1.21073	RP11-454P21.1
1	166852670	166852872	-1.60137	POGK		3	196910909	196911218	1.12043	SENP5		5	18707721	18707907	5.58746	CTD-2023M8.1
3	156693884	156694091	1.53881	TIPARP		3	196912209	196912347	1.99834	SENP5		5	20304850	20305070	1.01446	CDH18
3	156849718	156849896	-1.54373	LEKR1		3	196943216	196943417	-1.18324	NCBP2-AS2		5	20304850	20305070	1.01446	RP11-420O16.2
3	157443028	157443186	-5.92535	VEPH1		3	196947060	196947261	-1.72843	PIGZ		5	21473591	21473790	1.654	GUSBP1
3	157443028	157443186	-5.92535	PTX3		3	196947976	196948146	-1.49416	PIGZ		5	21474142	21474317	1.61326	GUSBP1
3	158238800	158238997	-5.16321	RSRC1		3	196963014	196963204	-2.19822	PIGZ		5	21580558	21580756	-1.53695	GUSBP1
3	160226594	160226793	1.13471	C3orf80		3	197512020	197512210	-1.16518	BDH1		5	25190316	25190502	1.74593	RP11-549K20.1
3	160438640	160438857	-2.27162	RP11-432B6.3		3	197674374	197674573	1.35571	RUBCN		5	31496743	31496931	6.15573	DROSHA
3	160438640	160438857	-2.27162	TRIM59		4	160935	161036	-1.23641	ZNF718		5	34050259	34050464	-2.17637	C1QTNF3-AMACR
3	160754695	160754819	-1.07378	RP11-16N11.2		4	161836	162035	-1.97815	ZNF718		5	34823182	34823417	-1.22336	RAI14
3	161047890	161048081	1.51401	PPM1L		4	254030	254173	-5.62692	ZNF876P		5	36686069	36686272	-1.31872	CTD-2353F22.1
3	161069029	161069175	1.62921	PPM1L		4	373840	374034	-3.33244	ZNF141		5	36686069	36686272	-1.31872	SLC1A3
3	165474584	165474775	3.98595	LINC01322		4	375087	375240	-2.4065	ZNF141		1	192558118	192558237	1.13842	RP5-1011O1.2
3	167523566	167523763	-4.35285	WDR49		4	423421	423671	-1.86467	RP11-2H3.7		5	36877198	36877359	7.79459	NIPBL
3	167524439	167524622	-4.88866	WDR49		4	426300	426479	-3.00132	ABCA11P		5	37519283	37519492	1.34816	WDR70
3	167549628	167549922	-4.24907	WDR49		4	426300	426479	-3.00132	RP11-2H3.7		5	37524670	37524821	-7.09634	WDR70
3	167627046	167627233	-2.91046	WDR49		4	426300	426479	-3.00132	ZNF721		5	38942124	38942336	-1.90267	OSMR
3	167636916	167637091	-3.61948	WDR49		4	426564	426712	-2.99229	ABCA11P		5	38942124	38942336	-1.90267	RICTOR
3	167651498	167651603	-2.82781	WDR49		4	426564	426712	-2.99229	RP11-2H3.7		5	39005378	39005502	-7.78995	RICTOR
3	169767852	169768042	-2.63488	ACTRT3		4	426564	426712	-2.99229	ZNF721		5	39153535	39153727	-5.32148	FYB
3	170128792	170128990	-3.412	PHC3		4	442554	442753	-2.20137	ABCA11P		5	40680047	40680257	8.98304	PTGER4
1	167697285	167697485	-3.00055	RCSD1		4	442554	442753	-2.20137	RP11-2H3.7		5	40680047	40680257	8.98304	TTC33
3	170360322	170360529	1.91272	SKIL		4	442554	442753	-2.20137	ZNF721		5	40721129	40721316	6.16139	TTC33
3	170390976	170391169	2.4451	SKIL		4	443298	443497	-1.49444	RP11-2H3.7		5	40852238	40852440	-1.71993	CARD6
3	170392155	170392360	2.12801	SKIL		4	443298	443497	-1.49444	ZNF721		5	41742815	41743060	4.39395	OXCT1
3	170418438	170418614	2.24271	RP11-469J4.3		4	443298	443497	-1.49444	ABCA11P		1	193218751	193219040	-1.20396	CDC73
1	167704715	167704913	-2.31831	RCSD1		4	443973	444173	-1.82146	ZNF721		5	43043069	43043258	1.17329	CTD-2201E18.3
3	172828958	172829092	-1.17148	ATP5G1P4		4	443973	444173	-1.82146	RP11-2H3.7		5	43043069	43043258	1.17329	AC025171.1
3	179259077	179259302	-2.23765	LRRFIP1P1		4	443973	444173	-1.82146	ABCA11P		5	43043069	43043258	1.17329	ANXA2R
3	179259077	179259302	-2.23765	KCNMB3		4	497373	497549	-1.08921	ZNF721		5	43051707	43051901	-1.213	CTD-2201E18.3
3	179333382	179333575	-1.35884	ZNF639		4	577958	578157	-5.95345	RP11-1263C18.2		5	43061705	43061887	-2.32242	CTD-2035E11.5
3	179333766	179333960	-1.59574	ZNF639		4	674970	675131	-1.82436	MYL5		5	43061705	43061887	-2.32242	CTD-2201E18.3
3	179784012	179784201	-2.46214	USP13		4	675305	675409	6.51551	MYL5		5	43136764	43136940	-7.28801	ZNF131
3	183491757	183491955	4.50058	KLHL6		4	687892	688051	-2.07115	MFSD7		5	43161647	43161779	-7.89196	ZNF131
3	183508302	183508403	7.67367	KLHL6		4	762020	762218	-1.3333	PCGF3		5	43245742	43245922	1.73438	NIM1K
3	183522732	183522897	5.89232	KLHL6		4	879302	879499	-1.80941	GAK		5	43298655	43298861	-1.21939	HMGCS1
3	183650825	183651002	2.88764	KLHL24		4	880359	880535	6.48109	GAK		1	925028	925204	4.88856	SAMD11
3	183679021	183679219	3.33446	KLHL24		4	959723	959916	-1.42316	DGKQ		1	9265044	9265241	1.09409	H6PD
3	183811047	183811249	-1.53453	YEATS2		4	989167	989311	-5.21836	IDUA		1	197101343	197101538	-1.47278	ASPM
3	183816623	183816807	-1.4994	MAP6D1		4	989167	989311	-5.21836	SLC26A1		5	43381809	43382006	-1.4342	CCL28
3	184321715	184321915	-1.3633	EIF4G1		1	172570964	172571158	3.61633	SUCO		5	43446335	43446507	-6.79442	TMEM267
3	184334832	184335035	-1.40966	EIF4G1		4	990214	990362	-6.71555	SLC26A1		1	197104402	197104591	-5.22766	ASPM
3	185193255	185193443	-1.58613	EHHADH		4	990214	990362	-6.71555	IDUA		5	53982505	53982680	-2.92523	ARL15
1	920545	920739	6.17712	RP11-54O7.3		4	1175237	1175409	-2.07806	SPON2		5	58974271	58974428	1.25237	PDE4D
1	169131363	169131559	5.52764	ATP1B1		4	1235504	1235713	-1.57081	CTBP1		5	60121801	60121986	2.1112	PDE4D
3	185470254	185470414	6.03707	MAP3K13		4	1250555	1250745	-1.84958	CTBP1-AS2		5	61146752	61146951	-6.74178	NDUFAF2
3	185482391	185482535	1.10434	TMEM41A		4	1251547	1251747	-1.24622	CTBP1-AS2		5	61347415	61347562	-1.73472	RP11-631M6.3
3	185482391	185482535	1.10434	MAP3K13		4	1385805	1385992	-1.28823	UVSSA		5	61347415	61347562	-1.73472	ZSWIM6
3	185482740	185482911	-1.6834	TMEM41A		4	1728305	1728502	-1.82696	TACC3		5	62545443	62545630	-4.5222	IPO11
3	185482740	185482911	-1.6834	MAP3K13		4	1978744	1978849	-1.26618	WHSC1		5	64845766	64845994	-1.49638	CWC27
3	186148015	186148207	-4.09803	DGKG		4	1983281	1983476	-2.13596	NELFA		5	66078403	66078626	-1.25763	ERBIN
3	186554356	186554556	-1.2221	TBCCD1		4	2744808	2744994	1.48277	TNIP2		5	67163753	67163952	5.34529	MAST4
1	169255393	169255580	6.44017	NME7		4	2829755	2829979	1.27254	SH3BP2		5	67164527	67164755	1.05523	MAST4
3	186826748	186826958	-2.3472	RP11-573D15.1		4	2833812	2834006	1.68464	SH3BP2		5	67166708	67166878	1.15773	MAST4
3	187039028	187039224	-3.06095	ST6GAL1		4	3316324	3316505	-5.68996	RGS12		5	67182554	67182754	2.20319	CD180
3	187042859	187043095	1.70146	ST6GAL1		1	173185841	173186022	-1.05845	TNFSF4		5	67183189	67183383	2.51108	CD180
3	187075762	187075961	2.75243	ST6GAL1		4	3375029	3375194	-4.48289	RGS12		5	67183615	67183791	1.69414	CD180
3	187077889	187078090	2.02684	ST6GAL1		4	3378226	3378477	-1.21137	RGS12		5	67183999	67184185	1.67138	CD180
3	187729437	187729632	-5.25736	BCL6		4	3487793	3487956	1.4571	DOK7		1	200553551	200553736	-3.41368	KIF14
3	187729437	187729632	-5.25736	RP11-211G3.3		4	3768005	3768205	-1.97377	ADRA2C		5	71074138	71074299	-5.84413	RP11-195E2.1
3	187738129	187738237	3.39612	BCL6		4	3942718	3942862	-4.41494	FAM86EP		1	200617887	200618090	-1.02984	KIF14
3	187739457	187739630	3.96752	BCL6		4	3942718	3942862	-4.41494	AC226119.5		5	72443879	72444105	3.00388	ZNF366
1	169793360	169793559	-2.52849	C1orf112		4	4236755	4236917	-2.20029	TMEM128		5	72461108	72461241	2.61458	ZNF366
1	169793360	169793559	-2.52849	METTL18		1	173186477	173186678	-1.77028	TNFSF4		5	72817092	72817236	8.70488	TNPO1
3	188153285	188153475	-1.3653	LPP		4	4302419	4302622	-1.09364	ZBTB49		5	74635630	74635831	1.78581	ENC1
3	188153285	188153475	-1.3653	LPP-AS2		4	6642197	6642388	-10.3063	MRFAP1		5	76732254	76732427	1.59251	F2R
3	189049732	189049990	1.65633	TPRG1		4	6675272	6675491	-3.22947	AC093323.3		5	76734384	76734599	1.18548	F2R
3	189052688	189052887	1.09424	TPRG1		1	173728040	173728142	-5.97564	KLHL20		5	77076987	77077182	-1.70155	ZBED3
3	189118141	189118329	6.19185	TPRG1		4	6709393	6709595	-1.43907	MRFAP1L1		5	77630877	77631068	1.54977	OTP
1	169871599	169871835	-1.86104	SCYL3		4	6717050	6717212	-1.62764	BLOC1S4		5	78170006	78170327	-5.99877	AP3B1
3	191375136	191375432	1.92969	CCDC50		4	6861400	6861570	-1.90701	KIAA0232		5	78170733	78170960	-6.15246	AP3B1
3	194138163	194138363	5.98629	HES1		4	6862879	6863079	-1.15201	KIAA0232		5	79456943	79457138	6.17132	HOMER1
3	194487876	194488010	-1.784	ATP13A3		4	6863596	6863772	-1.50963	KIAA0232		5	80429654	80429909	-1.65723	ZFYVE16
3	194487876	194488010	-1.784	LINC00884		4	6923839	6924045	-2.01152	TBC1D14		5	80430329	80430521	-7.3315	ZFYVE16
3	194637760	194637893	-7.58887	AC046143.3		4	7030359	7030565	-2.34989	TBC1D14		5	80432971	80433169	-7.89873	ZFYVE16
3	194642003	194642185	-1.54357	LSG1		4	7030359	7030565	-2.34989	RP11-367J11.2		5	81239101	81239252	-1.54585	CKMT2-AS1
3	194642003	194642185	-1.54357	AC046143.3		4	7041363	7041562	-1.16914	CCDC96		5	81239101	81239252	-1.54585	CKMT2
3	194652876	194653094	-1.27157	LSG1		4	7041363	7041562	-1.16914	RP11-367J11.2		5	82001568	82001719	-5.36396	ATG10
3	194687517	194687719	-1.72646	FAM43A		4	7042398	7042571	-1.5214	RP11-367J11.2		5	83522027	83522210	3.55078	VCAN
3	195069517	195069724	-1.43711	XXYLT1		4	7042398	7042571	-1.5214	CCDC96		5	83537429	83537602	3.57068	VCAN
3	195180180	195180341	-4.308	XXYLT1		4	7042398	7042571	-1.5214	TADA2B		5	83537429	83537602	3.57068	VCAN-AS1
3	195726222	195726429	8.30358	LINC00969		4	7671490	7671708	-7.61396	SORCS2		5	83580928	83581177	3.72473	VCAN-AS1
3	195726222	195726429	8.30358	MUC20		4	7717284	7717476	-6.92909	SORCS2		5	83580928	83581177	3.72473	VCAN
3	196220170	196220337	-7.98864	SLC51A		4	7737335	7737532	-2.64767	SORCS2		1	200971457	200971656	-1.93941	KIF21B
3	196220170	196220337	-7.98864	PCYT1A		4	8227334	8227534	-1.61059	SH3TC1		5	87355731	87355884	8.95864	RASA1
1	171535309	171535509	-8.63642	PRRC2C		4	8227854	8228004	-1.27206	SH3TC1		5	88190446	88190649	-6.18097	TMEM161B
3	196287281	196287483	1.71131	PCYT1A		4	8229790	8230024	-1.5926	SH3TC1		5	88335733	88335876	-6.13661	TMEM161B-AS1
3	196287281	196287483	1.71131	RP11-447L10.1		4	8232927	8233127	-1.75347	SH3TC1		5	88350647	88350810	-1.24008	TMEM161B-AS1
3	196322314	196322513	12.8073	TM4SF19-AS1		4	8383926	8384121	1.32122	ACOX3		1	201206410	201206556	-6.40849	IGFN1
3	196322314	196322513	12.8073	TM4SF19		4	8386045	8386245	-1.14785	ACOX3		5	88797290	88797490	-7.1642	MEF2C
3	196322314	196322513	12.8073	TM4SF19-TCTEX1D2		4	8469357	8469553	1.6017	TRMT44		5	88944465	88944663	-1.06825	MEF2C-AS1
3	196356665	196356860	1.18109	UBXN7		4	9825703	9825899	-1.48621	SLC2A9		5	89423730	89423854	2.84261	MEF2C-AS1
3	196561148	196561299	-1.62721	WDR53		4	9877853	9878010	5.87744	SLC2A9		5	90461409	90461614	1.27451	MBLAC2
3	196566981	196567182	-2.03448	WDR53		4	10442901	10443100	-1.97945	ZNF518B		5	90473807	90473933	2.08214	MBLAC2
3	196649220	196649436	8.43089	PIGX		4	10446249	10446449	-1.99024	ZNF518B		5	90473807	90473933	2.08214	POLR3G
3	196649220	196649436	8.43089	NRROS		4	13544757	13544877	7.02883	NKX3-2		5	93587818	93587970	-1.61195	NR2F1
3	196655707	196655905	-1.01732	NRROS		4	13614449	13614646	-1.5208	BOD1L1		5	93814998	93815169	-5.8062	FAM172A
3	196655707	196655905	-1.01732	PIGX		4	14473185	14473384	-1.67464	LINC00504		1	201520320	201520525	1.17406	RP11-134G8.7
1	171541846	171542083	-1.17602	PRRC2C		4	14474130	14474367	-1.59569	LINC00504		1	201520320	201520525	1.17406	RP11-134G8.5
3	196910909	196911218	-1.06746	SENP5		4	14535460	14535648	-6.85664	LINC00504		1	201520320	201520525	1.17406	RP11-134G8.6
3	196912209	196912347	-1.12948	SENP5		4	14660634	14660819	-1.24711	LINC00504		5	95620230	95620418	1.97006	GPR150
3	196943216	196943417	-1.01168	NCBP2-AS2		4	14862088	14862321	-1.41903	LINC00504		5	96880095	96880286	-7.4795	CTD-2260A17.2
1	8004893	8005048	-3.72927	ERRFI1		4	15614124	15614318	-6.41881	FBXL5		5	96880095	96880286	-7.4795	ERAP2
3	197001954	197002093	3.66451	MFI2-AS1		4	15820401	15820583	9.71942	CD38		5	98779677	98779873	1.45408	RGMB
3	197001954	197002093	3.66451	MELTF		4	15821610	15821809	5.80715	CD38		5	98793371	98793547	1.60319	RGMB
3	197512020	197512210	-4.51122	BDH1		4	15823030	15823307	8.95711	CD38		5	98793371	98793547	1.60319	AC008522.1
3	198038521	198038673	-3.31011	LMLN		4	15846956	15847135	7.12796	CD38		5	103276078	103276242	1.0328	C5orf30
3	198038521	198038673	-3.31011	LMLN-AS1		4	16227071	16227297	2.45701	TAPT1-AS1		5	103559276	103559465	-1.0624	NUDT12
3	198058666	198058841	-1.63856	ANKRD18DP		4	16227071	16227297	2.45701	TAPT1		5	108208401	108208526	-6.44209	FBXL17
1	171783863	171784063	-1.59253	METTL13		4	16283762	16283947	-2.7317	TAPT1-AS1		5	108211083	108211236	-5.9993	FBXL17
4	160935	161036	-2.02888	ZNF718		4	16360779	16360896	-1.54046	ZEB2P1		5	111484244	111484438	-1.62129	CAMK4
4	161836	162035	-1.31011	ZNF718		4	17646375	17646492	-1.60159	FAM184B		5	112891727	112891930	-2.08647	REEP5
4	372987	373105	-2.75571	ZNF141		4	17843712	17843906	-1.7267	LCORL		5	112891727	112891930	-2.08647	CTC-487M23.8
4	373840	374034	-1.39906	ZNF141		4	17843712	17843906	-1.7267	NCAPG		5	112891727	112891930	-2.08647	ZRSR1
4	375087	375240	-2.21567	ZNF141		4	17850358	17850555	-6.26593	LCORL		5	116268627	116268854	-1.32637	COMMD10
4	426300	426479	-1.27956	ZNF721		4	17860582	17860749	-3.89068	LCORL		5	116446324	116446523	6.90368	SEMA6A
4	426300	426479	-1.27956	ABCA11P		1	173938682	173938862	-8.60742	RC3H1		5	119149573	119149771	-1.03626	DMXL1
4	426300	426479	-1.27956	RP11-2H3.7		4	17874063	17874250	-2.0135	LCORL		5	120686264	120686482	1.35121	PRR16
4	426564	426712	-1.57071	ZNF721		4	20253590	20253729	8.04486	SLIT2		5	121998130	121998235	1.72199	SRFBP1
4	426564	426712	-1.57071	RP11-2H3.7		4	20619205	20619394	3.9812	SLIT2		5	122078111	122078268	10.9043	LOX
4	426564	426712	-1.57071	ABCA11P		4	22388048	22388250	-1.65081	ADGRA3		5	122152018	122152192	5.48319	CTC-441N14.2
4	481544	481730	-1.64814	ZNF721		1	173992899	173993103	-7.54421	RC3H1		5	122152018	122152192	5.48319	CTC-441N14.4
4	523516	523710	-1.39793	PIGG		4	24909840	24910020	-2.38206	CCDC149		5	122152018	122152192	5.48319	ZNF474
1	171796597	171796796	-1.28687	METTL13		4	25123964	25124165	-2.49991	SEPSECS		5	122451247	122451426	3.64028	MGC32805
4	537909	538106	-1.91338	PIGG		4	27022615	27022813	-1.86605	STIM2		5	122451247	122451426	3.64028	SNCAIP
4	577958	578157	5.95345	RP11-1263C18.2		4	30723203	30723417	-1.32054	PCDH7		5	123037180	123037331	5.97126	RP11-359P5.1
4	674970	675131	2.4918	MYL5		4	36068017	36068218	4.17279	ARAP2		5	124646987	124647088	-1.13966	ZNF608
4	675305	675409	-5.94113	MYL5		4	37590743	37590914	3.89721	C4orf19		5	124647826	124648021	2.0974	ZNF608
4	857760	857923	1.14762	GAK		4	37590743	37590914	3.89721	RELL1		5	126892594	126892780	-6.55882	2003-03-01
4	879302	879499	2.4059	GAK		1	174437616	174437813	-7.1905	RABGAP1L		5	126904187	126904350	-1.73474	2003-03-01
4	880359	880535	-7.71767	GAK		4	38825457	38825578	-7.24743	TLR1		5	126904717	126904838	-4.97272	2003-03-01
4	989167	989311	-2.50499	IDUA		4	38825457	38825578	-7.24743	TLR6		5	127054715	127054912	-3.72147	C5orf63
4	989167	989311	-2.50499	SLC26A1		4	39124855	39125083	-2.05965	KLHL5		5	128322295	128322456	-6.07408	FBN2
1	172570964	172571158	-2.81613	SUCO		4	39124855	39125083	-2.05965	RP11-360F5.1		5	131723970	131724094	-6.36989	CTC-432M15.3
4	990214	990362	-1.83853	IDUA		4	39125411	39125614	-1.05644	KLHL5		5	131723970	131724094	-6.36989	FNIP1
4	990214	990362	-1.83853	SLC26A1		4	39125411	39125614	-1.05644	RP11-360F5.1		5	131724732	131724931	-2.50666	FNIP1
4	990433	990565	-1.5489	SLC26A1		4	39534382	39534597	-1.80766	UGDH-AS1		5	131724732	131724931	-2.50666	CTC-432M15.3
4	990433	990565	-1.5489	IDUA		4	39770217	39770322	6.98289	ZBTB12BP		5	132294485	132294606	2.86604	P4HA2
4	991264	991461	-2.51335	IDUA		4	39770217	39770322	6.98289	UBE2K		5	132294485	132294606	2.86604	SLC22A4
4	991264	991461	-2.51335	SLC26A1		4	39825225	39825424	-1.57592	PDS5A		5	132294953	132295132	3.09681	P4HA2
4	992402	992599	-2.8882	SLC26A1		4	39837966	39838164	-1.58642	PDS5A		5	132294953	132295132	3.09681	SLC22A4
4	992402	992599	-2.8882	IDUA		1	174561827	174562026	5.82553	RABGAP1L		5	132349302	132349442	1.26735	AC034220.3
4	1010402	1010588	4.00199	FGFRL1		4	40243562	40243933	2.18877	RHOH		1	9270578	9270775	1.23088	H6PD
4	1175237	1175409	-1.93435	SPON2		4	40425800	40426002	-1.34118	RBM47		5	134286251	134286359	3.43868	CTD-2410N18.4
4	1196051	1196239	-3.53024	SPON2		4	42086124	42086315	-1.34604	SLC30A9		5	134286251	134286359	3.43868	CDKL3
4	1235504	1235713	-1.58742	CTBP1		4	46928399	46928574	-4.18359	GABRA4		5	134741119	134741300	-1.48876	CAMLG
4	1250555	1250745	-1.34322	CTBP1-AS2		1	174562111	174562293	-1.27359	RABGAP1L		5	135028486	135028688	1.17185	PITX1
4	1251547	1251747	-1.15523	CTBP1-AS2		4	48421978	48422200	-2.72479	SLAIN2		5	135031384	135031583	9.50638	PITX1
4	1728305	1728502	-3.48957	TACC3		4	48488670	48488866	-4.98289	SLC10A4		5	135033291	135033530	2.0254	PITX1
4	1729355	1729554	-9.18106	TACC3		4	48716183	48716336	-1.90368	FRYL		5	135033291	135033530	2.0254	C5orf66
4	1813993	1814196	-1.61755	LETM1		4	53096004	53096201	-6.70681	SCFD2		5	135321643	135321849	1.01265	C5orf66
4	1900887	1901087	-2.41878	WHSC1		1	174729505	174729665	-8.27156	RABGAP1L		5	135322280	135322471	-1.06374	C5orf66
4	1978744	1978849	-2.08426	WHSC1		4	53473457	53473586	-2.06044	RP11-231C18.3		5	139009296	139009434	7.38518	SIL1
4	1978869	1979068	-2.66764	WHSC1		4	53473457	53473586	-2.06044	LNX1		1	203064544	203064715	-1.21371	PPFIA4
4	2240259	2240584	-1.39696	POLN		4	55370301	55370513	-1.98184	SRD5A3-AS1		5	139325341	139325523	7.04444	MATR3
4	2240259	2240584	-1.39696	HAUS3		4	55370301	55370513	-1.98184	SRD5A3		5	139393817	139393932	1.0778	PROB1
4	2240721	2240903	-1.30986	HAUS3		4	55373690	55373850	-3.20462	SRD5A3-AS1		5	139394492	139394640	8.39766	PROB1
4	2240721	2240903	-1.30986	POLN		4	55386922	55387092	-1.76602	SRD5A3-AS1		5	139475649	139475835	-2.85257	TMEM173
4	2744808	2744994	-1.50439	TNIP2		1	174989759	174989944	-2.25204	RABGAP1L		5	139680816	139681015	1.37242	CXXC5
4	2936123	2936238	-1.14111	NOP14-AS1		4	56345217	56345391	-1.83621	AASDH		5	139809524	139809695	-2.01945	PSD2
4	3316324	3316505	-2.91808	RGS12		4	56349304	56349529	-1.12866	AASDH		5	140109215	140109404	-5.2608	PURA
1	173185841	173186022	4.49363	TNFSF4		4	56387594	56387750	-3.4693	RP11-646I6.5		1	203179036	203179237	12.3436	CHI3L1
4	3374447	3374625	-2.30067	RGS12		4	56910712	56910933	-1.43016	REST		5	140631938	140632129	-2.23981	CD14
4	3375029	3375194	-3.36193	RGS12		4	56930085	56930320	-1.71181	REST		5	140967232	140967402	-1.08701	PCDHA4
4	3378226	3378477	-1.30123	RGS12		4	56931573	56931771	-1.43589	REST		5	140967232	140967402	-1.08701	PCDHAC1
4	3942718	3942862	1.33118	FAM86EP		4	56977292	56977416	-1.36748	NOA1		5	140967232	140967402	-1.08701	PCDHA6
4	3942718	3942862	1.33118	AC226119.5		4	66002189	66002390	-6.1496	RP11-25H12.1		5	140967232	140967402	-1.08701	PCDHA8
4	3947495	3947682	-1.7401	AC226119.5		4	66023964	66024156	-1.13565	RP11-25H12.1		5	140967232	140967402	-1.08701	PCDHA2
4	3947495	3947682	-1.7401	FAM86EP		4	66110411	66110611	-2.80354	RP11-25H12.1		5	140967232	140967402	-1.08701	PCDHA10
1	173186477	173186678	2.94068	TNFSF4		4	66111116	66111252	-6.72689	RP11-25H12.1		5	140967232	140967402	-1.08701	PCDHA13
4	4550862	4550995	-4.12633	STX18-AS1		1	175159696	175159894	8.12203	KIAA0040		5	140967232	140967402	-1.08701	PCDHA11
4	6707912	6708114	-1.01745	MRFAP1L1		4	67514204	67514408	-1.71145	CENPC		5	140967232	140967402	-1.08701	PCDHAC2
4	6967177	6967359	-7.52594	TBC1D14		4	67814614	67814813	-3.48507	UBA6-AS1		5	140967232	140967402	-1.08701	PCDHA5
4	7041363	7041562	-1.44532	RP11-367J11.2		4	68337225	68337423	-1.95708	YTHDC1		5	140967232	140967402	-1.08701	PCDHA7
4	7041363	7041562	-1.44532	CCDC96		4	70688732	70688914	-1.34783	UTP3		5	140967232	140967402	-1.08701	PCDHA1
4	7042398	7042571	-2.55656	CCDC96		1	8358288	8358482	2.63974	RERE		5	140967232	140967402	-1.08701	PCDHA9
4	7042398	7042571	-2.55656	RP11-367J11.2		1	175160519	175160718	5.47775	KIAA0040		5	140967232	140967402	-1.08701	PCDHA12
4	7042398	7042571	-2.55656	TADA2B		4	70799209	70799359	2.25939	RUFY3		5	140967232	140967402	-1.08701	PCDHA3
4	7650480	7650689	-1.41204	SORCS2		4	73091873	73092072	-1.04166	ANKRD17		5	140968426	140968679	-2.03393	PCDHA5
4	7671490	7671708	-1.34977	SORCS2		4	73098209	73098408	-2.38574	ANKRD17		5	140968426	140968679	-2.03393	PCDHA1
4	7717284	7717476	6.92909	SORCS2		4	74961363	74961560	7.61102	PARM1		5	140968426	140968679	-2.03393	PCDHA9
4	7737335	7737532	3.44238	SORCS2		4	74961363	74961560	7.61102	RP11-44F21.3		5	140968426	140968679	-2.03393	PCDHA6
4	7763449	7763681	2.32448	AFAP1-AS1		4	76034563	76034757	11.6718	ART3		5	140968426	140968679	-2.03393	PCDHA2
4	7763449	7763681	2.32448	AFAP1		4	76034563	76034757	11.6718	CXCL11		5	140968426	140968679	-2.03393	PCDHA13
4	8227334	8227534	4.55022	SH3TC1		4	77034746	77034925	-6.18316	2011-09-01		5	140968426	140968679	-2.03393	PCDHA11
4	8227854	8228004	4.24227	SH3TC1		4	78911557	78911759	-1.02625	BMP2K		5	140968426	140968679	-2.03393	PCDHA10
4	8228157	8228355	5.07249	SH3TC1		4	78911557	78911759	-1.02625	PAQR3		5	140968426	140968679	-2.03393	PCDHA8
4	8229790	8230024	3.03566	SH3TC1		4	81427546	81427747	1.00803	RASGEF1B		5	140968426	140968679	-2.03393	PCDHAC1
4	8232927	8233127	4.33034	SH3TC1		4	82429747	82429948	-1.09934	HNRNPDL		5	140968426	140968679	-2.03393	PCDHA7
4	8383926	8384121	-3.39853	ACOX3		4	82894320	82894521	-1.8145	THAP9-AS1		5	140968426	140968679	-2.03393	PCDHA12
4	8387008	8387209	-1.65826	ACOX3		4	82894320	82894521	-1.8145	SEC31A		5	140968426	140968679	-2.03393	PCDHAC2
4	8387565	8387728	-3.60547	ACOX3		4	83283996	83284200	2.13787	COQ2		5	140968426	140968679	-2.03393	PCDHA3
1	173800303	173800527	-2.41277	CENPL		1	178411327	178411483	5.33974	RASAL2		5	140968426	140968679	-2.03393	PCDHA4
4	8398926	8399056	5.04902	ACOX3		4	84809974	84810171	-1.28246	WDFY3		5	140969027	140969230	-3.22972	PCDHA8
4	8468081	8468282	-1.03943	TRMT44		4	84809974	84810171	-1.28246	WDFY3-AS1		5	140969027	140969230	-3.22972	PCDHA5
4	8469357	8469553	-2.55455	TRMT44		4	85995376	85995573	4.53303	ARHGAP24		5	140969027	140969230	-3.22972	PCDHA13
4	9798631	9798814	-2.50121	SLC2A9		4	86701426	86701621	-5.92769	PTPN13		5	140969027	140969230	-3.22972	PCDHA10
4	9825703	9825899	-2.78926	SLC2A9		4	86913262	86913436	-3.79248	RP11-397E7.4		5	140969027	140969230	-3.22972	PCDHA2
4	9877853	9878010	-8.9157	SLC2A9		4	86913262	86913436	-3.79248	C4orf36		5	140969027	140969230	-3.22972	PCDHA7
4	9880136	9880341	-2.80774	SLC2A9		4	86988978	86989181	1.01434	AFF1		5	140969027	140969230	-3.22972	PCDHA4
4	9982245	9982399	-7.08214	SLC2A9		1	178442798	178443005	-1.21114	RASAL2		5	140969027	140969230	-3.22972	PCDHA9
4	9993118	9993318	-7.34224	SLC2A9		4	87089834	87090031	1.71913	AFF1		5	140969027	140969230	-3.22972	PCDHA11
1	173803078	173803366	-2.03952	CENPL		4	87125982	87126181	-6.70827	AFF1		5	140969027	140969230	-3.22972	PCDHA3
4	10019427	10019620	-3.49321	SLC2A9		4	87811618	87811811	-1.71935	IBSP		5	140969027	140969230	-3.22972	PCDHAC1
4	13544757	13544877	-6.34674	NKX3-2		4	87982532	87982747	14.2722	SPP1		5	140969027	140969230	-3.22972	PCDHAC2
1	173824898	173825117	-2.14314	DARS2		4	89113663	89113765	-5.79809	TIGD2		5	140969027	140969230	-3.22972	PCDHA12
4	14471358	14471561	1.94066	LINC00504		4	89114230	89114448	-2.04902	TIGD2		5	140969027	140969230	-3.22972	PCDHA6
4	14473185	14473384	2.55328	LINC00504		4	89243071	89243270	-1.54276	GPRIN3		5	140969027	140969230	-3.22972	PCDHA1
4	14474130	14474367	1.73056	LINC00504		4	89247988	89248182	-1.28822	GPRIN3		1	203305619	203305810	1.69689	BTG2
4	14535460	14535648	6.85664	LINC00504		4	89249277	89249511	-1.53518	GPRIN3		5	141122150	141122346	-1.19503	AC005754.7
4	14660634	14660819	1.10516	LINC00504		4	94289485	94289590	-2.14765	SMARCAD1		5	141122150	141122346	-1.19503	PCDHB4
4	14862088	14862321	1.93993	LINC00504		4	95546840	95547036	7.66952	UNC5C		1	203307287	203307504	1.54492	BTG2
4	15003000	15003165	-7.03715	CPEB2		4	95549021	95549220	6.42851	RP11-710C12.1		5	141157246	141157397	-1.40994	CH17-140K24.2
4	15066280	15066483	3.12991	CPEB2		4	95549021	95549220	6.42851	UNC5C		5	141157246	141157397	-1.40994	PCDHB17P
4	15066280	15066483	3.12991	RP11-665G4.1		4	98325345	98325657	-1.29248	RAP1GDS1		5	141157246	141157397	-1.40994	AC005754.7
1	173870764	173870986	-1.27173	ZBTB37		4	98471883	98472057	-1.54588	TSPAN5		5	141187211	141187408	-6.52492	PCDHB9
4	15614124	15614318	1.40073	FBXL5		4	98893697	98893902	-1.55312	EIF4E		5	141187211	141187408	-6.52492	CH17-140K24.2
4	15631795	15632103	-1.16078	FBXL5		1	178916457	178916656	4.44197	RALGPS2		5	141187211	141187408	-6.52492	CH17-140K24.5
4	15820401	15820583	-7.08214	CD38		4	99868201	99868388	2.86568	DAPP1		5	141187211	141187408	-6.52492	CH17-140K24.7
4	15821610	15821809	-4.37643	CD38		4	100187930	100188143	-3.38529	DDIT4L		5	141189487	141189648	1.60772	CH17-140K24.2
4	15823030	15823307	-7.30911	CD38		4	100187930	100188143	-3.38529	RP11-15B17.1		5	141189487	141189648	1.60772	PCDHB9
4	15846956	15847135	-4.48864	CD38		4	102571275	102571509	2.67256	NFKB1		5	141189487	141189648	1.60772	CH17-140K24.7
4	16227071	16227297	-1.30382	TAPT1		4	102631966	102632222	-1.31988	MANBA		5	141208881	141209009	-1.91645	CH17-140K24.2
4	16227071	16227297	-1.30382	TAPT1-AS1		4	102701166	102701339	-1.32107	MANBA		5	141208881	141209009	-1.91645	PCDHB12
4	16284356	16284555	2.82768	TAPT1-AS1		4	105473284	105473443	4.5736	PPA2		5	141210034	141210194	-1.94331	PCDHB12
4	17646375	17646492	2.4018	FAM184B		4	106071758	106071876	-1.68625	TBCK		5	141210034	141210194	-1.94331	CH17-140K24.2
4	17804305	17804499	-1.35849	DCAF16		1	8361262	8361462	1.65951	RERE		5	141340734	141340933	2.12281	PCDHGA1
4	17843712	17843906	-3.29381	NCAPG		1	179107767	179107961	1.21283	ABL2		5	141340734	141340933	2.12281	PCDHGA2
4	17843712	17843906	-3.29381	LCORL		4	106320699	106320903	7.85163	TBCK		5	141414952	141415154	2.45989	PCDHGA3
4	17850358	17850555	-2.79173	LCORL		4	106320699	106320903	7.85163	AIMP1		5	141414952	141415154	2.45989	PCDHGA9
4	17860582	17860749	-3.19405	LCORL		4	106923850	106924086	2.22543	DKK2		5	141414952	141415154	2.45989	PCDHGA8
4	17861791	17861970	-2.13832	LCORL		4	107034419	107034699	3.39059	DKK2		5	141414952	141415154	2.45989	PCDHGA7
1	173938682	173938862	8.60742	RC3H1		4	107035984	107036193	2.42697	DKK2		5	141414952	141415154	2.45989	PCDHGB1
4	20253590	20253729	-3.98864	SLIT2		4	107895439	107895639	-2.94765	SGMS2		5	141414952	141415154	2.45989	PCDHGA4
4	22388048	22388250	-2.21579	ADGRA3		4	107895439	107895639	-2.94765	RP11-286E11.1		5	141414952	141415154	2.45989	PCDHGB4
4	24808519	24808716	1.31584	CCDC149		1	179814382	179814563	-2.02945	FAM163A		5	141414952	141415154	2.45989	PCDHGB6
4	24909840	24910020	1.72574	CCDC149		4	107996845	107997072	-7.55412	HADH		5	141414952	141415154	2.45989	PCDHGA10
4	25201574	25201719	-1.07689	RP11-717K11.2		4	109714280	109714481	-1.36202	PLA2G12A		5	141414952	141415154	2.45989	PCDHGA6
4	25929229	25929460	-1.35527	SMIM20		4	110618093	110618282	5.27345	PITX2		5	141414952	141415154	2.45989	PCDHGA1
4	26181027	26181215	-2.47371	RBPJ		4	112276350	112276474	1.78377	TIFA		5	141414952	141415154	2.45989	PCDHGB2
4	26320668	26320859	-6.90508	RBPJ		4	112277990	112278226	1.9746	TIFA		5	141414952	141415154	2.45989	PCDHGB5
4	30720986	30721185	2.78937	PCDH7		4	112357908	112358107	1.79351	ALPK1		5	141414952	141415154	2.45989	PCDHGA2
4	30723203	30723417	2.91489	PCDH7		4	112357908	112358107	1.79351	RTEL1P1		5	141414952	141415154	2.45989	PCDHGB3
4	30724029	30724226	2.60587	PCDH7		4	112359713	112359818	2.20981	ALPK1		5	141414952	141415154	2.45989	PCDHGA5
4	30786921	30787121	4.43441	PCDH7		4	112359713	112359818	2.20981	RTEL1P1		5	141485539	141485736	10.4353	PCDHGB4
4	30786921	30787121	4.43441	RP11-619J20.1		4	113489477	113489616	1.24185	CAMK2D		5	141485539	141485736	10.4353	PCDHGA2
4	37590743	37590914	-8.42577	RELL1		4	118281848	118282046	-1.41305	PRSS12		5	141485539	141485736	10.4353	PCDHGA7
4	37590743	37590914	-8.42577	C4orf19		4	118630506	118630690	-1.67455	RP11-384K6.6		5	141485539	141485736	10.4353	PCDHGA8
4	38018194	38018397	-2.44426	TBC1D1		4	118780966	118781100	4.6496	SEC24D		5	141485539	141485736	10.4353	PCDHGA5
1	174437616	174437813	2.1821	RABGAP1L		4	119027013	119027211	-2.34216	SYNPO2		5	141485539	141485736	10.4353	PCDHGB3
4	38665184	38665356	7.53715	KLF3		4	119030075	119030292	-1.66679	SYNPO2		5	141485539	141485736	10.4353	PCDHGB5
4	38697031	38697258	1.4495	KLF3		4	119057529	119057726	-1.89692	SYNPO2		5	141485539	141485736	10.4353	PCDHGA1
4	38790552	38790747	2.70893	TLR1		4	119271451	119271626	-2.82266	USP53		5	141485539	141485736	10.4353	PCDHGB7
4	38796539	38796753	4.2014	TLR1		4	119292534	119292721	-1.61459	USP53		5	141485539	141485736	10.4353	PCDHGA3
4	38798165	38798285	7.50581	TLR1		4	119482968	119483073	-6.12692	RP11-33B1.1		5	141485539	141485736	10.4353	PCDHGB1
4	38827181	38827374	2.68065	TLR1		4	122271219	122271456	-1.0445	KIAA1109		5	141485539	141485736	10.4353	PCDHGA10
4	38827181	38827374	2.68065	TLR6		4	122743738	122743950	-1.36868	BBS12		5	141485539	141485736	10.4353	PCDHGA4
4	39124855	39125083	2.28209	KLHL5		1	179996776	179996982	-1.02298	CEP350		5	141485539	141485736	10.4353	PCDHGA9
4	39124855	39125083	2.28209	RP11-360F5.1		4	122892861	122893009	-5.76276	NUDT6		5	141485539	141485736	10.4353	PCDHGA6
1	174489065	174489281	6.49505	RABGAP1L		4	122892861	122893009	-5.76276	FGF2		5	141485539	141485736	10.4353	PCDHGC3
4	39125411	39125614	2.0753	KLHL5		4	123151096	123151249	-1.68129	SPATA5		5	141485539	141485736	10.4353	PCDHGB6
4	39125411	39125614	2.0753	RP11-360F5.1		4	123401696	123401895	-1.48284	SPRY1		5	141485539	141485736	10.4353	PCDHGA11
4	39308805	39308998	-1.5232	RFC1		4	124669172	124669407	-1.20397	ANKRD50		5	141485539	141485736	10.4353	PCDHGA12
4	39532693	39532894	-1.52911	UGDH-AS1		4	124710168	124710366	-1.21047	ANKRD50		5	141485539	141485736	10.4353	PCDHGB2
4	39770217	39770322	-5.76739	UBE2K		4	125317033	125317293	5.08245	FAT4		5	141485539	141485736	10.4353	PCDHGC4
4	39770217	39770322	-5.76739	ZBTB12BP		4	125321247	125321420	1.63629	FAT4		5	141488883	141489085	10.4686	PCDHGA2
4	40120379	40120576	-1.00707	N4BP2		4	127643686	127643886	-1.81576	INTU		5	141488883	141489085	10.4686	PCDHGA7
4	40425800	40426002	2.97905	RBM47		4	127706657	127706852	-1.29729	INTU		5	141488883	141489085	10.4686	PCDHGA6
4	46928399	46928574	1.50611	GABRA4		4	127809355	127809549	-5.11441	HSPA4L		5	141488883	141489085	10.4686	PCDHGA8
4	48136168	48136382	-1.84415	TEC		4	127809355	127809549	-5.11441	RP11-50D9.4		5	141488883	141489085	10.4686	PCDHGB1
1	174562111	174562293	6.92918	RABGAP1L		4	127832617	127832781	-2.37901	HSPA4L		5	141488883	141489085	10.4686	PCDHGC3
4	48488670	48488866	-3.73649	SLC10A4		4	127885833	127886029	-2.39478	PLK4		5	141488883	141489085	10.4686	PCDHGB3
4	48716183	48716336	5.09984	FRYL		4	127886327	127886429	-1.05866	PLK4		5	141488883	141489085	10.4686	PCDHGA9
4	52661158	52661346	-1.56509	USP46-AS1		4	127889839	127890038	-2.08943	PLK4		5	141488883	141489085	10.4686	PCDHGA3
4	53096004	53096201	2.51066	SCFD2		4	127920555	127920749	-1.46168	MFSD8		5	141488883	141489085	10.4686	PCDHGB7
1	174729505	174729665	2.08296	RABGAP1L		4	128271268	128271462	-1.05127	PGRMC2		5	141488883	141489085	10.4686	PCDHGA1
4	53365202	53365414	-1.34224	SCFD2		4	128862017	128862219	-1.13361	JADE1		5	141488883	141489085	10.4686	PCDHGA10
4	53473457	53473586	2.76071	RP11-231C18.3		4	128872038	128872250	-2.34424	SCLT1		5	141488883	141489085	10.4686	PCDHGA11
4	53473457	53473586	2.76071	LNX1		4	128872038	128872250	-2.34424	JADE1		5	141488883	141489085	10.4686	PCDHGA4
4	55386922	55387092	1.58877	SRD5A3-AS1		4	129068559	129068839	1.14079	SCLT1		5	141488883	141489085	10.4686	PCDHGC4
1	174989759	174989944	4.78875	RABGAP1L		4	129069685	129069883	1.08496	SCLT1		5	141488883	141489085	10.4686	PCDHGA12
4	56345217	56345391	-1.23254	AASDH		4	129070817	129070946	2.29756	SCLT1		5	141488883	141489085	10.4686	PCDHGB5
4	56387594	56387750	-1.91919	RP11-646I6.5		4	129072934	129073156	3.11965	SCLT1		5	141488883	141489085	10.4686	PCDHGB6
4	56976630	56976825	-2.87256	NOA1		4	131379926	131380106	-3.00846	RP11-314N14.1		5	141488883	141489085	10.4686	PCDHGB2
4	56977292	56977416	-1.17095	NOA1		1	8656143	8656341	-1.70903	RERE		5	141488883	141489085	10.4686	PCDHGB4
4	66111116	66111252	1.22549	RP11-25H12.1		4	134200224	134200525	-1.47229	PABPC4L		5	141488883	141489085	10.4686	PCDHGA5
4	67514204	67514408	-1.06628	CENPC		4	137591064	137591270	-2.19327	RP11-714L20.1		5	141490123	141490274	10.3965	PCDHGA9
4	67615172	67615349	-6.81786	UBA6		4	137594434	137594669	-1.75082	RP11-714L20.1		5	141490123	141490274	10.3965	PCDHGA12
4	67720530	67720832	-1.63995	UBA6-AS1		4	137595281	137595453	-3.32228	RP11-714L20.1		5	141490123	141490274	10.3965	PCDHGA10
4	67720530	67720832	-1.63995	RP11-453E17.3		4	139044868	139045069	2.00327	NOCT		5	141490123	141490274	10.3965	PCDHGA2
4	70688732	70688914	-1.75236	UTP3		4	139044868	139045069	2.00327	ELF2		5	141490123	141490274	10.3965	PCDHGA4
4	70799209	70799359	-1.42781	RUFY3		4	139115759	139115942	-1.99181	ELF2		5	141490123	141490274	10.3965	PCDHGB6
4	73098209	73098408	-1.6277	ANKRD17		4	139300711	139300939	1.52146	NDUFC1		5	141490123	141490274	10.3965	PCDHGA6
4	75645157	75645357	-1.17379	G3BP2		4	139511541	139511742	-1.23165	SETD7		5	141490123	141490274	10.3965	PCDHGB2
4	75962834	75963091	-1.69616	SDAD1		4	139718719	139719021	-4.26356	MAML3		5	141490123	141490274	10.3965	PCDHGB4
4	77034746	77034925	-2.26214	2011-09-01		4	139718719	139719021	-4.26356	MGST2		5	141490123	141490274	10.3965	PCDHGA11
4	77890399	77890558	-5.86417	MRPL1		4	139719701	139719860	-4.76504	MGST2		5	141490123	141490274	10.3965	PCDHGB3
1	176125239	176125478	5.38574	RFWD2		4	139719701	139719860	-4.76504	MAML3		5	141490123	141490274	10.3965	PCDHGA7
4	79905858	79906060	1.92128	ANTXR2		4	139889616	139889756	-3.65695	MAML3		5	141490123	141490274	10.3965	PCDHGB1
4	79907069	79907271	1.60544	ANTXR2		4	139890605	139890805	-1.71393	MAML3		5	141490123	141490274	10.3965	PCDHGC4
4	81427546	81427747	11.8902	RASGEF1B		4	140153821	140154021	-2.80564	MAML3		5	141490123	141490274	10.3965	PCDHGB7
4	82429747	82429948	-1.58063	HNRNPDL		4	140622268	140622470	1.51284	TBC1D9		5	141490123	141490274	10.3965	PCDHGA3
4	82894320	82894521	-1.06627	THAP9-AS1		4	145033130	145033297	-4.95345	ANAPC10		5	141490123	141490274	10.3965	PCDHGB5
4	82894320	82894521	-1.06627	SEC31A		4	145557836	145558026	-6.88445	SMAD1		5	141490123	141490274	10.3965	PCDHGA5
1	178134585	178134786	3.1634	RASAL2		4	146323173	146323328	1.79454	SLC10A7		5	141490123	141490274	10.3965	PCDHGA8
4	82927996	82928196	-1.38733	LIN54		4	146640842	146641043	2.90611	POU4F2		5	141490123	141490274	10.3965	PCDHGA1
4	82984369	82984612	-2.12608	LIN54		4	147542579	147542721	-6.44741	EDNRA		5	141490123	141490274	10.3965	PCDHGC5
4	83246491	83246689	-1.52031	RP11-576N17.5		4	150256719	150256923	-2.52847	DCLK2		5	141490123	141490274	10.3965	PCDHGC3
4	83283416	83283623	-3.21209	COQ2		4	150837531	150837767	-1.73192	LRBA		5	141490719	141490905	10.6468	PCDHGA1
4	83283996	83284200	-4.69782	COQ2		4	152346995	152347188	-6.47664	FBXW7		5	141490719	141490905	10.6468	PCDHGC5
4	83453671	83453872	-1.14009	HELQ		4	152350079	152350261	-1.5991	FBXW7		5	141490719	141490905	10.6468	PCDHGA2
4	84672702	84672832	1.0711	WDFY3		1	180950250	180950450	-7.80806	KIAA1614		5	141490719	141490905	10.6468	PCDHGA12
4	85995376	85995573	-1.22162	ARHGAP24		1	180950250	180950450	-7.80806	RP11-46A10.5		5	141490719	141490905	10.6468	PCDHGA9
4	86913262	86913436	-3.46228	RP11-397E7.4		1	180950250	180950450	-7.80806	KIAA1614-AS1		5	141490719	141490905	10.6468	PCDHGA8
4	86913262	86913436	-3.46228	C4orf36		4	152626961	152627162	-2.55849	TMEM154		5	141490719	141490905	10.6468	PCDHGA3
4	86988978	86989181	-2.30844	AFF1		4	152627920	152628149	-1.58818	TMEM154		5	141490719	141490905	10.6468	PCDHGA11
4	86989737	86989872	-2.00311	AFF1		4	153295555	153295756	-2.06566	TRIM2		5	141490719	141490905	10.6468	PCDHGA7
4	87047273	87047482	-2.057	AFF1		4	153334931	153335131	-3.53843	TRIM2		5	141490719	141490905	10.6468	PCDHGA5
4	87083943	87084148	-2.44048	AFF1		4	153704986	153705198	1.03032	TLR2		5	141490719	141490905	10.6468	PCDHGB3
1	178442798	178443005	1.77621	RASAL2		4	155710962	155711147	2.1155	GUCY1A3		5	141490719	141490905	10.6468	PCDHGB1
4	87089834	87090031	-4.36221	AFF1		4	156762829	156763012	-3.32112	PDGFC		5	141490719	141490905	10.6468	PCDHGC3
4	87114943	87115144	-1.75819	AFF1		1	180976338	180976537	-1.21003	RP11-46A10.5		5	141490719	141490905	10.6468	PCDHGA4
4	87124879	87125078	-1.35664	AFF1		1	180976338	180976537	-1.21003	STX6		5	141490719	141490905	10.6468	PCDHGB2
4	87125982	87126181	-1.64644	AFF1		4	156971090	156971319	-2.75169	PDGFC		5	141490719	141490905	10.6468	PCDHGB5
4	87135722	87135948	-1.7847	AFF1		4	158170788	158170977	-2.33079	FAM198B		5	141490719	141490905	10.6468	PCDHGA10
4	87161165	87161313	-1.41	KLHL8		4	158170788	158170977	-2.33079	RP11-597D13.9		5	141490719	141490905	10.6468	PCDHGC4
4	87185417	87185671	-1.37971	KLHL8		4	158544200	158544393	3.22862	RXFP1		5	141490719	141490905	10.6468	PCDHGB7
4	87662198	87662391	7.44309	RP11-742B18.1		4	158556013	158556336	2.59742	RXFP1		5	141490719	141490905	10.6468	PCDHGB6
4	87662198	87662391	7.44309	DMP1		4	158568163	158568360	4.12761	RXFP1		5	141490719	141490905	10.6468	PCDHGA6
4	88262574	88262736	1.66279	PPM1K		4	158651929	158652129	2.54984	RXFP1		5	141490719	141490905	10.6468	PCDHGB4
4	88521581	88521739	-1.85159	PYURF		4	158847115	158847306	7.60152	FNIP2		5	142995001	142995149	-3.97418	ARHGAP26
4	88521581	88521739	-1.85159	HERC3		4	158881254	158881454	-3.2919	FNIP2		5	143203663	143203829	7.21927	ARHGAP26
4	88521581	88521739	-1.85159	PIGY		4	159358052	159358250	-7.62825	RAPGEF2		5	143405674	143405872	1.0835	NR3C1
4	88696701	88696909	-2.4436	HERC3		4	163325376	163325501	-4.24909	NPY1R		5	148827443	148827629	-1.57112	ADRB2
4	88696701	88696909	-2.4436	NAP1L5		4	165341763	165341979	-1.60938	MSMO1		5	148827892	148828092	-2.24038	ADRB2
4	89113663	89113765	-2.04488	TIGD2		4	168504488	168504669	2.10415	DDX60L		5	149499124	149499312	8.23098	CSNK1A1
4	89243071	89243270	11.1009	GPRIN3		4	168504488	168504669	2.10415	PALLD		5	149499124	149499312	8.23098	CTB-89H12.4
4	89247988	89248182	9.51922	GPRIN3		4	168947511	168947705	-2.30929	CBR4		5	149501291	149501487	8.26862	CSNK1A1
4	89249277	89249511	9.07546	GPRIN3		4	169096422	169096640	-1.03678	SH3RF1		5	149501291	149501487	8.26862	CTB-89H12.4
1	178473217	178473408	2.00783	RASAL2		1	181089798	181089997	2.2676	IER5		5	149833261	149833456	1.01044	PPARGC1B
4	95169129	95169342	-3.40078	UNC5C		4	169719909	169720111	-1.74688	CLCN3		5	149981325	149981599	1.05403	SLC26A2
4	95549021	95549220	-4.21888	RP11-710C12.1		4	173321639	173321836	-1.18322	GALNT7		5	150053572	150053769	11.0381	CSF1R
4	95549021	95549220	-4.21888	UNC5C		4	174283549	174283734	-5.21836	FBXO8		5	150650449	150650648	7.333	SYNPO
4	95549838	95550037	-2.14346	RP11-710C12.1		4	174283549	174283734	-5.21836	CEP44		5	169823532	169823728	-4.48289	DOCK2
4	98471883	98472057	-1.40793	TSPAN5		4	174307002	174307196	-1.34572	CEP44		5	169825281	169825430	-4.85712	DOCK2
1	178916457	178916656	-1.16172	RALGPS2		4	176683717	176683971	1.97654	VEGFC		5	170233173	170233331	-3.6684	C5orf58
4	99868201	99868388	-1.0204	DAPP1		4	176683717	176683971	1.97654	RP11-313E19.2		5	170240060	170240267	-1.28614	C5orf58
4	102570759	102570950	-5.21523	NFKB1		4	176687289	176687486	1.65792	RP11-313E19.2		5	170242721	170242921	-3.91323	C5orf58
4	102697771	102697970	1.37772	MANBA		4	176687289	176687486	1.65792	VEGFC		5	170243510	170243747	-1.13977	C5orf58
4	102701166	102701339	1.24101	MANBA		4	177599043	177599242	-1.03008	RP11-130F10.1		1	204222076	204222296	2.60881	PLEKHA6
1	179095179	179095377	-1.43233	TOR3A		4	182800328	182800527	1.8045	TENM3		5	170271692	170271873	-7.89044	LCP2
4	102839714	102839877	-1.2422	RP11-10L12.4		1	181798709	181799009	-1.43959	CACNA1E		5	172043699	172043897	-1.114	STK10
4	102839714	102839877	-1.2422	UBE2D3		4	183097573	183097770	-6.65431	WWC2-AS2		5	172254415	172254588	-1.43263	UBTD2
4	105473284	105473443	-6.98658	PPA2		4	183510665	183510865	-1.31294	ING2		5	172254415	172254588	-1.43263	KLF3P1
1	179107767	179107961	1.04186	ABL2		4	184011105	184011296	-1.81225	STOX2		5	172770910	172771109	12.9691	DUSP1
4	106163151	106163438	-1.02989	TBCK		4	184388426	184388671	1.35119	IRF2		5	172770910	172771109	12.9691	RP11-779O18.3
4	106316191	106316340	-6.0736	AIMP1		1	182585904	182586131	-1.52006	RNASEL		5	173317817	173318023	-1.08358	STC2
4	106316191	106316340	-6.0736	TBCK		4	184672675	184672825	-1.12708	PRIMPOL		5	175682975	175683182	1.35822	HRH2
4	106320699	106320903	-8.53112	AIMP1		4	186210424	186210587	-7.75476	CYP4V2		5	176598555	176598749	1.07873	GPRIN1
4	106320699	106320903	-8.53112	TBCK		4	186210424	186210587	-7.75476	KLKB1		5	177135601	177135812	1.22808	NSD1
4	107034419	107034699	2.65095	DKK2		1	182586559	182586747	-1.48618	RNASEL		5	177477947	177478142	1.1458	RP11-1334A24.5
4	107035984	107036193	1.93003	DKK2		4	186600049	186600242	-1.36589	FAT1		5	178121604	178121801	2.30245	N4BP3
4	107895439	107895639	1.774	SGMS2		4	186621317	186621518	-1.03306	FAT1		5	178366059	178366253	-4.39883	COL23A1
4	107895439	107895639	1.774	RP11-286E11.1		1	182599061	182599262	1.05324	RGS16		5	178394741	178394889	5.03841	COL23A1
4	107909610	107909797	-7.13864	SGMS2		4	188632139	188632239	-2.45345	LINC01060		5	178508041	178508169	-1.01968	COL23A1
4	107909610	107909797	-7.13864	RP11-286E11.1		5	199052	199250	-5.32847	CCDC127		5	178514091	178514285	-5.93634	COL23A1
4	107950451	107950637	-7.24855	CYP2U1		5	346452	346555	-2.43254	PDCD6		5	178883173	178883346	-1.94176	ZNF354B
4	107950451	107950637	-7.24855	RP11-286E11.1		5	346452	346555	-2.43254	AHRR		5	179079527	179079727	-1.20315	ZNF354C
1	179814382	179814563	-3.60144	FAM163A		5	388720	388926	8.13792	AHRR		5	179111633	179111836	-1.29434	ADAMTS2
4	107996845	107997072	-1.77952	HADH		1	182616020	182616192	1.42754	RP11-317P15.4		5	179575335	179575535	-3.12785	RUFY1
4	108048546	108048674	1.71668	LEF1		5	389622	389827	1.13037	AHRR		5	179606934	179607144	-2.34145	RUFY1
4	110618093	110618282	-6.99965	PITX2		5	401986	402190	8.1614	AHRR		5	179768751	179768953	-1.9923	MAML1
4	112276350	112276474	-4.45836	TIFA		5	430699	430908	-1.50994	AHRR		5	179774683	179774882	1.67474	MAML1
4	112277990	112278226	-1.88633	TIFA		5	431837	431959	-1.48907	AHRR		5	179883848	179884051	2.45462	TBC1D9B
4	112357908	112358107	-1.74593	ALPK1		5	432669	432839	-1.64391	AHRR		5	180792000	180792200	1.63378	MGAT1
4	112357908	112358107	-1.74593	RTEL1P1		5	435531	435736	-1.04913	AHRR		1	205211527	205211699	4.99859	DSTYK
4	112359713	112359818	-2.44491	ALPK1		5	436842	437042	-1.01313	AHRR		6	326876	327013	6.96823	DUSP22
4	112359713	112359818	-2.44491	RTEL1P1		5	437627	437828	-1.23048	AHRR		6	1394811	1394992	1.51776	FOXF2
4	112587440	112587609	-3.28733	ZGRF1		5	442693	442836	-8.29202	EXOC3-AS1		6	1610739	1610924	1.98871	FOXC1
4	112618099	112618343	-2.98094	ZGRF1		5	453526	453733	-1.58057	EXOC3		6	1612029	1612223	1.54894	FOXC1
4	114623181	114623383	-1.00731	UGT8		5	471476	471675	-1.78495	EXOC3		6	2291487	2291691	-3.24309	GMDS-AS1
4	118281848	118282046	-3.35424	PRSS12		5	471476	471675	-1.78495	PP7080		6	2292258	2292454	1.06967	GMDS-AS1
4	118636472	118636597	-2.35077	CICP16		5	473983	474187	-1.15183	CTD-2228K2.7		1	205616444	205616643	-1.02334	ELK4
4	118778034	118778234	7.01318	SEC24D		5	473983	474187	-1.15183	SLC9A3		6	2841184	2841383	6.26958	SERPINB1
4	118780966	118781100	-5.53304	SEC24D		5	477744	477925	-1.00847	CTD-2228K2.7		6	3003754	3003939	-6.1189	NQO2
4	118782389	118782502	-7.80508	SEC24D		5	477744	477925	-1.00847	SLC9A3		6	3105638	3105854	-1.28466	RIPK1
4	119027013	119027211	-3.92267	SYNPO2		5	640793	641005	-1.13572	CEP72		6	3722875	3723063	4.38078	PXDC1
4	119030075	119030292	-3.00858	SYNPO2		5	747976	748170	-2.00321	ZDHHC11B		6	5045259	5045372	3.12614	RP11-428J1.4
4	119033047	119033200	-4.74935	SYNPO2		1	9103981	9104179	3.46055	GPR157		6	5086463	5086635	3.11162	PPP1R3G
4	119057529	119057726	-3.61621	SYNPO2		1	183926591	183926874	5.68515	RGL1		6	5998339	5998549	1.88289	NRN1
4	119271451	119271626	1.05144	USP53		5	840100	840284	6.61441	ZDHHC11		6	6685464	6685664	2.78523	RP1-80N2.4
4	119292534	119292721	1.51062	USP53		5	990181	990369	-2.79291	RP11-43F13.3		6	6700348	6700548	-4.06724	RP1-80N2.2
4	119486543	119486683	-1.83585	RP11-33B1.1		5	1017611	1017794	-7.44831	NKD2		6	6795364	6795556	-3.48864	BTF3P7
1	179996776	179996982	-1.02704	CEP350		1	184431455	184431714	1.32482	C1orf21		6	7246517	7246738	2.27511	RREB1
4	122892191	122892316	1.76137	NUDT6		5	1051371	1051568	7.2671	SLC12A7		6	7726649	7726820	6.13626	BMP6
4	122892191	122892316	1.76137	FGF2		5	1051710	1051922	2.25071	SLC12A7		1	205769463	205769672	1.09836	RAB29
4	122892861	122893009	-1.8753	NUDT6		5	1052183	1052382	6.20605	SLC12A7		6	11351786	11351987	-1.94541	NEDD9
4	122892861	122893009	-1.8753	FGF2		5	1060706	1060898	2.10323	SLC12A7		6	12120248	12120469	-1.12983	HIVEP1
4	122934230	122934441	-1.99345	SPATA5		1	184432238	184432406	3.12281	C1orf21		6	12121148	12121343	-1.63972	HIVEP1
4	123151096	123151249	-1.87118	SPATA5		5	1475730	1475934	1.0063	LPCAT1		6	12122555	12122722	-2.11719	HIVEP1
1	180020676	180020871	-2.70433	CEP350		5	1491188	1491383	4.7409	LPCAT1		6	12125518	12125642	-1.06954	HIVEP1
4	125317033	125317293	-6.82754	FAT4		5	1798608	1798799	-1.31464	MRPL36		6	12142364	12142471	-1.16184	HIVEP1
4	125321247	125321420	-3.05074	FAT4		5	1806718	1806920	-7.87071	NDUFS6		6	12161580	12161809	-1.72751	HIVEP1
4	127643686	127643886	-1.34441	INTU		5	5462757	5462965	1.20013	ICE1		1	205810790	205810988	1.29038	SLC41A1
4	127706657	127706852	-1.97535	INTU		5	5479596	5479769	5.94589	ICE1		6	13384993	13385173	1.87837	GFOD1
4	127809355	127809549	-3.00628	HSPA4L		5	6665102	6665214	3.00794	SRD5A1		6	13486734	13486933	2.22873	GFOD1
4	127809355	127809549	-3.00628	RP11-50D9.4		5	6754765	6754981	1.82049	PAPD7		6	13486734	13486933	2.22873	GFOD1-AS1
1	180093769	180093905	-1.35647	CEP350		5	10227367	10227543	-1.62302	FAM173B		1	205979360	205979471	7.20436	RAB7B
4	127832617	127832781	-3.24739	HSPA4L		5	10649505	10649694	10.8707	ANKRD33B		6	15520707	15520899	-1.1185	JARID2
4	127885833	127886029	-3.18955	PLK4		5	10649896	10650097	11.5744	ANKRD33B		6	15523936	15524132	-1.89228	DTNBP1
4	127886327	127886429	-4.205	PLK4		5	10652756	10652955	3.19455	RP11-54F2.1		6	16144921	16145119	-1.01901	MYLIP
4	127889839	127890038	-3.65591	PLK4		5	10652756	10652955	3.19455	ANKRD33B		6	16146690	16146888	-1.04169	MYLIP
4	128519039	128519252	-1.25498	RP11-420A23.1		5	10654899	10655098	2.91811	ANKRD33B		6	17707041	17707236	1.12265	RP11-500C11.3
1	180111181	180111383	-1.78224	CEP350		5	10654899	10655098	2.91811	RP11-54F2.1		6	18465267	18465467	3.17534	RNF144B
4	128862017	128862219	-1.96119	JADE1		5	10656250	10656432	3.00076	ANKRD33B		6	21030063	21030246	1.06693	CDKAL1
4	128872038	128872250	-1.70387	SCLT1		5	10657083	10657259	2.32138	ANKRD33B		6	25138165	25138357	1.67274	CMAHP
4	128872038	128872250	-1.70387	JADE1		5	10725160	10725347	-6.68752	DAP		6	25140398	25140597	1.37719	CMAHP
4	129068559	129068839	-1.721	SCLT1		5	14610389	14610652	-1.49727	FAM105A		6	25140398	25140597	1.37719	RP3-425P12.4
4	129069685	129069883	-2.50896	SCLT1		5	14710798	14710997	-2.88446	ANKH		6	26215911	26216111	2.14213	HIST1H2BG
4	129070817	129070946	-2.48023	SCLT1		5	17144741	17144933	-2.36293	BASP1		6	26423425	26423689	-1.3269	BTN2A3P
4	129071577	129071764	-2.23251	SCLT1		5	17144741	17144933	-2.36293	AC091878.1		6	26430749	26430959	-1.57517	BTN2A3P
4	129072934	129073156	-3.24821	SCLT1		5	17275634	17275835	1.53032	BASP1		1	206463949	206464164	-2.08652	SRGAP2
4	131379926	131380106	1.79682	RP11-314N14.1		5	17713737	17713936	2.57267	RP11-454P21.1		6	28148482	28148672	-2.58773	ZKSCAN8
4	131475334	131475572	1.59707	RP11-314N14.1		5	18707721	18707907	7.40186	CTD-2023M8.1		6	28166516	28166680	-4.94209	ZNF192P1
1	180196456	180196756	-1.47653	QSOX1		5	21534194	21534394	-2.35208	GUSBP1		6	28365408	28365578	1.08077	ZKSCAN3
4	134200224	134200525	-1.6147	PABPC4L		5	21580558	21580756	-1.74843	GUSBP1		1	206588219	206588395	1.19111	RASSF5
4	138407045	138407240	-5.3741	LINC00499		5	21585761	21585969	-1.73024	GUSBP1		1	206588219	206588395	1.19111	EIF2D
4	139044868	139045069	-2.6016	ELF2		5	31496743	31496931	7.85443	DROSHA		6	28398104	28398280	-1.0726	ZSCAN12
4	139044868	139045069	-2.6016	NOCT		5	31548712	31548894	1.4071	C5orf22		6	29003959	29004094	-5.4993	ZNF311
4	139114928	139115129	-1.54901	ELF2		5	32070504	32070641	-5.20734	PDZD2		6	30186303	30186509	-1.32361	TRIM26
4	139114928	139115129	-1.54901	PPP1R14BP3		5	32099447	32099721	-1.74878	PDZD2		6	30198838	30199043	-9.28985	TRIM26
4	139300711	139300939	-2.93715	NDUFC1		5	32126378	32126578	-1.45445	GOLPH3		6	30278657	30278844	-7.15634	HLA-L
4	139446295	139446420	1.83008	RP11-83A24.2		5	32229723	32229923	-1.2624	MTMR12		6	30278657	30278844	-7.15634	HCG17
1	180502221	180502421	-1.59625	ACBD6		5	33439612	33439810	-1.04053	CTD-2203K17.1		6	30287450	30287603	-1.28648	HLA-L
4	139597456	139597700	-3.1331	SETD7		5	34050259	34050464	-1.1225	C1QTNF3-AMACR		6	30287450	30287603	-1.28648	HCG18
4	139600946	139601111	-6.82872	SETD7		5	34051778	34051972	-2.53831	C1QTNF3-AMACR		6	30287450	30287603	-1.28648	HCG17
4	139718719	139719021	1.42959	MGST2		5	34823182	34823417	-2.05693	RAI14		6	30291639	30291894	1.11001	HLA-L
4	139718719	139719021	1.42959	MAML3		5	34823946	34824142	-1.86106	RAI14		6	30291639	30291894	1.11001	HCG18
4	139719701	139719860	2.22736	MAML3		5	34954526	34954723	-1.50238	DNAJC21		6	30291639	30291894	1.11001	HCG17
4	139719701	139719860	2.22736	MGST2		5	34958497	34958696	-1.64865	DNAJC21		6	30713022	30713150	1.76889	MDC1
4	139889616	139889756	1.46231	MAML3		5	35065282	35065482	3.66332	PRLR		6	30713022	30713150	1.76889	MDC1-AS1
4	140622268	140622470	4.66472	TBC1D9		5	35876316	35876546	1.98855	IL7R		1	206960782	206960980	-2.12901	FCAMR
4	143438245	143438447	-1.07212	GAB1		5	35877596	35877814	2.6973	IL7R		6	30743798	30743998	-1.7102	IER3
4	145033130	145033297	-1.86192	ANAPC10		5	36194936	36195135	-1.59102	NADK2		1	207049396	207049603	-1.09302	YOD1
4	146323173	146323328	-2.24363	SLC10A7		1	192558118	192558237	-1.69839	RP5-1011O1.2		1	207049396	207049603	-1.09302	PFKFB2
4	146640842	146641043	-5.08366	POU4F2		5	36877198	36877359	7.8077	NIPBL		6	31577561	31577782	-2.25503	TNF
4	147636880	147637079	1.45635	TMEM184C		1	192579237	192579434	-1.19541	RGS1		6	31581298	31581484	-6.0736	LTB
1	180935687	180935872	-1.22438	KIAA1614		5	37815885	37816047	2.74638	GDNF		6	31629515	31629715	2.59752	PRRC2A
4	147850786	147850984	8.02609	ARHGAP10		5	37815885	37816047	2.74638	GDNF-AS1		6	31811153	31811362	1.34829	HSPA1L
4	148072140	148072355	2.35253	ARHGAP10		5	39005378	39005502	-2.25657	RICTOR		1	207337086	207337285	7.68847	CD55
4	150837531	150837767	-1.14627	LRBA		1	192811632	192811832	-2.47841	RGS2		6	31828539	31828711	-1.83621	HSPA1B
4	150852152	150852511	-1.32284	LRBA		5	39153535	39153727	1.7818	FYB		6	32096916	32097053	1.01527	TNXB
1	180950250	180950450	2.24471	RP11-46A10.5		5	39202029	39202230	2.61055	FYB		1	208216837	208217030	1.65016	PLXNA2
1	180950250	180950450	2.24471	KIAA1614		5	39202621	39202820	2.56114	FYB		6	32838031	32838180	7.97354	XXbac-BPG246D15.9
1	180950250	180950450	2.24471	KIAA1614-AS1		5	39372405	39372606	-2.31697	DAB2		6	32838031	32838180	7.97354	TAP2
4	153295555	153295756	4.99854	TRIM2		5	39372405	39372606	-2.31697	C9		6	33194485	33194684	1.38092	RXRB
4	153334931	153335131	7.66389	TRIM2		5	39381539	39381741	-1.34977	DAB2		6	33203798	33203998	1.65278	SLC39A7
4	153603908	153604107	-1.765	KIAA0922		5	39381539	39381741	-1.34977	C9		6	33404831	33404953	-1.2907	KIFC1
4	155710962	155711147	6.68049	GUCY1A3		5	39382718	39382924	-1.85862	DAB2		6	34263427	34263614	1.02246	RP11-513I15.6
4	156762829	156763012	2.37503	PDGFC		5	39382718	39382924	-1.85862	C9		6	34263427	34263614	1.02246	RPL35P2
1	180976338	180976537	1.07239	RP11-46A10.5		5	40691929	40692105	1.73434	PTGER4		6	34270331	34270520	2.61395	RP11-513I15.6
1	180976338	180976537	1.07239	STX6		5	40691929	40692105	1.73434	TTC33		6	35455936	35456148	-1.29883	FANCE
4	158556013	158556336	-1.20867	RXFP1		5	40692263	40692477	1.87722	PTGER4		6	36085713	36085939	-2.08209	MAPK14
4	158568163	158568360	-1.95014	RXFP1		5	40692263	40692477	1.87722	TTC33		6	36088042	36088254	-1.76003	MAPK14
4	158651929	158652129	-1.40491	RXFP1		1	192993561	192993740	-1.93839	ZNF101P2		6	36363281	36363446	-2.66096	ETV7
4	158868882	158869089	3.6988	FNIP2		5	40721129	40721316	6.17823	TTC33		6	36366386	36366580	-3.74593	ETV7
4	158870191	158870390	5.18327	FNIP2		5	40827701	40827901	-1.30437	RPL37		6	36684293	36684495	3.33603	CDKN1A
4	158880143	158880429	5.7396	FNIP2		5	40843340	40843536	1.55074	CARD6		6	36721593	36721770	-1.42611	RAB44
4	158881254	158881454	8.0458	FNIP2		5	40852906	40853109	1.37624	CARD6		6	36721973	36722218	-1.41079	RAB44
4	158904635	158904859	4.36286	FNIP2		5	40853793	40853995	1.6254	CARD6		1	211576199	211576399	1.17671	SLC30A1
4	158904635	158904859	4.36286	C4orf45		5	41742815	41743060	7.28963	OXCT1		6	37696505	37696698	5.30459	MDGA1
4	159358052	159358250	1.35456	RAPGEF2		1	193218751	193219040	-1.49446	CDC73		6	41098771	41098966	1.53631	NFYA
4	165322097	165322298	1.25074	KLHL2		5	43017858	43018058	1.08792	CTD-2201E18.3		6	41598977	41599175	1.72029	FOXP4
4	165341763	165341979	1.6633	MSMO1		5	43039692	43039942	3.40137	ANXA2R		6	41796546	41796725	-2.36311	USP49
4	168504488	168504669	4.53841	PALLD		5	43039692	43039942	3.40137	CTD-2201E18.3		6	42978343	42978764	1.31794	PEX6
4	168504488	168504669	4.53841	DDX60L		5	43042828	43043026	2.15711	AC025171.1		6	43348439	43348644	-1.02477	ZNF318
4	168512001	168512197	8.11546	PALLD		5	43042828	43043026	2.15711	CTD-2201E18.3		6	43454798	43455002	2.9892	DLK2
4	168512001	168512197	8.11546	DDX60L		5	43042828	43043026	2.15711	ANXA2R		6	43671593	43671795	9.33508	MRPS18A
4	168952793	168952896	-1.22732	CBR4		5	43043069	43043258	2.55168	ANXA2R		6	43671593	43671795	9.33508	RSPH9
4	169096422	169096640	1.27896	SH3RF1		5	43043069	43043258	2.55168	CTD-2201E18.3		6	43770491	43770710	1.58208	RP1-261G23.7
1	9037438	9037630	-2.97788	SLC2A5		5	43043069	43043258	2.55168	AC025171.1		6	43770491	43770710	1.58208	VEGFA
4	173321639	173321836	-1.09252	GALNT7		5	43044590	43044792	2.01196	AC025171.1		6	44002882	44003082	1.50318	RP5-1120P11.1
4	174283549	174283734	-2.54913	FBXO8		5	43044590	43044792	2.01196	CTD-2201E18.3		6	44002882	44003082	1.50318	C6orf223
4	174283549	174283734	-2.54913	CEP44		5	43055313	43055513	1.18227	CTD-2201E18.3		6	44938088	44938219	-1.61255	SUPT3H
4	176683717	176683971	3.09354	RP11-313E19.2		5	43056995	43057207	1.4814	CTD-2201E18.3		6	44938088	44938219	-1.61255	AL161905.1
4	176683717	176683971	3.09354	VEGFC		5	43057990	43058114	1.47996	CTD-2201E18.3		6	45421763	45421937	1.77712	RP1-244F24.1
4	176687289	176687486	4.31199	RP11-313E19.2		5	43059369	43059597	1.26134	CTD-2201E18.3		6	45421763	45421937	1.77712	RUNX2
4	176687289	176687486	4.31199	VEGFC		5	43060023	43060312	1.08871	CTD-2201E18.3		6	45422208	45422460	1.95311	RUNX2
4	177353389	177353589	-2.41593	RP11-376O6.2		5	43136764	43136940	-7.28801	ZNF131		6	47284074	47284274	1.36276	TNFRSF21
4	177353389	177353589	-2.41593	NEIL3		1	925028	925204	-3.48864	SAMD11		6	47286218	47286439	1.06465	TNFRSF21
4	177599043	177599242	-1.24265	RP11-130F10.1		1	197101343	197101538	-2.11164	ASPM		6	52404912	52405119	-1.06978	EFHC1
4	182793464	182793664	-1.6198	TENM3		5	43381809	43382006	-2.08912	CCL28		6	52404912	52405119	-1.06978	PAQR8
4	182800328	182800527	-2.75015	TENM3		5	43446335	43446507	-1.04599	TMEM267		6	53498692	53498881	-1.2149	GCLC
4	182890894	182891094	-5.21595	DCTD		5	43453832	43454034	-2.89215	TMEM267		6	54940776	54940974	-2.01926	FAM83B
1	181798709	181799009	1.77172	CACNA1E		5	43476262	43476472	-2.24136	TMEM267		1	944187	944287	1.42466	NOC2L
4	183183375	183183575	1.12207	WWC2		5	43506078	43506295	-2.25074	RP11-159F24.3		1	944187	944287	1.42466	SAMD11
4	184009358	184009475	-1.61182	STOX2		5	43506078	43506295	-2.25074	C5orf34		1	212858282	212858468	8.194	FLVCR1
4	184011105	184011296	-1.63581	STOX2		5	43522472	43522692	-1.02968	RP11-159F24.5		6	56618571	56618715	2.01443	DST
4	184388426	184388671	1.57239	IRF2		5	43575404	43575684	-2.06938	NNT-AS1		6	57122446	57122599	-2.97445	ZNF451
4	184475120	184475315	1.36699	RP11-326I11.3		5	43579080	43579279	-1.0212	NNT-AS1		6	57122446	57122599	-2.97445	RP11-203B9.4
4	184672675	184672825	-2.07769	PRIMPOL		5	44814915	44815130	-9.34676	MRPS30		6	57949697	57949933	1.24064	LINC00680
4	184674898	184675092	-5.19881	PRIMPOL		5	53982505	53982680	-2.65898	ARL15		6	57949697	57949933	1.24064	GUSBP1
4	185190877	185191073	-1.54262	CFAP97		5	54519393	54519600	-1.55892	SNX18		6	68764364	68764557	-1.73045	ADGRB3
1	182599061	182599262	3.64481	RGS16		5	54543096	54543297	-1.93949	SNX18		6	70758059	70758249	-5.83621	SMAP1
4	188632139	188632239	-4.04125	LINC01060		5	55917150	55917273	5.85119	IL31RA		1	214383388	214383585	1.18607	PTPN14
4	189982653	189982796	-1.2368	TUBB7P		5	55941120	55941320	1.33549	CTD-2031P19.5		6	73425362	73425565	-1.3067	MB21D1
1	182599995	182600205	5.57326	RGS16		5	55941120	55941320	1.33549	IL6ST		6	73695151	73695271	1.61739	RP11-553A21.3
5	199052	199250	1.02112	CCDC127		5	57213927	57214121	1.19672	GPBP1		6	79032421	79032659	-7.23761	PHIP
5	388720	388926	-10.3529	AHRR		5	58454294	58454508	-1.0851	PLK2		6	79201626	79201802	-6.94826	HMGN3
1	182616020	182616192	1.16142	RP11-317P15.4		5	58495022	58495223	-2.0362	GAPT		6	79487088	79487286	1.32226	LCA5
5	389622	389827	-3.74035	AHRR		5	61146752	61146951	-2.88466	NDUFAF2		1	214644603	214644802	-1.0221	CENPF
5	393316	393516	-9.5449	AHRR		1	198211749	198211991	1.27347	NEK7		1	214645651	214645847	-1.51862	CENPF
5	398371	398535	-10.7027	AHRR		5	62545443	62545630	-1.67198	IPO11		6	83195783	83195983	-1.05733	RWDD2A
5	401986	402190	-10.2919	AHRR		5	64226986	64227184	-1.65243	RNF180		6	84762919	84763102	7.30528	TBX18
5	453526	453733	-1.27434	EXOC3		5	64709800	64709994	1.43168	FAM159B		6	88143892	88144085	2.0709	CNR1
5	471476	471675	-1.05356	EXOC3		5	64845127	64845333	-1.4971	CWC27		6	88144442	88144639	4.95532	CNR1
5	471476	471675	-1.05356	PP7080		5	64845766	64845994	-3.76854	CWC27		6	89283055	89283250	2.04188	GABRR2
5	476378	476618	1.19659	CTD-2228K2.7		5	65470963	65471161	-1.5229	ADAMTS6		6	89295482	89295681	-1.88993	GABRR2
5	476378	476618	1.19659	SLC9A3		1	198218657	198218834	4.20044	NEK7		6	89630874	89631083	-1.37192	ANKRD6
5	640793	641005	-2.03721	CEP72		5	66053714	66053924	-1.04944	ERBIN		6	89630874	89631083	-1.37192	LYRM2
5	642418	642619	-2.69188	CEP72		5	66054363	66054550	-1.30224	ERBIN		6	89932406	89932627	-1.66087	BACH2
5	643116	643318	-2.633	CEP72		1	200407180	200407386	-2.33726	ZNF281		6	89950916	89951113	-2.41221	RP3-512E2.2
5	665670	665882	-2.82273	TPPP		1	200407180	200407386	-2.33726	RP11-469A15.2		6	89950916	89951113	-2.41221	BACH2
5	665670	665882	-2.82273	CEP72		5	66078403	66078626	-1.22187	ERBIN		6	89951527	89951706	-7.35195	BACH2
5	667595	667795	-2.22496	TPPP		5	66170612	66170830	-1.10069	SREK1		6	89951527	89951706	-7.35195	RP3-512E2.2
5	675840	676104	-1.6346	CTD-2589H19.6		5	67163753	67163952	6.52715	MAST4		6	93243236	93243524	-1.20246	EPHA7
5	675840	676104	-1.6346	TPPP		5	67164527	67164755	2.92495	MAST4		6	96487436	96487624	-7.85504	UFL1-AS1
5	685950	686315	2.66953	TPPP		5	67165997	67166205	2.44602	MAST4		6	96494619	96494832	-1.28756	UFL1-AS1
5	747976	748170	-1.97227	ZDHHC11B		1	200409102	200409285	-2.22377	ZNF281		6	96497390	96497592	-1.42982	UFL1-AS1
5	750042	750174	-2.19538	ZDHHC11B		1	200409102	200409285	-2.22377	RP11-469A15.2		6	96500131	96500343	-1.33963	UFL1-AS1
1	9103981	9104179	-2.48	GPR157		5	67166708	67166878	2.68602	MAST4		6	97260429	97260628	3.47505	MMS22L
5	840100	840284	-7.59553	ZDHHC11		5	67182554	67182754	-2.51642	CD180		6	98835802	98836027	-1.70404	POU3F2
5	863251	863476	-1.45133	BRD9		5	67183189	67183383	-2.14379	CD180		6	99614729	99614863	-5.49718	PRDM13
5	864123	864361	-2.36766	BRD9		5	67183615	67183791	-4.07063	CD180		6	100740763	100740946	-5.83621	ASCC3
5	990181	990369	-2.22805	RP11-43F13.3		5	68297967	68298175	-1.07856	PIK3R1		6	102068583	102068757	1.40324	GRIK2
5	1017611	1017794	-2.25579	NKD2		5	69133587	69133824	-2.95042	CTC-498J12.3		6	106512155	106512303	4.20893	AIM1
5	1038373	1038573	-2.69065	NKD2		5	69187867	69188110	-2.1322	CTC-351M12.1		6	107070141	107070269	-6.23685	BEND3
5	1051371	1051568	-4.37994	SLC12A7		1	200553551	200553736	-7.13515	KIF14		6	107635106	107635343	1.32338	SOBP
5	1051710	1051922	-2.15155	SLC12A7		5	69189088	69189291	-3.61665	CTC-351M12.1		6	107887987	107888187	-8.9035	SEC63
5	1052183	1052382	-2.02945	SLC12A7		5	69313458	69313712	-1.79689	CFL1P5		1	219197327	219197526	-1.26086	LYPLAL1
5	1056360	1056556	-3.81647	SLC12A7		5	69313458	69313712	-1.79689	CCDC125		6	108416317	108416520	-1.36158	LACE1
5	1060706	1060898	-3.3247	SLC12A7		5	69414097	69414296	-1.40532	RAD17		6	108514691	108514891	-7.02203	LACE1
5	1064523	1064717	-2.43011	SLC12A7		5	69553589	69553762	-2.31871	OCLN		6	108683204	108683424	-1.09431	FOXO3
5	1262045	1262245	-9.10711	TERT		5	70120516	70120702	-5.00141	RP11-1319K7.1		6	108882967	108883075	-2.16288	ARMC2
5	1318236	1318451	-2.01387	CLPTM1L		5	71074138	71074299	-2.2394	RP11-195E2.1		6	109094016	109094217	-1.70373	SESN1
5	1461917	1462111	-1.99679	LPCAT1		1	200617887	200618090	-2.87075	KIF14		6	109133569	109133673	-4.89395	CEP57L1
5	1463548	1463746	-1.0954	LPCAT1		5	72220768	72220966	-1.25081	MRPS27		6	109136141	109136423	-1.75266	CEP57L1
5	1468677	1468877	-7.832	LPCAT1		5	72461108	72461241	-1.05701	ZNF366		6	109162712	109162918	-1.41057	CEP57L1
5	1475730	1475934	-2.28253	LPCAT1		5	74781556	74781758	-5.47564	FAM169A		6	109415193	109415384	-1.05111	PPIL6
5	1491188	1491383	-7.41645	LPCAT1		5	75028817	75028999	4.76136	GCNT4		6	110144456	110144649	-3.59984	WASF1
5	1798608	1798799	-1.36516	MRPL36		5	76732254	76732427	-1.88244	F2R		6	111372692	111372996	-1.08776	REV3L
5	1806718	1806920	7.87071	NDUFS6		5	76734384	76734599	-2.1396	F2R		6	111375944	111376138	-1.09471	REV3L
5	5460624	5460879	-1.02106	ICE1		5	77076987	77077182	-3.99007	ZBED3		6	113860518	113860705	-1.1205	MARCKS
1	184795603	184795802	1.02392	FAM129A		5	78170006	78170327	1.11961	AP3B1		6	113995466	113995650	-4.112	RP3-399L15.3
5	5462757	5462965	-1.18316	ICE1		5	78510037	78510327	1.02783	LHFPL2		6	113995466	113995650	-4.112	HDAC2
5	5464640	5464886	-1.42175	ICE1		5	79314520	79314720	-2.06228	JMY		1	220267100	220267295	-1.09313	AURKAPS1
5	5479596	5479769	-6.41347	ICE1		5	79316012	79316212	-1.83549	JMY		1	220267100	220267295	-1.09313	RAB3GAP2
5	6599748	6599947	-1.05532	NSUN2		5	79321611	79321814	-8.8073	JMY		6	116739829	116740024	-1.66765	KPNA5
5	7867281	7867504	-1.67332	MTRR		1	200848996	200849194	-1.10181	CAMSAP2		6	119306951	119307152	1.49392	MAN1A1
5	7867281	7867504	-1.67332	FASTKD3		5	79512861	79513064	2.39899	HOMER1		1	220831246	220831441	-6.8916	LINC01352
1	185174465	185174666	2.26318	SWT1		5	79738098	79738299	-2.01506	CMYA5		6	119348542	119348747	1.60483	MAN1A1
5	10649896	10650097	-8.18687	ANKRD33B		5	80143328	80143505	-1.52058	CTC-458I2.2		6	121447700	121447920	1.54135	GJA1
5	10652756	10652955	-1.16122	RP11-54F2.1		5	80143328	80143505	-1.52058	SERINC5		6	124962755	124962976	1.96665	RNF217-AS1
5	10652756	10652955	-1.16122	ANKRD33B		5	80429654	80429909	-2.59943	ZFYVE16		6	124962755	124962976	1.96665	RNF217
5	10654899	10655098	-1.03741	ANKRD33B		5	80430329	80430521	-7.3315	ZFYVE16		1	220861858	220861965	-2.37932	HLX-AS1
5	10654899	10655098	-1.03741	RP11-54F2.1		5	80432971	80433169	-7.89873	ZFYVE16		6	125889366	125889561	-1.0585	NCOA7
5	10657083	10657259	-1.31281	ANKRD33B		1	200849784	200849970	-1.69219	CAMSAP2		1	220878827	220879033	1.37777	HLX-AS1
1	185180244	185180440	2.94884	SWT1		5	81239101	81239252	-5.79178	CKMT2-AS1		6	126644097	126644256	-5.38326	PRELID1P1
5	14290859	14291058	1.0471	TRIO		5	81239101	81239252	-5.79178	CKMT2		6	127363340	127363539	1.32226	RPL5P18
5	14508231	14508416	3.76461	TRIO		5	81304830	81305046	-1.19428	ZCCHC9		6	127446871	127447055	-1.69683	RP3-403A15.5
5	14610389	14610652	-3.87802	FAM105A		5	81699310	81699499	-1.8566	SSBP2		6	127446871	127447055	-1.69683	KIAA0408
5	14710798	14710997	3.23781	ANKH		5	82318370	82318605	-2.7059	ATP6AP1L		6	127516445	127516682	1.54687	SOGA3
1	185236541	185236804	4.85705	SWT1		5	83522027	83522210	-1.076	VCAN		6	127516445	127516682	1.54687	RP3-403A15.5
5	17144741	17144933	-2.61174	BASP1		5	83537429	83537602	-4.6677	VCAN-AS1		6	129409069	129409260	2.08289	LAMA2
5	17144741	17144933	-2.61174	AC091878.1		5	83537429	83537602	-4.6677	VCAN		6	130440835	130440946	2.10395	TMEM200A
5	17713737	17713936	-4.87524	RP11-454P21.1		5	83580928	83581177	1.16462	VCAN		6	136192088	136192288	1.77024	PDE7B
5	18707721	18707907	-4.0222	CTD-2023M8.1		5	83580928	83581177	1.16462	VCAN-AS1		6	136192088	136192288	1.77024	RP13-143G15.4
5	20304850	20305070	-2.43003	CDH18		1	200971457	200971656	-2.66132	KIF21B		6	136636389	136636573	-6.77109	MAP3K5
5	20304850	20305070	-2.43003	RP11-420O16.2		5	87305411	87305580	-1.14877	RASA1		6	136636389	136636573	-6.77109	RP3-325F22.3
5	21470599	21470842	-1.21586	GUSBP1		5	88190446	88190649	-6.18097	TMEM161B		6	136786163	136786302	-2.92122	MAP3K5
5	21473591	21473790	-2.79609	GUSBP1		5	88335733	88335876	-2.37483	TMEM161B-AS1		6	137856385	137856597	-1.30798	RP11-356I2.4
5	21474142	21474317	-2.48115	GUSBP1		5	88350647	88350810	-2.69255	TMEM161B-AS1		6	137879966	137880166	-1.4827	TNFAIP3
5	25190316	25190502	-3.14827	RP11-549K20.1		5	88667038	88667237	-2.82467	LINC00461		6	138415278	138415473	-7.13795	HEBP2
5	31496743	31496931	-8.21449	DROSHA		5	88797290	88797490	-1.88022	MEF2C		6	138422348	138422518	-1.23308	NHSL1
5	31548712	31548894	-2.47864	C5orf22		5	88944465	88944663	-6.81468	MEF2C-AS1		6	138432354	138432567	-1.08926	NHSL1
5	33435648	33435835	-1.80116	CTD-2203K17.1		5	90461409	90461614	-2.15813	MBLAC2		6	138433187	138433382	-1.15943	NHSL1
5	33439612	33439810	-1.49341	CTD-2203K17.1		5	90473807	90473933	-3.19019	POLR3G		6	138650303	138650445	-1.73624	NHSL1
5	34050259	34050464	-2.51673	C1QTNF3-AMACR		5	90473807	90473933	-3.19019	MBLAC2		6	138650303	138650445	-1.73624	RP11-390P2.2
5	34051778	34051972	-2.8581	C1QTNF3-AMACR		1	201514871	201515070	-2.38683	RP11-134G8.7		6	138730109	138730287	-3.15716	GVQW2
5	34823182	34823417	1.52636	RAI14		5	91476482	91476611	1.33478	RAB5CP2		6	139372606	139372805	2.37798	CITED2
5	34823946	34824142	2.05234	RAI14		5	93814998	93815169	-5.8062	FAM172A		6	139373132	139373318	1.04589	CITED2
5	34950573	34950771	-1.54214	DNAJC21		5	93953138	93953297	4.55426	FAM172A		6	139373606	139373743	14.0423	CITED2
5	34958497	34958696	-1.57784	DNAJC21		5	94695149	94695415	-1.49495	SLF1		6	142211643	142211821	-4.44892	VTA1
5	35065282	35065482	-4.94279	PRLR		5	95556347	95556459	-3.19616	ARSK		6	142770430	142770624	-1.59742	HIVEP2
5	36686069	36686272	6.97439	CTD-2353F22.1		1	201520320	201520525	-2.26376	RP11-134G8.7		1	222627988	222628189	-1.42946	MIA3
5	36686069	36686272	6.97439	SLC1A3		1	201520320	201520525	-2.26376	RP11-134G8.6		6	143948212	143948385	2.65562	PLAGL1
5	36877198	36877359	-8.17987	NIPBL		1	201520320	201520525	-2.26376	RP11-134G8.5		6	147254250	147254364	-3.43911	STXBP5
5	36885411	36885613	-1.28034	NIPBL		5	95620230	95620418	1.14291	GPR150		6	147303511	147303701	5.85065	STXBP5
5	36885411	36885613	-1.28034	KRT18P31		5	96880095	96880286	1.07995	ERAP2		6	147407808	147407991	-1.51293	YAP1P1
1	192579237	192579434	15.2646	RGS1		5	96880095	96880286	1.07995	CTD-2260A17.2		6	149317227	149317380	8.65855	TAB2
5	37168894	37169095	-1.15101	C5orf42		5	96917552	96917747	1.74702	ERAP2		1	223002478	223002661	1.77646	DISP1
5	37286583	37286796	-2.08833	CTD-2124B8.2		5	96917552	96917747	1.74702	CTD-2260A17.2		6	149969021	149969220	-1.40932	ULBP1
5	37446724	37446921	-1.64058	WDR70		5	98779677	98779873	-2.28373	RGMB		6	149972392	149972534	-3.8135	ULBP1
5	37527462	37527661	-1.00447	WDR70		5	102982495	102982707	-1.52234	PAM		6	150935273	150935466	-1.11621	MTHFD1L
5	38942124	38942336	1.555	OSMR		5	103129413	103129604	-1.6308	PPIP5K2		6	150935273	150935466	-1.11621	RP1-99E18.2
5	38942124	38942336	1.555	RICTOR		5	103559276	103559465	-7.35862	NUDT12		6	151091160	151091284	-2.01882	MTHFD1L
5	39005378	39005502	7.78995	RICTOR		5	108208401	108208526	-3.12016	FBXL17		6	151091160	151091284	-2.01882	RP1-292B18.4
1	192811632	192811832	4.08873	RGS2		5	108211083	108211236	-2.38489	FBXL17		6	154222752	154222940	1.27877	OPRM1
5	39153535	39153727	2.0068	FYB		5	110566518	110566641	-4.42118	TMEM232		6	154222752	154222940	1.27877	IPCEF1
5	39372405	39372606	4.01722	C9		5	112837762	112837969	-1.1019	APC		6	154860621	154860801	6.7573	TIAM2
5	39372405	39372606	4.01722	DAB2		5	112837762	112837969	-1.1019	CTC-554D6.1		6	156778035	156778268	10.8429	RP11-230C9.2
5	39381539	39381741	4.47201	DAB2		5	112841579	112841769	-1.43692	CTC-554D6.1		6	156778035	156778268	10.8429	ARID1B
5	39381539	39381741	4.47201	C9		5	112841579	112841769	-1.43692	APC		6	156778677	156778865	9.17566	ARID1B
5	39382718	39382924	4.76088	DAB2		5	114482271	114482401	-3.30902	KCNN2		6	157292726	157292928	1.07154	TMEM242
5	39382718	39382924	4.76088	C9		5	115126490	115126690	1.93518	TRIM36		6	157673099	157673299	1.1503	ZDHHC14
5	40680047	40680257	-7.92869	PTGER4		5	115525285	115525486	1.45224	FEM1C		6	158096037	158096205	1.71453	SYNJ2
5	40680047	40680257	-7.92869	TTC33		5	115543415	115543616	1.31437	FEM1C		6	158197020	158197147	1.45	GTF2H5
5	40681136	40681335	-8.85805	PTGER4		5	115580678	115580877	1.66627	TMED7-TICAM2		6	158614827	158614943	-5.99185	TMEM181
5	40681136	40681335	-8.85805	TTC33		5	115580678	115580877	1.66627	TICAM2		6	158614827	158614943	-5.99185	TATDN2P2
5	40721129	40721316	-6.5022	TTC33		5	116168052	116168269	-1.75145	COMMD10		6	159047908	159048106	1.17076	RP1-111C20.4
5	40843340	40843536	-1.0884	CARD6		5	116268627	116268854	-1.35979	COMMD10		6	160036524	160036709	-5.2414	IGF2R
5	41742815	41743060	-7.03338	OXCT1		5	116446324	116446523	9.3634	SEMA6A		6	160992178	160992366	2.17889	MAP3K4
5	41743498	41743699	-1.16579	OXCT1		5	119393316	119393596	2.32584	TNFAIP8		6	160992178	160992366	2.17889	RP3-428L16.2
5	41925909	41926103	-1.61945	FBXO4		5	120631437	120631593	-1.36739	PRR16		6	161137406	161137619	2.53462	AGPAT4
1	193218751	193219040	1.06957	CDC73		1	201877769	201877967	-1.43788	IPO9		6	161175788	161175931	-7.08762	AGPAT4
5	43017858	43018058	-1.46233	CTD-2201E18.3		5	121998130	121998235	2.15356	SRFBP1		6	161176410	161176610	-1.83973	AGPAT4
5	43034309	43034508	-1.86617	CTD-2035E11.4		5	122078111	122078268	3.95345	LOX		6	161193188	161193382	-1.69388	AGPAT4
5	43034309	43034508	-1.86617	CTD-2201E18.3		5	123037180	123037331	4.82012	RP11-359P5.1		6	166467669	166467860	5.25489	RPS6KA2
5	43039692	43039942	-1.27129	CTD-2201E18.3		5	123087426	123087598	-1.38229	AC106786.1		6	169237802	169238003	-3.0958	THBS2
5	43039692	43039942	-1.27129	ANXA2R		1	201878951	201879147	-2.13486	IPO9		6	169237802	169238003	-3.0958	XXyac-YX65C7_A.2
5	43042828	43043026	-1.15151	CTD-2201E18.3		5	123346588	123346803	-2.28836	CEP120		6	169694796	169694992	-1.16731	WDR27
5	43042828	43043026	-1.15151	ANXA2R		5	123401854	123402005	-3.03412	KRT8P33		6	169723271	169723467	-7.89926	PHF10
5	43042828	43043026	-1.15151	AC025171.1		5	123401854	123402005	-3.03412	CEP120		6	170276514	170276695	-5.26958	RP5-894D12.5
5	43043069	43043258	-1.22294	CTD-2201E18.3		5	123552947	123553117	-1.38888	CSNK1G3		6	170276514	170276695	-5.26958	LINC01624
5	43043069	43043258	-1.22294	ANXA2R		5	124647826	124648021	2.1529	ZNF608		6	170394549	170394739	2.53719	FAM120B
5	43043069	43043258	-1.22294	AC025171.1		5	126608225	126608431	-1.87708	PHAX		7	80463	80669	-1.19594	AC093627.8
5	43044590	43044792	-1.66847	AC025171.1		5	126904187	126904350	-6.31468	2003-03-01		7	80463	80669	-1.19594	AC093627.7
5	43044590	43044792	-1.66847	CTD-2201E18.3		5	126904717	126904838	-2.27656	2003-03-01		1	224739326	224739526	-1.5284	CNIH3
5	43054013	43054213	-1.2499	CTD-2201E18.3		5	127551725	127551943	-1.27281	PRRC1		1	224772698	224772896	-1.09585	RP11-449J1.1
5	43057990	43058114	-1.11744	CTD-2201E18.3		5	128322295	128322456	-6.07408	FBN2		7	196089	196376	-1.97894	FAM20C
5	43071143	43071346	-1.5533	ZNF131		5	131429100	131429301	-1.27874	RAPGEF6		7	198195	198396	-1.4424	FAM20C
5	43136764	43136940	-1.29967	ZNF131		5	131429100	131429301	-1.27874	CTC-432M15.3		7	199827	200045	-1.74846	FAM20C
5	43161647	43161779	-1.19379	ZNF131		5	131430998	131431198	-1.16392	CTC-432M15.3		7	203645	203843	8.85755	FAM20C
5	43174765	43174968	-1.15388	ZNF131		5	131430998	131431198	-1.16392	RAPGEF6		7	205146	205388	9.54557	FAM20C
5	43245742	43245922	-2.75785	NIM1K		5	131461840	131461997	-1.63077	CTC-432M15.3		7	218660	218944	1.41983	FAM20C
1	925028	925204	3.48864	SAMD11		5	131461840	131461997	-1.63077	RAPGEF6		1	224938043	224938194	-5.47564	DNAH14
1	197101343	197101538	-3.12593	ASPM		5	131672330	131672536	-1.07698	FNIP1		7	242891	243101	-1.81487	FAM20C
5	43496224	43496402	-5.81958	RP11-159F24.3		5	131672330	131672536	-1.07698	CTC-432M15.3		7	244990	245192	-1.26387	FAM20C
5	43496224	43496402	-5.81958	EEF1A1P19		1	202147817	202148014	-1.20378	PTPN7		7	250822	251025	6.56946	FAM20C
5	43496224	43496402	-5.81958	C5orf34		5	131724732	131724931	-2.59025	CTC-432M15.3		1	224977737	224977920	-1.88778	DNAH14
5	43506078	43506295	-2.38744	RP11-159F24.3		5	131724732	131724931	-2.59025	FNIP1		7	550199	550361	1.37563	PRKAR1B
5	43506078	43506295	-2.38744	C5orf34		5	132294485	132294606	1.60082	SLC22A4		7	751857	752072	-1.69487	DNAAF5
1	197104402	197104591	-4.51297	ASPM		5	132294485	132294606	1.60082	P4HA2		7	881797	882039	-6.37744	GET4
5	50794967	50795201	-1.02562	PARP8		5	132294953	132295132	1.29248	SLC22A4		7	881797	882039	-6.37744	SUN1
5	53982505	53982680	1.32936	ARL15		5	132294953	132295132	1.29248	P4HA2		7	881797	882039	-6.37744	RP11-449P15.2
5	55231389	55231543	-2.1256	CCNO		5	132349302	132349442	-2.26569	AC034220.3		7	884839	884959	-3.74593	RP11-449P15.2
5	55283309	55283653	-1.50909	DHX29		5	132470118	132470308	3.84275	C5orf56		7	884839	884959	-3.74593	GET4
5	55283309	55283653	-1.50909	RP11-506H20.1		5	132470118	132470308	3.84275	AC116366.6		7	884839	884959	-3.74593	SUN1
5	55917150	55917273	-2.39107	IL31RA		1	202728951	202729153	-2.84541	KDM5B		7	895059	895246	-6.1427	SUN1
5	56881803	56882092	-1.43996	MAP3K1		5	134197645	134197748	-1.20511	CTD-2410N18.5		7	895059	895246	-6.1427	GET4
5	58495022	58495223	-2.93451	GAPT		5	134197645	134197748	-1.20511	PPP2CA		7	898780	898979	1.26202	COX19
5	58974271	58974428	-1.93055	PDE4D		5	134331521	134331767	-2.26003	CDKL3		7	898780	898979	1.26202	ADAP1
5	59894267	59894465	-3.23246	PDE4D		5	134331521	134331767	-2.26003	CTD-2410N18.4		7	907541	907740	6.03707	ADAP1
5	60121801	60121986	-5.40368	PDE4D		5	134336907	134337009	-5.51809	CTD-2410N18.4		7	907541	907740	6.03707	COX19
5	60122947	60123083	-7.97427	PDE4D		5	134336907	134337009	-5.51809	CDKL3		7	932345	932554	1.38352	COX19
5	60892025	60892232	-1.32115	ERCC8		5	134661230	134661389	1.12495	SEC24A		7	932345	932554	1.38352	ADAP1
5	60892025	60892232	-1.32115	GNL3LP1		5	134741119	134741300	-2.07781	CAMLG		7	1026297	1026476	9.92617	C7orf50
5	60892416	60892602	-2.09206	ERCC8		5	134857240	134857469	-1.80855	C5orf24		7	1045849	1046051	3.43219	GPR146
5	60892416	60892602	-2.09206	GNL3LP1		5	135028486	135028688	1.19989	PITX1		7	1045849	1046051	3.43219	C7orf50
1	198211749	198211991	-1.35043	NEK7		5	135031384	135031583	9.65852	PITX1		7	1047942	1048131	7.93374	C7orf50
5	61543921	61544121	1.18256	ZSWIM6		5	135033291	135033530	2.4077	C5orf66		7	1047942	1048131	7.93374	GPR146
5	62545443	62545630	-2.51286	IPO11		5	135033291	135033530	2.4077	PITX1		7	1050865	1051051	6.2414	GPR146
5	64226986	64227184	-1.16477	RNF180		5	135321643	135321849	1.02585	C5orf66		7	1050865	1051051	6.2414	C7orf50
5	64845127	64845333	-1.06675	CWC27		5	135322280	135322471	-6.11801	C5orf66		1	225497567	225497767	2.81168	ENAH
5	65548707	65548879	-7.61516	CENPK		5	138164864	138165079	-1.10493	BRD8		7	1058339	1058618	3.36318	C7orf50
5	65629840	65630037	-1.06377	TRAPPC13		5	138391223	138391432	-1.95298	KDM3B		7	1058339	1058618	3.36318	RP11-449P15.1
5	65629840	65630037	-1.06377	CTC-534A2.2		5	138391957	138392166	-1.16264	KDM3B		7	1058339	1058618	3.36318	GPR146
1	200407180	200407386	1.22285	RP11-469A15.2		5	138393055	138393249	-1.73291	KDM3B		7	1434416	1434653	1.89946	MICALL2
1	200407180	200407386	1.22285	ZNF281		5	138467094	138467252	-1.31693	EGR1		7	1585082	1585289	2.92592	PSMG3-AS1
5	66078403	66078626	1.20534	ERBIN		1	203064544	203064715	-5.75439	PPFIA4		7	1586419	1586618	1.99509	PSMG3-AS1
5	66178944	66179147	-1.08707	SREK1		5	139399240	139399471	-2.66513	SPATA24		7	1587066	1587258	3.16465	PSMG3-AS1
5	67164527	67164755	1.56015	MAST4		5	139682863	139683059	-1.82843	CXXC5		7	1587772	1587972	1.37114	PSMG3-AS1
5	67165997	67166205	2.76479	MAST4		5	139809524	139809695	-1.76839	PSD2		7	1841797	1841985	1.72659	MAD1L1
1	200409102	200409285	1.39639	ZNF281		5	140109215	140109404	-5.2608	PURA		7	1841797	1841985	1.72659	AC110781.3
1	200409102	200409285	1.39639	RP11-469A15.2		1	203109535	203109752	-7.10053	ADORA1		7	1842326	1842509	6.99969	AC110781.3
5	67166708	67166878	1.78661	MAST4		5	140111602	140111796	-1.54149	PURA		7	1842326	1842509	6.99969	MAD1L1
5	67183615	67183791	1.56167	CD180		5	140115022	140115224	-1.01625	PURA		7	1845297	1845484	5.56946	AC110781.3
5	67183999	67184185	7.04897	CD180		5	140453969	140454118	3.65644	ANKHD1-EIF4EBP3		7	1845297	1845484	5.56946	MAD1L1
5	69187867	69188110	-1.57782	CTC-351M12.1		5	140453969	140454118	3.65644	ANKHD1		7	1968309	1968508	8.07101	MAD1L1
1	200553551	200553736	-2.59702	KIF14		5	140631938	140632129	-1.14683	CD14		7	2110051	2110266	2.28727	MAD1L1
5	69313458	69313712	-1.00276	CFL1P5		1	203305619	203305810	3.50559	BTG2		1	225846738	225846938	-2.51388	TMEM63A
5	69313458	69313712	-1.00276	CCDC125		5	141100544	141100721	-4.81113	PCDHB3		7	2254621	2254817	1.37589	SNX8
5	69414097	69414296	-1.83108	RAD17		5	141100544	141100721	-4.81113	AC005754.7		7	2354256	2354435	2.17699	SNX8
5	69553589	69553762	-3.02596	OCLN		5	141101608	141101807	-1.28757	AC005754.7		7	2354256	2354435	2.17699	EIF3B
5	69632528	69632721	-8.11115	RP11-848G14.5		5	141101608	141101807	-1.28757	PCDHB3		7	2432701	2432907	8.60977	CHST12
5	70120516	70120702	-1.94439	RP11-1319K7.1		5	141122150	141122346	-1.85599	AC005754.7		7	2443508	2443694	-1.87599	CHST12
1	200617887	200618090	-3.11836	KIF14		5	141122150	141122346	-1.85599	PCDHB4		7	2446138	2446351	-2.50409	CHST12
5	71510715	71511013	-1.22854	BDP1		5	141122722	141122897	-3.05281	AC005754.7		7	2538422	2538594	1.00352	BRAT1
5	72220768	72220966	-1.60901	MRPS27		5	141122722	141122897	-3.05281	PCDHB4		7	2662085	2662289	1.05019	TTYH3
5	72443879	72444105	3.01986	ZNF366		5	141123197	141123436	-1.28825	AC005754.7		7	2721957	2722153	-1.71309	AMZ1
5	72461108	72461241	5.68097	ZNF366		5	141123197	141123436	-1.28825	PCDHB4		7	4267833	4267999	-5.52117	SDK1
5	73580038	73580250	-1.57277	UTP15		5	141124133	141124325	-4.09343	AC005754.7		7	4797555	4797765	-1.10838	RADIL
5	74635630	74635831	3.46021	ENC1		5	141124133	141124325	-4.09343	PCDHB4		7	4877676	4877884	3.90847	RADIL
5	76732254	76732427	1.72872	F2R		5	141135812	141135965	-2.19065	PCDHB5		7	5010018	5010124	-6.31034	RBAK-RBAKDN
5	76734384	76734599	1.35727	F2R		5	141135812	141135965	-2.19065	AC005754.7		7	5010018	5010124	-6.31034	RNF216P1
5	77630877	77631068	-5.35901	OTP		5	141136531	141136871	-1.2589	CH17-140K24.2		7	5067063	5067228	-1.09562	RBAK
5	77775645	77775844	-8.7976	TBCA		5	141136531	141136871	-1.2589	AC005754.7		7	5067063	5067228	-1.09562	RBAK-RBAKDN
5	78175086	78175283	-2.01836	AP3B1		5	141136531	141136871	-1.2589	PCDHB5		7	5071676	5071795	-1.87468	RBAK-RBAKDN
5	78510037	78510327	1.16577	LHFPL2		5	141137627	141137844	-1.65813	PCDHB5		7	5313182	5313385	5.04646	TNRC18
5	79314520	79314720	1.58927	JMY		5	141137627	141137844	-1.65813	AC005754.7		7	5370682	5370931	1.29744	TNRC18
5	79316012	79316212	1.26772	JMY		5	141137627	141137844	-1.65813	CH17-140K24.2		7	5377970	5378172	1.55123	TNRC18
5	79321611	79321814	1.33485	JMY		5	141150167	141150433	-2.2991	AC005754.7		1	226309759	226309879	1.75969	LIN9
1	200848996	200849194	4.0798	CAMSAP2		5	141150167	141150433	-2.2991	PCDHB6		7	5387952	5388155	2.44366	TNRC18
5	79456943	79457138	-4.7539	HOMER1		5	141150167	141150433	-2.2991	CH17-140K24.2		7	5390565	5390743	-1.30436	TNRC18
5	79512861	79513064	1.71924	HOMER1		1	203307287	203307504	3.02321	BTG2		7	5429106	5429306	-2.24894	RP11-1275H24.3
5	79738098	79738299	-1.65684	CMYA5		5	141151233	141151577	-1.00755	CH17-140K24.2		7	5481567	5481767	1.33956	FBXL18
5	80429654	80429909	2.60911	ZFYVE16		5	141151233	141151577	-1.00755	PCDHB6		7	5495495	5495606	2.06935	FBXL18
5	80430329	80430521	7.3315	ZFYVE16		5	141151233	141151577	-1.00755	AC005754.7		7	5500396	5500678	1.77719	FBXL18
5	80432971	80433169	4.52129	ZFYVE16		5	141157246	141157397	-2.20445	CH17-140K24.2		7	5501177	5501373	1.33084	FBXL18
1	200849784	200849970	2.58978	CAMSAP2		5	141157246	141157397	-2.20445	AC005754.7		7	5527630	5527831	1.422	ACTB
5	81238670	81238846	-3.1261	CKMT2-AS1		5	141157246	141157397	-2.20445	PCDHB17P		7	5847305	5847431	-4.7539	ZNF815P
5	81238670	81238846	-3.1261	CKMT2		5	141173795	141173992	-2	AC005754.7		7	5973211	5973384	1.54987	PMS2
5	81699310	81699499	2.17986	SSBP2		5	141173795	141173992	-2	CH17-140K24.2		7	6653196	6653327	9.45624	ZNF316
5	82001568	82001719	-1.15866	ATG10		5	141173795	141173992	-2	PCDHB7		7	6676041	6676234	-1.16018	AC073343.13
5	82084976	82085159	-1.59923	ATG10		5	141178382	141178591	-1.92754	CH17-140K24.2		7	6676041	6676234	-1.16018	RP11-611L7.2
5	87268654	87268863	2.00342	RASA1		5	141178382	141178591	-1.92754	PCDHB8		1	10639761	10639957	1.38129	CASZ1
1	200971457	200971656	1.19063	KIF21B		5	141178382	141178591	-1.92754	CH17-140K24.4		1	10639761	10639957	1.38129	RP4-734G22.3
5	87305411	87305580	2.4544	RASA1		5	141179163	141179478	-7.31274	CH17-140K24.2		7	6794141	6794331	-1.46382	CCZ1B
5	87306174	87306368	3.26406	RASA1		5	141179163	141179478	-7.31274	CH17-140K24.4		7	6794141	6794331	-1.46382	RSPH10B2
5	87355731	87355884	-5.65814	RASA1		5	141179163	141179478	-7.31274	PCDHB8		7	7720986	7721127	6.06206	RP11-505D17.1
5	88190446	88190649	-1.59359	TMEM161B		5	141188447	141188636	1.33045	CH17-140K24.2		7	7720986	7721127	6.06206	UMAD1
5	88667038	88667237	-1.72875	LINC00461		5	141188447	141188636	1.33045	CH17-140K24.5		7	11348814	11348972	-2.10729	AC004538.3
5	88794676	88794876	-1.69537	MEF2C		5	141188447	141188636	1.33045	CH17-140K24.7		7	11351495	11351691	-1.47973	AC004538.3
5	88797290	88797490	-1.51141	MEF2C		5	141188447	141188636	1.33045	PCDHB9		7	12370089	12370277	-2.52399	VWDE
5	88798467	88798607	-6.54737	MEF2C		5	141189487	141189648	3.245	CH17-140K24.7		7	12491330	12491491	1.75257	AC005281.1
5	90461409	90461614	-1.96389	MBLAC2		5	141189487	141189648	3.245	CH17-140K24.2		7	12491330	12491491	1.75257	TAS2R2P
5	90473807	90473933	-2.33534	MBLAC2		5	141189487	141189648	3.245	PCDHB9		7	12499192	12499377	-7.5111	AC005281.1
5	90473807	90473933	-2.33534	POLR3G		1	9356281	9356483	1.05834	SPSB1		7	22882053	22882237	-4.86905	RPL12P10
5	90519022	90519224	-1.432	LYSMD3		5	141199772	141199961	-6.72043	CH17-140K24.2		7	24882819	24883007	1.19635	OSBPL3
5	91370761	91370981	1.12282	ARRDC3		5	141199772	141199961	-6.72043	PCDHB11		7	25135997	25136149	1.04334	C7orf31
5	93506046	93506220	1.24689	NR2F1-AS1		5	141199772	141199961	-6.72043	CH17-140K24.7		1	226928022	226928220	-2.39699	COQ8A
5	94695149	94695415	-3.20888	SLF1		5	141208881	141209009	-1.64428	CH17-140K24.2		7	26163915	26164123	-2.53137	NFE2L3
5	95556347	95556459	-2.38062	ARSK		5	141208881	141209009	-1.64428	PCDHB12		7	26164642	26164833	-4.9812	NFE2L3
1	201520320	201520525	-2.05939	RP11-134G8.7		5	141210034	141210194	-1.16238	CH17-140K24.2		7	26165713	26165881	-6.83156	NFE2L3
1	201520320	201520525	-2.05939	RP11-134G8.5		5	141210034	141210194	-1.16238	PCDHB12		7	27176020	27176222	4.41868	HOXA10
1	201520320	201520525	-2.05939	RP11-134G8.6		5	141215235	141215462	-1.0207	PCDHB13		7	27176020	27176222	4.41868	HOXA10-HOXA9
5	95620230	95620418	-2.39587	GPR150		5	141215235	141215462	-1.0207	CH17-140K24.2		7	27204924	27205127	1.36058	HOTTIP
5	95898356	95898593	2.92411	ELL2		5	141421580	141421743	-1.91332	PCDHGB5		7	27840972	27841073	-2.32745	TAX1BP1
5	98779677	98779873	2.53921	RGMB		5	141421580	141421743	-1.91332	PCDHGA7		7	27840972	27841073	-2.32745	JAZF1
5	98793371	98793547	2.04604	RGMB		5	141421580	141421743	-1.91332	PCDHGA8		7	30403665	30403878	-2.9749	GS1-114I9.3
5	98793371	98793547	2.04604	AC008522.1		5	141421580	141421743	-1.91332	PCDHGA2		7	30403665	30403878	-2.9749	LINC01176
1	201623147	201623484	1.55753	NAV1		5	141421580	141421743	-1.91332	PCDHGB2		7	30535648	30535845	-4.83621	RP4-777O23.3
5	103129413	103129604	-1.69406	PPIP5K2		5	141421580	141421743	-1.91332	PCDHGA4		7	30535648	30535845	-4.83621	AC005154.6
5	103276078	103276242	-1.89233	C5orf30		5	141421580	141421743	-1.91332	PCDHGB1		7	30633714	30633914	-1.20968	GARS
5	103559276	103559465	-1.50243	NUDT12		5	141421580	141421743	-1.91332	PCDHGA5		7	32689040	32689159	4.26178	DPY19L1P1
1	201782585	201782788	2.85022	IPO9-AS1		5	141421580	141421743	-1.91332	PCDHGB7		7	35697220	35697443	1.15885	RP11-379H18.1
1	201782585	201782788	2.85022	NAV1		5	141421580	141421743	-1.91332	PCDHGA10		1	10653750	10653963	2.81698	RP4-734G22.3
5	108208401	108208526	1.90368	FBXL17		5	141421580	141421743	-1.91332	PCDHGB6		1	10653750	10653963	2.81698	CASZ1
5	110566518	110566641	1.22686	TMEM232		5	141421580	141421743	-1.91332	PCDHGB4		1	227286247	227286421	-1.74516	CDC42BPA
5	111484244	111484438	3.25627	CAMK4		5	141421580	141421743	-1.91332	PCDHGB3		7	38203671	38203871	-5.93864	STARD3NL
5	111499885	111500083	1.11773	STARD4		5	141421580	141421743	-1.91332	PCDHGA3		7	38327365	38327554	5.34674	RP11-121A8.1
1	201820054	201820265	1.5923	NAV1		5	141421580	141421743	-1.91332	PCDHGA6		7	38354613	38354812	6.39436	TRG-AS1
1	201820054	201820265	1.5923	IPO9-AS1		5	141421580	141421743	-1.91332	PCDHGA9		7	39950229	39950433	10.4896	CDK13
5	112984179	112984388	-1.12921	DCP2		5	141421580	141421743	-1.91332	PCDHGA11		7	39951466	39951694	10.4706	CDK13
5	114404562	114404761	-2.3136	KCNN2		5	141421580	141421743	-1.91332	PCDHGA1		7	41690207	41690410	1.5734	INHBA
5	114482271	114482401	-1.40855	KCNN2		5	141432497	141432655	-2.11461	PCDHGB7		7	41691341	41691525	-3.63496	INHBA
5	115126490	115126690	-1.87718	TRIM36		5	141432497	141432655	-2.11461	PCDHGB5		7	43609179	43609382	-6.71875	COA1
5	115580678	115580877	1.00192	TMED7-TICAM2		5	141432497	141432655	-2.11461	PCDHGA5		7	43609179	43609382	-6.71875	STK17A
5	115580678	115580877	1.00192	TICAM2		5	141432497	141432655	-2.11461	PCDHGB2		7	43944473	43944642	-1.46519	POLR2J4
1	201876108	201876320	-1.87259	IPO9		5	141432497	141432655	-2.11461	PCDHGA12		7	43944473	43944642	-1.46519	UBE2D4
5	116446324	116446523	-8.372	SEMA6A		5	141432497	141432655	-2.11461	PCDHGB1		7	44006622	44006818	1.87974	POLR2J4
5	120686264	120686482	9.1029	PRR16		5	141432497	141432655	-2.11461	PCDHGA9		7	44006622	44006818	1.87974	AC004951.6
1	201877769	201877967	-1.78356	IPO9		5	141432497	141432655	-2.11461	PCDHGA6		7	44006622	44006818	1.87974	SPDYE1
5	122078111	122078268	-4.72972	LOX		5	141432497	141432655	-2.11461	PCDHGA1		7	44006622	44006818	1.87974	RP5-1165K10.2
5	122152018	122152192	-1.41897	CTC-441N14.4		5	141432497	141432655	-2.11461	PCDHGA11		7	44060919	44061117	2.44886	DBNL
5	122152018	122152192	-1.41897	CTC-441N14.2		5	141432497	141432655	-2.11461	PCDHGB6		1	227669098	227669338	-1.13285	ZNF678
5	122152018	122152192	-1.41897	ZNF474		5	141432497	141432655	-2.11461	PCDHGA4		7	45046633	45046818	-2.17039	CCM2
5	122451247	122451426	1.10581	SNCAIP		5	141432497	141432655	-2.11461	PCDHGB3		7	45913477	45913680	1.55637	IGFBP3
5	122451247	122451426	1.10581	MGC32805		5	141432497	141432655	-2.11461	PCDHGA10		7	47303249	47303392	10.7459	TNS3
5	123037180	123037331	-7.1472	RP11-359P5.1		5	141432497	141432655	-2.11461	PCDHGA2		7	50592704	50592910	-1.40884	GRB10
5	123087426	123087598	-2.70742	AC106786.1		5	141432497	141432655	-2.11461	PCDHGB4		1	227701827	227702030	-1.43017	ZNF847P
1	201878951	201879147	-2.18651	IPO9		5	141432497	141432655	-2.11461	PCDHGA3		7	55543949	55544149	-5.88574	VOPP1
5	123346588	123346803	-1.06055	CEP120		5	141432497	141432655	-2.11461	PCDHGA7		1	227732451	227732665	1.14928	SNAP47
5	123401854	123402005	-1.16214	CEP120		5	141432497	141432655	-2.11461	PCDHGA8		1	227732451	227732665	1.14928	JMJD4
5	123401854	123402005	-1.16214	KRT8P33		5	141475982	141476185	-1.62324	PCDHGA1		1	227734720	227734927	1.37295	SNAP47
5	123552947	123553117	1.23137	CSNK1G3		5	141475982	141476185	-1.62324	PCDHGB3		1	227734720	227734927	1.37295	JMJD4
5	124744776	124744972	-1.57517	ZNF608		5	141475982	141476185	-1.62324	PCDHGB5		7	64710006	64710201	1.19474	ZNF107
5	126890638	126890828	-1.26586	MARCH3		5	141475982	141476185	-1.62324	PCDHGA7		7	65200603	65200794	-1.16902	INTS4P1
5	127054715	127054912	-3.21255	C5orf63		5	141475982	141476185	-1.62324	PCDHGA2		7	65214850	65215050	-1.79119	INTS4P1
5	130184692	130184823	2.62576	CHSY3		5	141475982	141476185	-1.62324	PCDHGB7		7	66359307	66359480	-1.0141	TPST1
5	130185277	130185471	2.29208	CHSY3		5	141475982	141476185	-1.62324	PCDHGA10		7	66653560	66653771	1.61894	KCTD7
5	131427031	131427249	-1.00664	RAPGEF6		5	141475982	141476185	-1.62324	PCDHGC3		7	66682427	66682593	8.19323	RABGEF1
5	131427031	131427249	-1.00664	CTC-432M15.3		5	141475982	141476185	-1.62324	PCDHGA12		7	66682427	66682593	8.19323	KCTD7
5	131429100	131429301	-1.15112	RAPGEF6		5	141475982	141476185	-1.62324	PCDHGA8		7	72913073	72913275	1.4016	POM121
5	131429100	131429301	-1.15112	CTC-432M15.3		5	141475982	141476185	-1.62324	PCDHGA11		7	73573475	73573634	6.65246	TBL2
5	131430998	131431198	-1.16644	CTC-432M15.3		5	141475982	141476185	-1.62324	PCDHGB1		7	73682750	73682874	1.08007	DNAJC30
5	131430998	131431198	-1.16644	RAPGEF6		5	141475982	141476185	-1.62324	PCDHGB4		7	74883136	74883247	6.69508	STAG3L2
5	131723970	131724094	6.36989	FNIP1		5	141475982	141476185	-1.62324	PCDHGA6		7	75415778	75415971	-1.33704	NSUN5P1
5	131723970	131724094	6.36989	CTC-432M15.3		5	141475982	141476185	-1.62324	PCDHGA3		7	75501100	75501218	-6.61478	SPDYE5
1	202147817	202148014	-1.5371	PTPN7		5	141475982	141476185	-1.62324	PCDHGA4		7	76072809	76072937	3.90496	AC005077.14
5	131727526	131727720	1.24419	FNIP1		5	141475982	141476185	-1.62324	PCDHGA9		1	228212760	228212948	2.87967	OBSCN
5	131727526	131727720	1.24419	CTC-432M15.3		5	141475982	141476185	-1.62324	PCDHGA5		1	228212760	228212948	2.87967	C1orf145
5	132294485	132294606	-3.40821	SLC22A4		5	141475982	141476185	-1.62324	PCDHGB6		7	76482733	76482932	1.3182	DTX2
5	132294485	132294606	-3.40821	P4HA2		5	141475982	141476185	-1.62324	PCDHGB2		7	76980907	76981112	1.2496	DTX2P1
5	132294953	132295132	-2.04275	SLC22A4		5	141477595	141477767	-1.52656	PCDHGB6		7	76980907	76981112	1.2496	DTX2P1-UPK3BP1-PMS2P11
5	132294953	132295132	-2.04275	P4HA2		5	141477595	141477767	-1.52656	PCDHGA5		7	77196728	77196881	3.00946	CCDC146
5	132349302	132349442	1.97321	AC034220.3		5	141477595	141477767	-1.52656	PCDHGA3		7	77196728	77196881	3.00946	RP11-467H10.2
5	132470118	132470308	-1.25661	AC116366.6		5	141477595	141477767	-1.52656	PCDHGA2		7	77196728	77196881	3.00946	FGL2
5	132470118	132470308	-1.25661	C5orf56		5	141477595	141477767	-1.52656	PCDHGA11		1	228274489	228274698	1.42174	OBSCN
5	132881054	132881252	1.60159	AFF4		5	141477595	141477767	-1.52656	PCDHGA7		1	228274489	228274698	1.42174	RP5-1139B12.3
5	134286251	134286359	-1.11405	CDKL3		5	141477595	141477767	-1.52656	PCDHGB3		7	77199482	77199682	2.79889	CCDC146
5	134286251	134286359	-1.11405	CTD-2410N18.4		5	141477595	141477767	-1.52656	PCDHGB1		7	77199482	77199682	2.79889	FGL2
5	134578706	134578982	-1.05751	JADE2		5	141477595	141477767	-1.52656	PCDHGB5		7	77696090	77696269	2.33318	APTR
1	202853021	202853169	-5.18732	RP11-480I12.5		5	141477595	141477767	-1.52656	PCDHGA9		7	78018898	78019099	-1.02559	MAGI2
5	135028486	135028688	-1.59753	PITX1		5	141477595	141477767	-1.52656	PCDHGB4		1	228396561	228396757	2.04241	RP11-245P10.8
5	135033291	135033530	-2.23548	PITX1		5	141477595	141477767	-1.52656	PCDHGA10		1	228396561	228396757	2.04241	TRIM11
5	135033291	135033530	-2.23548	C5orf66		5	141477595	141477767	-1.52656	PCDHGA12		7	83989715	83989903	-1.30572	SEMA3A
5	135444307	135444516	-1.2637	TIFAB		5	141477595	141477767	-1.52656	PCDHGA1		7	84999592	84999793	1.98235	SEMA3D
5	135444307	135444516	-1.2637	DCANP1		5	141477595	141477767	-1.52656	PCDHGA4		1	228410535	228410687	1.03683	TRIM17
5	135446722	135446916	-1.63114	DCANP1		5	141477595	141477767	-1.52656	PCDHGC3		7	91175499	91175695	-6.73679	CDK14
5	135446722	135446916	-1.63114	TIFAB		5	141477595	141477767	-1.52656	PCDHGB7		7	91265751	91265975	2.09409	FZD1
5	135449269	135449495	-1.49152	TIFAB		5	141477595	141477767	-1.52656	PCDHGA8		7	91266673	91266860	1.22724	FZD1
5	137753771	137753966	-1.31849	HNRNPA0		5	141477595	141477767	-1.52656	PCDHGB2		7	92833614	92833812	7.70017	CDK6
5	137939504	137939798	-1.24954	PKD2L2		5	141477595	141477767	-1.52656	PCDHGA6		7	96274393	96274547	-1.34019	SLC25A13
5	137939504	137939798	-1.24954	FAM13B		5	141478245	141478373	-1.40698	PCDHGB1		7	97938440	97938632	-2.58086	AC079781.8
5	138164864	138165079	-1.36034	BRD8		5	141478245	141478373	-1.40698	PCDHGA2		7	98207243	98207414	4.26764	LMTK2
1	202880949	202881167	-1.30831	RABIF		5	141478245	141478373	-1.40698	PCDHGB5		7	98302485	98302746	-1.21428	BAIAP2L1
5	138386303	138386505	-1.77829	KDM3B		5	141478245	141478373	-1.40698	PCDHGA1		7	98302485	98302746	-1.21428	BRI3
5	138391223	138391432	-1.4195	KDM3B		5	141478245	141478373	-1.40698	PCDHGA8		7	98307390	98307620	-1.04921	BRI3
5	138391957	138392166	-1.43124	KDM3B		5	141478245	141478373	-1.40698	PCDHGB3		7	98307390	98307620	-1.04921	BAIAP2L1
5	138393055	138393249	-1.43972	KDM3B		5	141478245	141478373	-1.40698	PCDHGC3		7	99012222	99012419	1.30884	TRRAP
5	138467094	138467252	2.37113	EGR1		5	141478245	141478373	-1.40698	PCDHGB4		7	99028683	99028883	-1.0825	SMURF1
5	138467950	138468140	1.85336	EGR1		5	141478245	141478373	-1.40698	PCDHGB2		7	99028683	99028883	-1.0825	AC004893.11
5	138947085	138947286	1.2008	SIL1		5	141478245	141478373	-1.40698	PCDHGA3		7	99486967	99487151	1.16273	ZNF394
5	139009296	139009434	-7.54066	SIL1		5	141478245	141478373	-1.40698	PCDHGA4		7	99486967	99487151	1.16273	ZNF789
1	203064544	203064715	1.88629	PPFIA4		5	141478245	141478373	-1.40698	PCDHGA10		7	100120071	100120191	6.87357	RP11-506M12.1
5	139325341	139325523	-7.30453	MATR3		5	141478245	141478373	-1.40698	PCDHGA9		7	100120071	100120191	6.87357	CNPY4
5	139393817	139393932	-2.77623	PROB1		5	141478245	141478373	-1.40698	PCDHGB7		7	100319303	100319503	-1.07018	SPDYE3
5	139399240	139399471	-1.84633	SPATA24		5	141478245	141478373	-1.40698	PCDHGA5		7	100374178	100374383	-1.16871	PILRA
5	139475649	139475835	-3.06253	TMEM173		5	141478245	141478373	-1.40698	PCDHGA12		7	100865861	100866025	3.00121	SLC12A9
5	140109215	140109404	-1.86034	PURA		5	141478245	141478373	-1.40698	PCDHGB6		7	101091018	101091220	1.20474	TRIM56
5	140333839	140334039	3.40018	HBEGF		5	141478245	141478373	-1.40698	PCDHGA11		7	102227355	102227521	-1.39229	CUX1
5	140401005	140401210	-1.40529	CTC-329D1.2		5	141478245	141478373	-1.40698	PCDHGA6		1	229268511	229268710	1.12245	RP5-1061H20.4
5	140453969	140454118	-4.32955	ANKHD1-EIF4EBP3		5	141478245	141478373	-1.40698	PCDHGA7		7	102248858	102249068	3.11544	CUX1
5	140453969	140454118	-4.32955	ANKHD1		5	141485539	141485736	9.2163	PCDHGA10		7	102396010	102396210	1.38649	PRKRIP1
5	140456725	140456987	-5.6848	ANKHD1-EIF4EBP3		5	141485539	141485736	9.2163	PCDHGA11		7	102592691	102592862	6.23989	RASA4
5	140456725	140456987	-5.6848	ANKHD1		5	141485539	141485736	9.2163	PCDHGB6		7	102592691	102592862	6.23989	RP11-514P8.6
5	140457271	140457432	-6.80804	ANKHD1-EIF4EBP3		5	141485539	141485736	9.2163	PCDHGB4		7	102668615	102668803	-4.72561	POLR2J2
5	140457271	140457432	-6.80804	ANKHD1		5	141485539	141485736	9.2163	PCDHGC3		7	102668615	102668803	-4.72561	RP11-577H5.5
1	203179036	203179237	-12.78	CHI3L1		5	141485539	141485736	9.2163	PCDHGA9		7	102782742	102782940	-4.03841	FAM185A
5	140526145	140526311	-1.71836	ANKHD1-EIF4EBP3		5	141485539	141485736	9.2163	PCDHGA5		7	103109504	103109660	-1.38608	NAPEPLD
5	140526145	140526311	-1.71836	ANKHD1		5	141485539	141485736	9.2163	PCDHGA12		7	103112316	103112489	-6.47855	NAPEPLD
5	140529175	140529373	-1.25047	ANKHD1-EIF4EBP3		5	141485539	141485736	9.2163	PCDHGA2		7	105607853	105607992	-6.029	ATXN7L1
5	140529175	140529373	-1.25047	ANKHD1		5	141485539	141485736	9.2163	PCDHGA3		7	105712524	105712728	-6.59822	ATXN7L1
5	140550167	140550388	-1.42615	SRA1		5	141485539	141485736	9.2163	PCDHGA4		7	106659819	106660175	2.48123	CTB-111H14.1
5	140631938	140632129	4.16013	CD14		5	141485539	141485736	9.2163	PCDHGB1		7	106659819	106660175	2.48123	CCDC71L
5	140670810	140670988	-1.75635	WDR55		5	141485539	141485736	9.2163	PCDHGA8		7	107629053	107629263	1.26226	BCAP29
5	140670810	140670988	-1.75635	DND1		5	141485539	141485736	9.2163	PCDHGB5		7	107629053	107629263	1.26226	WBP1LP2
5	140698691	140698893	-1.1757	HARS2		5	141485539	141485736	9.2163	PCDHGA6		7	107758236	107758434	-1.05856	CBLL1
5	140698691	140698893	-1.1757	ZMAT2		5	141485539	141485736	9.2163	PCDHGB7		7	111420573	111420820	-1.15045	IMMP2L
5	140969027	140969230	-1.24307	PCDHA1		5	141485539	141485736	9.2163	PCDHGB2		7	114358570	114358771	-1.58726	FOXP2
5	140969027	140969230	-1.24307	PCDHAC2		5	141485539	141485736	9.2163	PCDHGB3		7	114689779	114689980	-1.69659	FOXP2
5	140969027	140969230	-1.24307	PCDHA2		5	141485539	141485736	9.2163	PCDHGC4		7	114690758	114690958	-1.47033	FOXP2
5	140969027	140969230	-1.24307	PCDHA9		5	141485539	141485736	9.2163	PCDHGA1		7	120974797	120974983	-8.09516	ING3
5	140969027	140969230	-1.24307	PCDHA5		5	141485539	141485736	9.2163	PCDHGA7		7	128028720	128028919	9.32388	LRRC4
5	140969027	140969230	-1.24307	PCDHAC1		5	141488883	141489085	9.39357	PCDHGA3		7	128028720	128028919	9.32388	SND1
5	140969027	140969230	-1.24307	PCDHA4		5	141488883	141489085	9.39357	PCDHGB6		7	128029352	128029551	2.42577	LRRC4
5	140969027	140969230	-1.24307	PCDHA13		5	141488883	141489085	9.39357	PCDHGA5		7	128029352	128029551	2.42577	SND1
5	140969027	140969230	-1.24307	PCDHA12		5	141488883	141489085	9.39357	PCDHGA8		1	229635191	229635393	1.06892	URB2
5	140969027	140969230	-1.24307	PCDHA3		5	141488883	141489085	9.39357	PCDHGB7		7	128525735	128525857	-6.16279	RP11-212P7.2
5	140969027	140969230	-1.24307	PCDHA8		5	141488883	141489085	9.39357	PCDHGB5		7	128767362	128767558	-1.15016	CALU
5	140969027	140969230	-1.24307	PCDHA10		5	141488883	141489085	9.39357	PCDHGB4		7	128768965	128769167	-1.00713	CALU
5	140969027	140969230	-1.24307	PCDHA6		5	141488883	141489085	9.39357	PCDHGA2		7	128870476	128870676	-2.17027	KCP
5	140969027	140969230	-1.24307	PCDHA7		5	141488883	141489085	9.39357	PCDHGA4		7	128870476	128870676	-2.17027	RP11-309L24.4
5	140969027	140969230	-1.24307	PCDHA11		5	141488883	141489085	9.39357	PCDHGB2		7	129056170	129056395	1.04443	TPI1P2
1	203305619	203305810	2.5371	BTG2		5	141488883	141489085	9.39357	PCDHGC3		7	129485580	129485779	-6.82586	STRIP2
1	203307287	203307504	3.03025	BTG2		5	141488883	141489085	9.39357	PCDHGB3		1	229636705	229636900	1.4024	URB2
5	141151233	141151577	-1.28639	CH17-140K24.2		5	141488883	141489085	9.39357	PCDHGA11		7	129724688	129724792	-3.85848	NRF1
5	141151233	141151577	-1.28639	AC005754.7		5	141488883	141489085	9.39357	PCDHGA6		7	129755057	129755230	-6.53338	NRF1
5	141151233	141151577	-1.28639	PCDHB6		5	141488883	141489085	9.39357	PCDHGB1		7	130440552	130440746	-2.29383	CEP41
5	141157246	141157397	1.27775	CH17-140K24.2		5	141488883	141489085	9.39357	PCDHGA7		7	131107979	131108162	4.40025	LINC-PINT
5	141157246	141157397	1.27775	AC005754.7		5	141488883	141489085	9.39357	PCDHGA1		1	229637939	229638155	1.93945	URB2
5	141157246	141157397	1.27775	PCDHB17P		5	141488883	141489085	9.39357	PCDHGA12		7	132367934	132368133	2.16993	AC011625.1
5	141189487	141189648	-3.14021	PCDHB9		5	141488883	141489085	9.39357	PCDHGC4		7	132367934	132368133	2.16993	PLXNA4
5	141189487	141189648	-3.14021	CH17-140K24.2		5	141488883	141489085	9.39357	PCDHGA9		7	134994257	134994454	-6.82418	AGBL3
5	141189487	141189648	-3.14021	CH17-140K24.7		5	141488883	141489085	9.39357	PCDHGA10		7	135165458	135165658	-1.3651	TMEM140
5	141192231	141192451	1.20597	CH17-140K24.7		5	141490123	141490274	9.15474	PCDHGB3		7	135165458	135165658	-1.3651	C7orf49
5	141192231	141192451	1.20597	CH17-140K24.2		5	141490123	141490274	9.15474	PCDHGA6		1	230323109	230323310	-1.2116	PGBD5
5	141192231	141192451	1.20597	PCDHB10		5	141490123	141490274	9.15474	PCDHGB6		7	137880406	137880572	-1.62407	CREB3L2
5	141192231	141192451	1.20597	CH17-140K24.6		5	141490123	141490274	9.15474	PCDHGA1		7	138585011	138585202	-1.18175	TRIM24
1	9356281	9356483	5.55646	SPSB1		5	141490123	141490274	9.15474	PCDHGA9		7	139678248	139678431	-1.84055	HIPK2
5	141199772	141199961	2.0094	PCDHB11		5	141490123	141490274	9.15474	PCDHGA7		7	140177537	140177688	2.75985	JHDM1D-AS1
5	141199772	141199961	2.0094	CH17-140K24.7		5	141490123	141490274	9.15474	PCDHGA10		7	140695434	140695624	1.10053	NDUFB2-AS1
5	141199772	141199961	2.0094	CH17-140K24.2		5	141490123	141490274	9.15474	PCDHGB7		7	140695434	140695624	1.10053	ADCK2
5	141340734	141340933	1.2751	PCDHGA2		5	141490123	141490274	9.15474	PCDHGC5		7	140695434	140695624	1.10053	NDUFB2
5	141340734	141340933	1.2751	PCDHGA1		5	141490123	141490274	9.15474	PCDHGB2		7	140726205	140726398	-1.27774	BRAF
5	141414952	141415154	1.13671	PCDHGB2		5	141490123	141490274	9.15474	PCDHGC3		7	143269234	143269470	1.54502	GSTK1
5	141414952	141415154	1.13671	PCDHGA2		5	141490123	141490274	9.15474	PCDHGB5		7	143269234	143269470	1.54502	AC073342.12
5	141414952	141415154	1.13671	PCDHGA1		5	141490123	141490274	9.15474	PCDHGA2		7	144215295	144215506	-1.35742	RP4-545C24.1
5	141414952	141415154	1.13671	PCDHGA3		5	141490123	141490274	9.15474	PCDHGA12		7	144286096	144286292	-2.31635	ARHGEF34P
5	141414952	141415154	1.13671	PCDHGA4		5	141490123	141490274	9.15474	PCDHGA3		7	144286096	144286292	-2.31635	OR2A1-AS1
5	141414952	141415154	1.13671	PCDHGA8		5	141490123	141490274	9.15474	PCDHGA4		7	144336589	144336790	-1.14709	OR2A1-AS1
5	141414952	141415154	1.13671	PCDHGA7		5	141490123	141490274	9.15474	PCDHGC4		7	144753787	144753907	-4.02764	TPK1
5	141414952	141415154	1.13671	PCDHGB1		5	141490123	141490274	9.15474	PCDHGA11		7	149282069	149282250	8.81953	ZNF783
5	141414952	141415154	1.13671	PCDHGB4		5	141490123	141490274	9.15474	PCDHGA5		7	149432832	149433031	-1.80871	ZNF777
5	141414952	141415154	1.13671	PCDHGA5		5	141490123	141490274	9.15474	PCDHGA8		7	149861813	149862013	1.14773	ZNF862
5	141414952	141415154	1.13671	PCDHGB5		5	141490123	141490274	9.15474	PCDHGB1		7	149861813	149862013	1.14773	RP4-751H13.7
5	141414952	141415154	1.13671	PCDHGA10		5	141490123	141490274	9.15474	PCDHGB4		7	150720325	150720560	-1.33531	GIMAP1
5	141414952	141415154	1.13671	PCDHGA6		5	141490719	141490905	9.23182	PCDHGB3		7	150720325	150720560	-1.33531	GIMAP1-GIMAP5
5	141414952	141415154	1.13671	PCDHGA9		5	141490719	141490905	9.23182	PCDHGA5		7	151122778	151122955	6.5084	AGAP3
5	141414952	141415154	1.13671	PCDHGB6		5	141490719	141490905	9.23182	PCDHGA11		7	151130993	151131190	1.13942	AGAP3
5	141414952	141415154	1.13671	PCDHGB3		5	141490719	141490905	9.23182	PCDHGC4		1	11295110	11295307	1.47873	UBIAD1
5	141421580	141421743	1.82778	PCDHGB3		5	141490719	141490905	9.23182	PCDHGA1		7	151378953	151379132	-3.94741	WDR86
5	141421580	141421743	1.82778	PCDHGA6		5	141490719	141490905	9.23182	PCDHGB1		7	151859747	151859919	-6.18316	PRKAG2
5	141421580	141421743	1.82778	PCDHGA8		5	141490719	141490905	9.23182	PCDHGC3		7	152181708	152181835	-1.24874	KMT2C
5	141421580	141421743	1.82778	PCDHGA5		5	141490719	141490905	9.23182	PCDHGB5		7	152182259	152182414	-1.31605	KMT2C
5	141421580	141421743	1.82778	PCDHGA4		5	141490719	141490905	9.23182	PCDHGA6		1	231947448	231947590	-1.5612	DISC1
5	141421580	141421743	1.82778	PCDHGA9		5	141490719	141490905	9.23182	PCDHGB4		7	155458155	155458376	2.36556	EN2
5	141421580	141421743	1.82778	PCDHGA2		5	141490719	141490905	9.23182	PCDHGB6		7	155775040	155775273	-1.05291	RBM33
5	141421580	141421743	1.82778	PCDHGA10		5	141490719	141490905	9.23182	PCDHGB2		1	232036767	232036935	-1.45274	DISC1
5	141421580	141421743	1.82778	PCDHGB2		5	141490719	141490905	9.23182	PCDHGA7		7	157002171	157002301	-4.6427	MNX1
5	141421580	141421743	1.82778	PCDHGB1		5	141490719	141490905	9.23182	PCDHGA3		7	157110167	157110373	-8.95409	RP4-639J15.3
5	141421580	141421743	1.82778	PCDHGA1		5	141490719	141490905	9.23182	PCDHGA4		7	157241208	157241413	-1.26413	UBE3C
5	141421580	141421743	1.82778	PCDHGB6		5	141490719	141490905	9.23182	PCDHGB7		7	157498506	157498669	-3.32193	AC006372.4
5	141421580	141421743	1.82778	PCDHGB4		5	141490719	141490905	9.23182	PCDHGA10		7	157546453	157546685	-1.14517	PTPRN2
5	141421580	141421743	1.82778	PCDHGA7		5	141490719	141490905	9.23182	PCDHGA2		7	157586688	157586880	1.7539	PTPRN2
5	141421580	141421743	1.82778	PCDHGA11		5	141490719	141490905	9.23182	PCDHGC5		7	157587697	157587840	1.00219	PTPRN2
5	141421580	141421743	1.82778	PCDHGA3		5	141490719	141490905	9.23182	PCDHGA8		7	157588361	157588588	2.42718	PTPRN2
5	141421580	141421743	1.82778	PCDHGB7		5	141490719	141490905	9.23182	PCDHGA9		7	157598555	157598746	1.37423	PTPRN2
5	141421580	141421743	1.82778	PCDHGB5		5	141490719	141490905	9.23182	PCDHGA12		7	157628510	157628667	1.64072	PTPRN2
5	141422997	141423195	1.43869	PCDHGA1		5	141505236	141505437	8.13586	PCDHGA4		7	157651231	157651423	1.45893	PTPRN2
5	141422997	141423195	1.43869	PCDHGA9		5	141505236	141505437	8.13586	PCDHGB5		7	157673949	157674134	7.95925	PTPRN2
5	141422997	141423195	1.43869	PCDHGB6		5	141505236	141505437	8.13586	PCDHGB1		7	157860199	157860407	-1.21306	PTPRN2
5	141422997	141423195	1.43869	PCDHGA3		5	141505236	141505437	8.13586	PCDHGA3		7	157860199	157860407	-1.21306	AC011899.9
5	141422997	141423195	1.43869	PCDHGA10		5	141505236	141505437	8.13586	PCDHGB2		7	157862854	157863057	-1.21976	AC011899.9
5	141422997	141423195	1.43869	PCDHGB1		5	141505236	141505437	8.13586	PCDHGB6		7	157862854	157863057	-1.21976	PTPRN2
5	141422997	141423195	1.43869	PCDHGA8		5	141505236	141505437	8.13586	PCDHGC5		7	157868433	157868632	-1.81645	PTPRN2
5	141422997	141423195	1.43869	PCDHGB4		5	141505236	141505437	8.13586	PCDHGA9		7	157868433	157868632	-1.81645	RP11-452C13.1
5	141422997	141423195	1.43869	PCDHGB7		5	141505236	141505437	8.13586	PCDHGA8		7	158791142	158791330	-1.35825	ESYT2
5	141422997	141423195	1.43869	PCDHGA2		5	141505236	141505437	8.13586	PCDHGB7		7	158876438	158876630	-2.52004	WDR60
5	141422997	141423195	1.43869	PCDHGA11		5	141505236	141505437	8.13586	PCDHGA2		8	245290	245501	-1.05275	ZNF596
5	141422997	141423195	1.43869	PCDHGB3		5	141505236	141505437	8.13586	PCDHGC4		8	710331	710546	6.21836	ERICH1
5	141422997	141423195	1.43869	PCDHGA7		5	141505236	141505437	8.13586	PCDHGA6		8	1761479	1761691	-1.08873	CLN8
5	141422997	141423195	1.43869	PCDHGA6		5	141505236	141505437	8.13586	PCDHGA5		8	1948182	1948453	-3.7409	ARHGEF10
5	141422997	141423195	1.43869	PCDHGA5		5	141505236	141505437	8.13586	PCDHGA10		8	1948182	1948453	-3.7409	RP11-439C15.6
5	141422997	141423195	1.43869	PCDHGA4		5	141505236	141505437	8.13586	PCDHGB3		8	2000542	2000747	-1.69177	KBTBD11
5	141422997	141423195	1.43869	PCDHGB2		5	141505236	141505437	8.13586	PCDHGC3		8	2006525	2006744	-1.15671	KBTBD11
5	141422997	141423195	1.43869	PCDHGB5		5	141505236	141505437	8.13586	PCDHGB4		8	6405905	6406037	1.30921	RP11-115C21.2
5	141432497	141432655	3.4726	PCDHGB7		5	141505236	141505437	8.13586	PCDHGA7		1	232976556	232976709	-1.13162	NTPCR
5	141432497	141432655	3.4726	PCDHGA11		5	141505236	141505437	8.13586	PCDHGA12		8	8319000	8319149	4.94546	SGK223
5	141432497	141432655	3.4726	PCDHGB2		5	141505236	141505437	8.13586	PCDHGA1		8	8319210	8319404	1.6736	SGK223
5	141432497	141432655	3.4726	PCDHGB3		5	141505236	141505437	8.13586	PCDHGA11		8	8327803	8328009	1.41629	SGK223
5	141432497	141432655	3.4726	PCDHGA3		5	141653731	141653929	-2.68872	ARAP3		8	8376405	8376583	1.0162	SGK223
5	141432497	141432655	3.4726	PCDHGA5		5	141863288	141863511	-2.932	PCDH1		8	8377503	8377703	1.56287	SGK223
5	141432497	141432655	3.4726	PCDHGA10		5	141864402	141864609	-2.8075	PCDH1		8	8381517	8381714	3.15877	SGK223
5	141432497	141432655	3.4726	PCDHGA8		5	141945241	141945437	-4.71836	PCDH12		8	8703230	8703426	1.84579	CLDN23
5	141432497	141432655	3.4726	PCDHGB5		5	142314439	142314628	-1.35223	SPRY4		8	9032831	9033029	-1.05362	ERI1
5	141432497	141432655	3.4726	PCDHGA1		5	142995001	142995149	-3.97418	ARHGAP26		8	9661615	9661745	-5.68316	TNKS
5	141432497	141432655	3.4726	PCDHGA2		5	143103546	143103739	-1.12027	ARHGAP26		8	11107905	11108084	1.60212	XKR6
5	141432497	141432655	3.4726	PCDHGB6		5	143203663	143203829	5.09058	ARHGAP26		8	11107905	11108084	1.60212	AF131215.2
5	141432497	141432655	3.4726	PCDHGA12		5	143222428	143222625	-1.35591	ARHGAP26		8	11108769	11108906	2.34724	AF131215.2
5	141432497	141432655	3.4726	PCDHGB1		5	143223757	143223925	-1.25268	ARHGAP26		8	11108769	11108906	2.34724	XKR6
5	141432497	141432655	3.4726	PCDHGA7		5	143405674	143405872	2.09567	NR3C1		8	11119314	11119488	-5.59522	XKR6
5	141432497	141432655	3.4726	PCDHGB4		5	146510784	146510925	-1.61537	TCERG1		8	11844826	11845025	10.4618	CTSB
5	141432497	141432655	3.4726	PCDHGA4		5	148827443	148827629	-3.05001	ADRB2		8	16131712	16131843	-1.40971	MSR1
5	141432497	141432655	3.4726	PCDHGA6		5	148827892	148828092	-2.22815	ADRB2		8	17754020	17754211	1.1766	MTUS1
5	141432497	141432655	3.4726	PCDHGA9		5	149350990	149351216	-3.10636	GRPEL2-AS1		1	233345294	233345480	-6.5007	RP5-862P8.2
5	141475982	141476185	1.76077	PCDHGA9		5	149350990	149351216	-3.10636	GRPEL2		8	17910302	17910489	2.99354	FGL1
5	141475982	141476185	1.76077	PCDHGB5		5	149368494	149368700	-1.21353	PCYOX1L		8	18020952	18021095	6.99824	PCM1
5	141475982	141476185	1.76077	PCDHGB6		5	149493317	149493514	-2.0911	CSNK1A1		8	19395498	19395675	-1.7393	SH2D4A
5	141475982	141476185	1.76077	PCDHGB3		5	149499124	149499312	7.89858	CTB-89H12.4		8	20246739	20246947	1.35202	LZTS1
5	141475982	141476185	1.76077	PCDHGA11		5	149499124	149499312	7.89858	CSNK1A1		8	20249196	20249389	2.75533	LZTS1
5	141475982	141476185	1.76077	PCDHGB2		5	149501291	149501487	7.56351	CTB-89H12.4		8	20253259	20253394	1.43431	LZTS1
5	141475982	141476185	1.76077	PCDHGA8		5	149501291	149501487	7.56351	CSNK1A1		8	22211761	22211954	1.17902	BMP1
5	141475982	141476185	1.76077	PCDHGA10		5	149977615	149977812	-1.12588	SLC26A2		8	23007121	23007319	-1.07751	RP11-875O11.1
5	141475982	141476185	1.76077	PCDHGB7		5	149980430	149980715	-1.38911	SLC26A2		8	23007121	23007319	-1.07751	RHOBTB2
5	141475982	141476185	1.76077	PCDHGB4		5	150053572	150053769	6.8513	CSF1R		8	23017554	23017749	-1.22312	RP11-875O11.1
5	141475982	141476185	1.76077	PCDHGA6		5	150520928	150521082	-7.4268	NDST1		8	23017554	23017749	-1.22312	RHOBTB2
5	141475982	141476185	1.76077	PCDHGA7		5	150650449	150650648	4.21523	SYNPO		8	23018249	23018449	-1.3547	RP11-875O11.1
5	141475982	141476185	1.76077	PCDHGA2		5	150779091	150779253	3.76178	SMIM3		8	23018249	23018449	-1.3547	RHOBTB2
5	141475982	141476185	1.76077	PCDHGA4		5	151030416	151030624	2.49356	TNIP1		8	23022679	23022879	-1.29409	TNFRSF10B
5	141475982	141476185	1.76077	PCDHGC3		5	154417070	154417247	-2.59689	GALNT10		8	23246477	23246676	1.02879	CHMP7
5	141475982	141476185	1.76077	PCDHGA3		5	154417070	154417247	-2.59689	SAP30L-AS1		8	23291251	23291443	-6.72766	R3HCC1
5	141475982	141476185	1.76077	PCDHGB1		5	154802131	154802296	-1.37073	LARP1		8	23571539	23571741	-1.42996	SLC25A37
5	141475982	141476185	1.76077	PCDHGA12		5	157086788	157086987	-1.20714	HAVCR2		8	26324646	26324900	-2.68958	PPP2R2A
5	141475982	141476185	1.76077	PCDHGA5		5	157106717	157106900	-1.18632	CTB-120L21.1		8	26379636	26379803	-6.15984	SDAD1P1
5	141475982	141476185	1.76077	PCDHGA1		5	157106717	157106900	-1.18632	HAVCR2		8	27776516	27776701	2.27729	ESCO2
5	141477595	141477767	1.20646	PCDHGB4		5	157138748	157138989	-1.36259	HAVCR2		8	28502830	28503079	1.05904	FZD3
5	141477595	141477767	1.20646	PCDHGB3		5	157138748	157138989	-1.36259	MED7		8	28562747	28562948	1.08553	FZD3
5	141477595	141477767	1.20646	PCDHGC3		5	162153203	162153347	-1.91906	GABRG2		8	29350188	29350325	3.8812	DUSP4
5	141477595	141477767	1.20646	PCDHGA10		5	168566108	168566338	-1.12877	PANK3		8	30156017	30156204	5.61801	RP11-51J9.5
5	141477595	141477767	1.20646	PCDHGA1		5	168568770	168569030	-1.53358	PANK3		8	30156017	30156204	5.61801	LEPROTL1
5	141477595	141477767	1.20646	PCDHGB6		5	169823532	169823728	-4.48289	DOCK2		8	30565804	30566076	-2.18002	RBPMS
5	141477595	141477767	1.20646	PCDHGB7		5	169825281	169825430	-4.85712	DOCK2		8	30596694	30596896	-4.12297	GTF2E2
5	141477595	141477767	1.20646	PCDHGA7		5	170242721	170242921	-1.24519	C5orf58		8	30624037	30624208	-6.27212	GTF2E2
5	141477595	141477767	1.20646	PCDHGA8		1	9367340	9367552	1.4048	SPSB1		8	32763972	32764172	3.48272	NRG1
5	141477595	141477767	1.20646	PCDHGB2		1	204222076	204222296	3.92253	PLEKHA6		8	35952129	35952324	2.29248	RP11-473J6.1
5	141477595	141477767	1.20646	PCDHGA12		5	170271692	170271873	1.38509	LCP2		8	35956125	35956297	-1.0307	RP11-473J6.1
5	141477595	141477767	1.20646	PCDHGA6		5	170979940	170980102	-2.54818	RANBP17		8	37842435	37842633	-2.99245	ADGRA2
5	141477595	141477767	1.20646	PCDHGA9		5	172043699	172043897	-1.53482	STK10		8	37859971	37860155	1.03776	RP11-205M5.3
5	141477595	141477767	1.20646	PCDHGA4		5	172044704	172044906	-1.03556	STK10		8	37859971	37860155	1.03776	RAB11FIP1
5	141477595	141477767	1.20646	PCDHGA5		5	172257745	172257915	-5.30965	UBTD2		8	38275620	38275809	-7.2238	WHSC1L1
5	141477595	141477767	1.20646	PCDHGB1		5	172334320	172334520	-1.48942	SH3PXD2B		8	41621003	41621269	1.38559	RP11-360L9.8
5	141477595	141477767	1.20646	PCDHGA3		5	172337975	172338155	-1.73975	SH3PXD2B		8	41621003	41621269	1.38559	GPAT4
5	141477595	141477767	1.20646	PCDHGB5		5	172770910	172771109	10.8219	RP11-779O18.3		8	41655501	41655683	3.59997	ANK1
5	141477595	141477767	1.20646	PCDHGA11		5	172770910	172771109	10.8219	DUSP1		8	42025756	42025887	-1.3417	KAT6A
5	141477595	141477767	1.20646	PCDHGA2		5	173317817	173318023	-4.72145	STC2		8	42542126	42542287	-6.08465	SMIM19
5	141478245	141478373	2.18493	PCDHGB5		5	175682975	175683182	-1.53739	HRH2		8	42908593	42908800	-1.27773	HOOK3
5	141478245	141478373	2.18493	PCDHGA11		5	175684024	175684196	-3.49718	HRH2		1	235450236	235450371	-1.61234	B3GALNT2
5	141478245	141478373	2.18493	PCDHGB2		5	175707968	175708076	-3.78073	HRH2		8	47468624	47468814	-7.10232	SPIDR
5	141478245	141478373	2.18493	PCDHGB7		5	176303914	176304106	3.48864	SIMC1		8	47623364	47623628	1.41034	SPIDR
5	141478245	141478373	2.18493	PCDHGA5		5	176507277	176507404	-1.65198	FAF2		8	47626248	47626370	-6.27357	SPIDR
5	141478245	141478373	2.18493	PCDHGA9		5	176598028	176598224	-1.03899	GPRIN1		1	11805564	11805754	1.02332	MTHFR
5	141478245	141478373	2.18493	PCDHGB4		5	177209744	177209945	-2.04188	NSD1		1	235662804	235662982	-2.33854	LYST
5	141478245	141478373	2.18493	PCDHGA7		5	177210955	177211135	-8.1799	NSD1		8	47737218	47737404	13.2967	CEBPD
5	141478245	141478373	2.18493	PCDHGA10		5	177211703	177211959	-2.14423	NSD1		8	49176835	49177064	-1.61546	RP11-10H3.1
5	141478245	141478373	2.18493	PCDHGA4		1	204469242	204469458	-1.38659	PIK3C2B		8	49178172	49178323	-1.20438	RP11-10H3.1
5	141478245	141478373	2.18493	PCDHGB3		5	177294105	177294302	-2.40932	NSD1		8	49200478	49200671	-2.99588	RP11-10H3.1
5	141478245	141478373	2.18493	PCDHGA1		5	177477947	177478142	-2.00368	RP11-1334A24.5		1	235738003	235738197	-1.13518	LDHAP2
5	141478245	141478373	2.18493	PCDHGA8		5	177503560	177503827	-3.11044	RP11-1334A24.6		1	235738003	235738197	-1.13518	LYST
5	141478245	141478373	2.18493	PCDHGB1		5	177503560	177503827	-3.11044	DOK3		8	51860946	51861150	-1.12934	PCMTD1
5	141478245	141478373	2.18493	PCDHGA12		5	177615553	177615731	-5.72432	RP11-1277A3.1		8	52656154	52656358	-1.17353	RB1CC1
5	141478245	141478373	2.18493	PCDHGB6		5	177617897	177618082	-2.03648	RP11-1277A3.1		8	52714786	52714980	2.27321	RB1CC1
5	141478245	141478373	2.18493	PCDHGA2		5	177618989	177619186	-1.86712	RP11-1277A3.1		8	53780804	53781022	-1.15478	ATP6V1H
5	141478245	141478373	2.18493	PCDHGA3		5	177618989	177619186	-1.86712	RP11-1277A3.2		8	53781425	53781614	-1.52286	ATP6V1H
5	141478245	141478373	2.18493	PCDHGA6		5	178207618	178207816	6.95738	HNRNPAB		8	53784307	53784499	-1.66367	ATP6V1H
5	141478245	141478373	2.18493	PCDHGC3		5	178313436	178313618	-5.76423	COL23A1		8	53936820	53937017	-2.79371	RGS20
5	141485539	141485736	-8.81288	PCDHGA1		1	205083707	205083942	-1.93297	TMEM81		8	57545475	57545688	-1.16415	RP11-246K15.1
5	141485539	141485736	-8.81288	PCDHGA10		5	178366059	178366253	-4.39883	COL23A1		8	57572649	57572751	-2.9624	RP11-246K15.1
5	141485539	141485736	-8.81288	PCDHGB5		5	178507261	178507545	-2.93428	COL23A1		8	57714972	57715177	-1.20381	RP11-388G22.1
5	141485539	141485736	-8.81288	PCDHGB1		5	178508041	178508169	-7.74063	COL23A1		8	58146130	58146328	1.63945	FAM110B
5	141485539	141485736	-8.81288	PCDHGB3		5	178508773	178508969	-1.63538	COL23A1		8	58146948	58147260	1.53416	FAM110B
5	141485539	141485736	-8.81288	PCDHGA9		5	178514091	178514285	-5.93634	COL23A1		1	235806031	235806256	-1.21721	LYST
5	141485539	141485736	-8.81288	PCDHGA8		5	178883173	178883346	-2.66939	ZNF354B		8	60465067	60465219	5.79389	LINC01301
5	141485539	141485736	-8.81288	PCDHGB4		5	178883886	178884087	-1.31575	ZNF354B		8	60760872	60761082	-3.33204	CHD7
5	141485539	141485736	-8.81288	PCDHGB2		1	205147458	205147567	-1.75669	DSTYK		1	235808863	235809071	-1.34	LYST
5	141485539	141485736	-8.81288	PCDHGC4		5	179079527	179079727	-2.65409	ZNF354C		8	60860818	60860996	-1.09135	CHD7
5	141485539	141485736	-8.81288	PCDHGA5		5	179083043	179083162	-2.26479	ZNF354C		8	61579995	61580186	4.73074	ASPH
5	141485539	141485736	-8.81288	PCDHGA7		5	179083043	179083162	-2.26479	RP11-281O15.7		8	61579995	61580186	4.73074	AC090094.1
5	141485539	141485736	-8.81288	PCDHGB6		5	179113296	179113483	1.28618	ADAMTS2		8	63167983	63168167	1.51036	YTHDF3-AS1
5	141485539	141485736	-8.81288	PCDHGA12		5	179192815	179192965	6.49877	ADAMTS2		1	235809998	235810196	-1.15729	LYST
5	141485539	141485736	-8.81288	PCDHGA6		5	179193547	179193746	5.6198	ADAMTS2		8	67313471	67313622	-4.33089	ARFGEF1
5	141485539	141485736	-8.81288	PCDHGA4		5	179575335	179575535	-6.77055	RUFY1		8	70113033	70113245	-1.37615	NCOA2
5	141485539	141485736	-8.81288	PCDHGC3		1	205169385	205169589	-1.19639	DSTYK		8	70585270	70585454	4	TRAM1
5	141485539	141485736	-8.81288	PCDHGB7		5	179768751	179768953	-7.12099	MAML1		1	235962407	235962616	-1.59829	RP4-580N22.2
5	141485539	141485736	-8.81288	PCDHGA11		5	179883848	179884051	2.2973	TBC1D9B		1	11920200	11920407	1.30478	KIAA2013
5	141485539	141485736	-8.81288	PCDHGA3		5	179912831	179912970	-6.28112	RNF130		8	74236861	74237061	2.8237	JPH1
5	141485539	141485736	-8.81288	PCDHGA2		1	205187526	205187707	-1.15271	DSTYK		8	74314920	74315129	1.64767	JPH1
5	141488883	141489085	-8.78656	PCDHGC3		5	180789790	180789990	-1.23994	MGAT1		1	236195324	236195444	5.44094	GPR137B
5	141488883	141489085	-8.78656	PCDHGB2		5	180808752	180808953	-1.11293	MGAT1		8	75444470	75444671	-6.03506	HNF4G
5	141488883	141489085	-8.78656	PCDHGA3		5	180809590	180809715	-7.07994	MGAT1		8	80486289	80486486	8.67614	ZBTB10
5	141488883	141489085	-8.78656	PCDHGA11		5	180834408	180834607	-1.07419	LINC00847		8	80487185	80487368	11.0609	ZBTB10
5	141488883	141489085	-8.78656	PCDHGA8		1	205211527	205211699	5.36735	DSTYK		8	80975603	80975805	-1.26228	PAG1
5	141488883	141489085	-8.78656	PCDHGA10		5	180851197	180851398	-1.2621	ZFP62		8	81279987	81280303	2.03471	RP11-363E6.3
5	141488883	141489085	-8.78656	PCDHGB5		5	181257132	181257319	-1.78465	CTC-338M12.4		8	89703075	89703256	1.95345	RP11-37B2.1
5	141488883	141489085	-8.78656	PCDHGB3		5	181257132	181257319	-1.78465	TRIM52		8	94432295	94432483	-5.65757	FSBP
5	141488883	141489085	-8.78656	PCDHGA9		6	326876	327013	7.36311	DUSP22		8	94432295	94432483	-5.65757	RAD54B
5	141488883	141489085	-8.78656	PCDHGB4		6	407744	407929	3.53485	IRF4		8	94511412	94511609	1.2182	KIAA1429
5	141488883	141489085	-8.78656	PCDHGA6		6	1394811	1394992	-4.19616	FOXF2		8	95247521	95247693	1.22422	C8orf37
5	141488883	141489085	-8.78656	PCDHGA12		6	1610739	1610924	1.38179	FOXC1		8	95247521	95247693	1.22422	C8orf37-AS1
5	141488883	141489085	-8.78656	PCDHGC4		6	1612029	1612223	1.26394	FOXC1		8	96493834	96494034	9.25884	SDC2
5	141488883	141489085	-8.78656	PCDHGA7		6	2288998	2289111	-1.75046	GMDS-AS1		1	236820114	236820292	-6.82838	RPSAP21
5	141488883	141489085	-8.78656	PCDHGB6		6	2666977	2667087	-1.01198	MYLK4		1	236820114	236820292	-6.82838	MTR
5	141488883	141489085	-8.78656	PCDHGA4		6	2841184	2841383	10.5179	SERPINB1		8	96742215	96742429	-1.51184	CPQ
5	141488883	141489085	-8.78656	PCDHGB1		6	3003754	3003939	2.2463	NQO2		8	96794951	96795149	6.91684	CPQ
5	141488883	141489085	-8.78656	PCDHGB7		6	3020030	3020232	-1.75057	NQO2		8	96930670	96930770	5.05492	CPQ
5	141488883	141489085	-8.78656	PCDHGA2		6	3023513	3023656	-7.46481	HTATSF1P2		8	96955852	96956040	-7.1649	CPQ
5	141488883	141489085	-8.78656	PCDHGA1		6	3023513	3023656	-7.46481	NQO2		8	96974133	96974304	1.02945	CPQ
5	141488883	141489085	-8.78656	PCDHGA5		6	3090219	3090415	2.12294	RIPK1		8	96976967	96977141	-1.19818	CPQ
5	141490123	141490274	-7.86271	PCDHGC3		6	3094007	3094212	1.83454	RIPK1		8	98694701	98694984	-2.88866	STK3
5	141490123	141490274	-7.86271	PCDHGA10		6	3722875	3723063	8.84234	PXDC1		8	98942657	98942816	4.26569	STK3
5	141490123	141490274	-7.86271	PCDHGA11		6	5998339	5998549	2.0113	NRN1		8	98949310	98949511	1.56127	OSR2
5	141490123	141490274	-7.86271	PCDHGB4		6	6685464	6685664	-3.32193	RP1-80N2.4		8	99205066	99205269	-1.32039	VPS13B
5	141490123	141490274	-7.86271	PCDHGB7		6	6700348	6700548	-2.76805	RP1-80N2.2		8	99293547	99293730	-5.66321	VPS13B
5	141490123	141490274	-7.86271	PCDHGB1		6	7230125	7230317	-7.312	RREB1		8	99425369	99425510	1.76327	VPS13B
5	141490123	141490274	-7.86271	PCDHGB5		6	7231610	7231760	-1.27743	RREB1		8	99741015	99741183	-1.30927	VPS13B
5	141490123	141490274	-7.86271	PCDHGA5		6	7726649	7726820	3.4011	BMP6		1	11925300	11925499	7.06141	KIAA2013
5	141490123	141490274	-7.86271	PCDHGA8		1	205663231	205663429	-2.47362	SLC45A3		8	100310458	100310717	1.89476	RNF19A
5	141490123	141490274	-7.86271	PCDHGA3		6	7975112	7975328	-1.46687	BLOC1S5-TXNDC5		8	100312144	100312390	1.33382	RNF19A
5	141490123	141490274	-7.86271	PCDHGB6		6	8015612	8015851	-1.32235	BLOC1S5-TXNDC5		8	100336178	100336428	1.94662	RNF19A
5	141490123	141490274	-7.86271	PCDHGC4		6	8015612	8015851	-1.32235	BLOC1S5		8	100344322	100344578	1.13991	KB-1991G8.1
5	141490123	141490274	-7.86271	PCDHGA12		6	8015612	8015851	-1.32235	EEF1E1-BLOC1S5		8	100346500	100346703	1.37817	KB-1991G8.1
5	141490123	141490274	-7.86271	PCDHGA6		6	10994757	10994959	-2.92123	ELOVL2		8	100510007	100510217	-1.2187	ANKRD46
5	141490123	141490274	-7.86271	PCDHGA2		1	205769463	205769672	1.402	RAB29		8	100550532	100550703	1.08702	ANKRD46
5	141490123	141490274	-7.86271	PCDHGA1		6	11351786	11351987	-1.46558	NEDD9		1	237077341	237077540	-5.30274	RYR2
5	141490123	141490274	-7.86271	PCDHGA9		6	11575417	11575621	-1.1543	TMEM170B		8	101205381	101205577	11.3465	ZNF706
5	141490123	141490274	-7.86271	PCDHGB3		6	12122555	12122722	-2.59345	HIVEP1		8	101719500	101719687	2.96882	NCALD
5	141490123	141490274	-7.86271	PCDHGB2		6	13287435	13287650	-1.2086	RP1-257A7.4		8	101825111	101825317	2.05206	NCALD
5	141490123	141490274	-7.86271	PCDHGA4		6	13287435	13287650	-1.2086	TBC1D7		8	102651667	102651867	1.00449	KLF10
5	141490123	141490274	-7.86271	PCDHGA7		6	13287435	13287650	-1.2086	PHACTR1		8	102809055	102809239	1.08539	KB-1732A1.1
5	141490123	141490274	-7.86271	PCDHGC5		6	13364728	13364932	-1.24271	GFOD1		8	103267033	103267227	-2.32774	BAALC-AS1
5	141490719	141490905	-8.53524	PCDHGA9		6	13604820	13604980	-5.80459	SIRT5		8	103885737	103885937	1.17767	RIMS2
5	141490719	141490905	-8.53524	PCDHGA12		6	14135576	14135781	1.28245	CD83		1	238535838	238536028	-2.91299	RP11-177F15.1
5	141490719	141490905	-8.53524	PCDHGA5		1	205978340	205978541	1.54267	RAB7B		8	104627095	104627244	1.95166	ZFPM2
5	141490719	141490905	-8.53524	PCDHGB1		6	15244540	15244740	-1.74302	RP11-560J1.2		8	105792065	105792263	-1.69844	ZFPM2-AS1
5	141490719	141490905	-8.53524	PCDHGC5		1	205979360	205979471	6.22095	RAB7B		8	105792065	105792263	-1.69844	ZFPM2
5	141490719	141490905	-8.53524	PCDHGB7		6	15500901	15501132	-1.75925	JARID2		8	105792857	105793057	-1.30952	ZFPM2
5	141490719	141490905	-8.53524	PCDHGB5		6	15520707	15520899	-2.00807	JARID2		8	105792857	105793057	-1.30952	ZFPM2-AS1
5	141490719	141490905	-8.53524	PCDHGA8		6	15522917	15523108	-1.03013	DTNBP1		1	239908098	239908278	-1.54842	CHRM3
5	141490719	141490905	-8.53524	PCDHGC3		6	15523936	15524132	-7.66693	DTNBP1		8	106657455	106657600	3.699	RP11-649G15.2
5	141490719	141490905	-8.53524	PCDHGA10		6	15525490	15525672	-8.08377	DTNBP1		8	106657455	106657600	3.699	OXR1
5	141490719	141490905	-8.53524	PCDHGA11		6	16144921	16145119	-1.39847	MYLIP		1	239909023	239909222	-1.92599	CHRM3
5	141490719	141490905	-8.53524	PCDHGC4		6	16146690	16146888	-1.0976	MYLIP		1	241593806	241594069	1.36726	OPN3
5	141490719	141490905	-8.53524	PCDHGB4		1	206203164	206203365	2.07032	SRGAP2		1	241593806	241594069	1.36726	KMO
5	141490719	141490905	-8.53524	PCDHGA1		1	206203164	206203365	2.07032	FAM72A		8	120538538	120538740	-2.16898	SNTB1
5	141490719	141490905	-8.53524	PCDHGA4		6	16306505	16306713	-1.29577	ATXN1		8	120538538	120538740	-2.16898	MTBP
5	141490719	141490905	-8.53524	PCDHGB2		6	17615936	17616136	-1.65441	NUP153		8	120573594	120573781	-1.1291	SNTB1
5	141490719	141490905	-8.53524	PCDHGA6		6	17707041	17707236	2.32783	RP11-500C11.3		8	122877624	122877761	4.71523	ZHX2
5	141490719	141490905	-8.53524	PCDHGA7		6	18465267	18465467	6.93418	RNF144B		8	124568045	124568183	7.36989	MTSS1
5	141490719	141490905	-8.53524	PCDHGB3		6	21594036	21594237	-1.59061	SOX4		8	124568045	124568183	7.36989	NDUFB9
5	141490719	141490905	-8.53524	PCDHGA3		6	21594036	21594237	-1.59061	RP11-204E9.3		8	124832400	124832571	-1.94934	RP11-1082L8.3
5	141490719	141490905	-8.53524	PCDHGA2		6	21594725	21594910	-2.37657	SOX4		8	124976462	124976650	1.81074	ZNF572
5	141490719	141490905	-8.53524	PCDHGB6		6	21594725	21594910	-2.37657	RP11-204E9.3		8	127890673	127890852	-1.18051	PVT1_3
1	203683076	203683279	-2.02598	ATP2B4		6	21596617	21596815	-1.35311	SOX4		8	127890673	127890852	-1.18051	PVT1
5	141494635	141494843	1.85516	PCDHGA8		6	25966520	25966720	1.07603	TRIM38		8	128020382	128020572	2.62586	PVT1
5	141494635	141494843	1.85516	PCDHGB2		6	26215911	26216111	1.65081	HIST1H2BG		1	242376974	242377148	1.45345	PLD5
5	141494635	141494843	1.85516	PCDHGA7		1	206463949	206464164	-1.08791	SRGAP2		1	242376974	242377148	1.45345	RP11-513D4.1
5	141494635	141494843	1.85516	PCDHGA12		6	27406202	27406402	-2.35962	RP1-153G14.4		8	129548322	129548523	-4.07406	CCDC26
5	141494635	141494843	1.85516	PCDHGA10		6	27451360	27451560	-1.32653	ZNF184		8	129628671	129628867	-1.27345	CCDC26
5	141494635	141494843	1.85516	PCDHGA11		6	27453011	27453221	-1.02506	ZNF184		8	131962287	131962426	6.21523	EFR3A
5	141494635	141494843	1.85516	PCDHGB6		6	28092545	28092737	-7.62328	ZSCAN12P1		8	132123505	132123676	1.9771	KCNQ3
5	141494635	141494843	1.85516	PCDHGB3		6	28148482	28148672	-1.7948	ZKSCAN8		8	132129452	132129655	1.31685	KCNQ3
5	141494635	141494843	1.85516	PCDHGA3		6	28166516	28166680	-4.94209	ZNF192P1		8	133037906	133038232	2.52939	TG
5	141494635	141494843	1.85516	PCDHGA9		6	28227190	28227404	-1.90496	ZSCAN9		8	133037906	133038232	2.52939	SLA
5	141494635	141494843	1.85516	PCDHGA1		6	28227904	28228104	-1.11451	ZSCAN9		8	134602164	134602269	-5.6427	ZFAT
5	141494635	141494843	1.85516	PCDHGA5		6	28232529	28232677	-1.78284	ZSCAN9		8	139742282	139742467	6.15103	TRAPPC9
5	141494635	141494843	1.85516	PCDHGA2		6	28245374	28245573	-2.58444	ZKSCAN4		8	139796981	139797180	-1.16108	TRAPPC9
5	141494635	141494843	1.85516	PCDHGB1		6	28276225	28276443	-2.08897	ZSCAN26		8	139989440	139989554	4.42587	TRAPPC9
5	141494635	141494843	1.85516	PCDHGB4		6	28276225	28276443	-2.08897	RP5-874C20.8		8	140659424	140659559	-2.0667	PTK2
5	141494635	141494843	1.85516	PCDHGC3		6	28300826	28301021	-2.08498	PGBD1		1	243185914	243186113	-1.86978	CEP170
5	141494635	141494843	1.85516	PCDHGC4		6	28365837	28366087	-1.75032	ZKSCAN3		8	141129013	141129237	6.04638	DENND3
5	141494635	141494843	1.85516	PCDHGA6		6	28380337	28380541	-1.7677	ZSCAN12		8	141129013	141129237	6.04638	RP11-809O17.1
5	141494635	141494843	1.85516	PCDHGA4		6	28382286	28382459	-2.20336	ZSCAN12		8	141129525	141129696	5.96869	DENND3
5	141494635	141494843	1.85516	PCDHGB5		1	206588219	206588395	1.81759	EIF2D		8	141129525	141129696	5.96869	RP11-809O17.1
5	141494635	141494843	1.85516	PCDHGB7		1	206588219	206588395	1.81759	RASSF5		8	141173171	141173359	-1.00736	DENND3
5	141494635	141494843	1.85516	PCDHGC5		6	28391293	28391510	-1.89962	ZSCAN12		8	141252383	141252581	6.40025	SLC45A4
5	141945241	141945437	-3.77007	PCDH12		6	28398104	28398280	-1.67663	ZSCAN12		8	141252383	141252581	6.40025	RP11-10J21.4
5	141956573	141956734	-4.34456	PCDH12		6	28995524	28995723	-1.28552	ZNF311		8	142271015	142271216	-1.00269	TSNARE1
5	142314439	142314628	1.26016	SPRY4		6	29553810	29554008	7.36775	OR2I1P		8	142273138	142273345	-1.18624	TSNARE1
5	142995001	142995149	3.97418	ARHGAP26		6	29555944	29556140	16.6022	UBD		1	243303055	243303239	-1.04111	SDCCAG8
5	143103546	143103739	2.21896	ARHGAP26		6	29555944	29556140	16.6022	GABBR1		8	143008964	143009151	2.17525	RP11-273G15.2
1	203739789	203740080	-1.7744	ATP2B4		6	30103404	30103585	9.31327	TRIM31		8	143250467	143250661	1.05856	RP13-582O9.6
5	143202919	143203105	1.16388	ARHGAP26		6	30198838	30199043	-9.28985	TRIM26		8	143250467	143250661	1.05856	ZFP41
5	143222428	143222625	1.68104	ARHGAP26		6	30278657	30278844	-1.26566	HLA-L		8	143295910	143296098	2.55091	ZNF696
5	143223757	143223925	1.51223	ARHGAP26		6	30278657	30278844	-1.26566	HCG17		8	143560248	143560447	1.16277	GSDMD
5	143353288	143353494	1.52028	NR3C1		6	30287450	30287603	-1.42942	HCG17		8	143573580	143573777	1.16797	RP11-661A12.9
5	143400010	143400209	1.0156	NR3C1		6	30287450	30287603	-1.42942	HLA-L		8	143587928	143588087	8.12414	EEF1D
5	143405674	143405872	6.13515	NR3C1		6	30287450	30287603	-1.42942	HCG18		8	143589780	143589979	2.05379	EEF1D
5	146510784	146510925	-2.62673	TCERG1		6	30298872	30299071	-1.24797	HCG17		8	143596800	143597035	1.15713	EEF1D
5	148827443	148827629	2.50582	ADRB2		6	30298872	30299071	-1.24797	HCG18		8	143599505	143599703	1.79651	EEF1D
5	148827892	148828092	2.28525	ADRB2		6	30300567	30300754	-1.25718	HCG18		8	143599505	143599703	1.79651	TIGD5
5	149981325	149981599	-1.72144	SLC26A2		6	30300567	30300754	-1.25718	HCG17		8	143726048	143726248	4.11784	FAM83H
5	150053572	150053769	-5.74668	CSF1R		6	30561335	30561532	-1.62871	PRR3		1	1014125	1014325	6.71189	ISG15
5	150520928	150521082	7.4268	NDST1		6	30562409	30562609	-2.29035	PRR3		1	243685247	243685380	-5.48864	AKT3
5	150553225	150553438	3.1086	NDST1		1	206960782	206960980	4.66016	FCAMR		8	143744738	143744856	1.05363	FAM83H-AS1
5	150779091	150779253	-8.00092	SMIM3		6	31159226	31159424	-1.70758	TCF19		8	143770406	143770587	6.22121	RP11-429J17.7
5	150793756	150793940	5.25686	SMIM3		6	31394498	31394697	5.92763	XXbac-BPG181B23.7		8	143770406	143770587	6.22121	FAM83H-AS1
5	151030416	151030624	-1.72919	TNIP1		6	31410679	31410828	1.07529	HCP5		8	143916432	143916629	8.8223	PLEC
5	151746282	151746476	-1.68538	ATOX1		6	31410679	31410828	1.07529	MICA		8	143922948	143923148	12.9273	PLEC
5	154802131	154802296	-1.06387	LARP1		1	207049396	207049603	-1.50609	YOD1		1	243730449	243730649	1.10129	RP11-370K11.1
5	154814658	154814867	-2.20893	LARP1		1	207049396	207049603	-1.50609	PFKFB2		1	243730449	243730649	1.10129	AKT3
5	154815623	154815822	-1.95926	LARP1		6	31577561	31577782	7.75407	TNF		8	144080353	144080538	1.25396	EXOSC4
5	154887963	154888158	-2.28974	GEMIN5		6	31629515	31629715	-6.65835	PRRC2A		8	144263475	144263696	1.24476	BOP1
5	154891336	154891535	-2.61511	GEMIN5		6	31811153	31811362	1.34013	HSPA1L		8	144268114	144268314	4.72205	SCX
5	157787676	157787878	-1.48076	CLINT1		6	31817392	31817623	2.1893	HSPA1A		8	144268114	144268314	4.72205	BOP1
5	160078018	160078219	-1.61881	PWWP2A		6	31828539	31828711	3.57492	HSPA1B		8	144292687	144292886	4.40849	HSF1
5	160092920	160093121	-1.75726	PWWP2A		6	31829608	31829813	1.27238	HSPA1B		8	144298636	144298828	-6.93374	HSF1
5	160093604	160093804	-1.37151	PWWP2A		6	32129227	32129427	-1.02675	FKBPL		8	144310522	144310709	7.95422	HSF1
5	162153203	162153347	2.42761	GABRG2		6	32828779	32828973	2.61328	XXbac-BPG246D15.9		8	144415123	144415303	3.23107	SLC39A4
5	169825281	169825430	-2.71073	DOCK2		6	32828779	32828973	2.61328	TAP2		8	144496536	144496734	1.1088	CTD-2517M22.14
5	170233173	170233331	3.73304	C5orf58		6	32838031	32838180	6.20257	TAP2		8	144496536	144496734	1.1088	PPP1R16A
5	170240060	170240267	3.08587	C5orf58		6	32838031	32838180	6.20257	XXbac-BPG246D15.9		8	144509120	144509318	3.48415	MFSD3
5	170242721	170242921	2.51477	C5orf58		6	32845337	32845528	3.06073	PSMB9		8	144523099	144523213	3.6302	LRRC24
5	170243510	170243747	3.04253	C5orf58		6	32845337	32845528	3.06073	TAP1		8	144523099	144523213	3.6302	LRRC14
1	9367340	9367552	5.29722	SPSB1		6	32845337	32845528	3.06073	PSMB8-AS1		8	144547291	144547489	6.84653	ARHGAP39
5	170244795	170244977	2.56511	C5orf58		6	32845785	32845980	-11.4578	PSMB8-AS1		1	244401416	244401571	-3.58378	RP11-518L10.5
5	170248582	170248772	1.3845	LCP2		6	32845785	32845980	-11.4578	TAP1		8	144548068	144548249	5.1496	ARHGAP39
5	170248582	170248772	1.3845	C5orf58		6	32845785	32845980	-11.4578	PSMB9		8	144742692	144742890	-1.13974	ZNF251
5	170979940	170980102	-2.10699	RANBP17		1	209675902	209676104	1.80276	G0S2		8	144808311	144808560	1.61204	ZNF517
5	172254415	172254588	-1.37676	UBTD2		1	209675902	209676104	1.80276	RP1-28O10.1		9	116629	116821	1.02088	FOXD4
5	172254415	172254588	-1.37676	KLF3P1		6	33277786	33277981	-2.1358	B3GALT4		9	306981	307165	-7.12404	DOCK8
5	172257745	172257915	-1.87283	UBTD2		6	33278524	33278708	-1.73003	B3GALT4		9	1047282	1047473	-3.37549	LINC01230
5	172334320	172334520	2.58801	SH3PXD2B		6	33305088	33305300	1.0793	TAPBP		1	244656943	244657125	-7.91585	DESI2
5	172337975	172338155	1.92275	SH3PXD2B		6	33320980	33321231	1.27055	DAXX		9	2655098	2655234	-1.1542	VLDLR
5	172768596	172768799	5.47002	RP11-779O18.3		6	33391409	33391558	-1.03405	KIFC1		9	3530417	3530641	-1.10044	RFX3-AS1
5	172768596	172768799	5.47002	DUSP1		6	33403826	33404025	-2.43385	KIFC1		9	3675231	3675353	1.22713	RFX3-AS1
5	173034541	173034760	-1.4284	ATP6V0E1		6	33404831	33404953	-8.47462	KIFC1		9	4662718	4662835	2.42888	SPATA6L
5	173090788	173090997	1.65693	CREBRF		6	33452037	33452217	-1.12353	SYNGAP1		9	4662718	4662835	2.42888	PLPP6
5	173607957	173608160	-1.21962	BOD1		6	33452037	33452217	-1.12353	XXbac-BPG294E21.9		9	4726475	4726635	-1.09825	AK3
5	173888602	173888809	1.72614	CPEB4		6	33456395	33456606	-1.17846	ZBTB9		1	244701321	244701454	1.34648	DESI2
5	175682975	175683182	-2.45669	HRH2		6	33456395	33456606	-1.17846	SYNGAP1		9	5113478	5113674	1.16757	IGHEP2
5	175684024	175684196	-2.53504	HRH2		6	34270331	34270520	1.02044	RP11-513I15.6		9	5113478	5113674	1.16757	JAK2
5	175684924	175685106	-1.95411	HRH2		6	34279540	34279740	-2.14275	NUDT3		9	5133836	5134036	-1.08691	INSL6
5	175685831	175686000	-1.73855	HRH2		6	34279540	34279740	-2.14275	RP11-513I15.6		9	5138350	5138451	-1.42342	INSL6
5	175707968	175708076	-2.37543	HRH2		6	34280149	34280345	-1.09907	RP11-513I15.6		9	5179712	5179911	-3.90368	INSL6
5	176289681	176289879	-2.63452	SIMC1		6	34280149	34280345	-1.09907	NUDT3		9	5467826	5468026	2.5005	CD274
5	176303914	176304106	-8.54627	SIMC1		6	34859080	34859306	1.11694	UHRF1BP1		9	5569975	5570179	1.46069	PDCD1LG2
5	176506838	176507042	-1.25115	FAF2		1	209851181	209851319	-1.35667	DIEXF		9	5897637	5897833	-3.71487	KIAA2026
5	177135601	177135812	-2.24238	NSD1		6	34878361	34878599	-1.10189	UHRF1BP1		9	5897637	5897833	-3.71487	MLANA
5	177477947	177478142	-2.69516	RP11-1334A24.5		6	34878361	34878599	-1.10189	TAF11		1	245010214	245010367	-3.12396	EFCAB2
5	177613111	177613280	1.3423	RP11-1277A3.1		1	211313639	211313872	-2.04135	RCOR3		9	5988462	5988626	6.28789	KIAA2026
5	177615553	177615731	-2.00802	RP11-1277A3.1		6	35455936	35456148	-2.1715	FANCE		9	6007543	6007739	9.06066	KIAA2026
5	177617897	177618082	-2.20594	RP11-1277A3.1		6	35575665	35575861	1.50728	FKBP5		9	6433887	6434085	-1.11823	RP11-307L3.4
5	177618989	177619186	-3.57939	RP11-1277A3.1		6	35869582	35869787	-1.39849	SRPK1		9	6433887	6434085	-1.11823	UHRF2
5	177618989	177619186	-3.57939	RP11-1277A3.2		6	36084566	36084772	-1.44341	MAPK14		9	6460497	6460668	-8.66876	UHRF2
5	177632521	177632759	-2.4419	RP11-1277A3.2		6	36088042	36088254	-1.51013	MAPK14		9	6835202	6835413	1.09192	ACTG1P14
5	178121604	178121801	4.06073	N4BP3		6	36139284	36139451	-2.07018	MAPK13		9	6835202	6835413	1.09192	RP11-146B14.1
5	178148212	178148411	-1.17025	RMND5B		6	36158392	36158593	-1.04788	RP1-179N16.6		9	6835202	6835413	1.09192	AL513412.1
5	178237925	178238124	-1.50382	COL23A1		6	36363281	36363446	6.06174	ETV7		9	6835202	6835413	1.09192	KDM4C
5	178238227	178238402	-1.72867	COL23A1		6	36366386	36366580	8.08995	ETV7		1	245091241	245091453	-1.80118	EFCAB2
5	178287248	178287443	-7.6668	COL23A1		6	36386864	36387007	7.59595	ETV7		9	20919895	20920071	-5.28398	FOCAD
5	178313436	178313618	-3.9502	COL23A1		6	36386864	36387007	7.59595	RP1-50J22.4		9	20937514	20937714	1.90038	FOCAD
5	178350216	178350404	-9.30419	COL23A1		6	36684293	36684495	-8.86813	CDKN1A		9	21005350	21005504	-2.70744	HACD4
5	178366059	178366253	-4.24309	COL23A1		6	36721593	36721770	-1.1307	RAB44		9	21022190	21022377	-1.78744	HACD4
5	178394741	178394889	-9.0358	COL23A1		6	36721973	36722218	-1.78883	RAB44		9	21022917	21023107	-1.37771	HACD4
5	178507261	178507545	-3.87108	COL23A1		6	37174077	37174274	1.83738	PIM1		9	27330304	27330489	3.45345	MOB3B
5	178508041	178508169	-3.94825	COL23A1		6	37212347	37212545	3.37454	TMEM217		9	27455274	27455600	1.829	MOB3B
5	178508773	178508969	-4.66898	COL23A1		6	37218505	37218699	3.65048	TMEM217		1	245672071	245672239	-5.33089	KIF26B
5	178514091	178514285	-3.94042	COL23A1		6	37637193	37637398	2.3199	MDGA1		9	32431347	32431547	-1.74139	ACO1
5	179192815	179192965	-6.81331	ADAMTS2		6	37696505	37696698	7.57444	MDGA1		9	32446367	32446565	-1.28495	ACO1
5	179193547	179193746	-5.95495	ADAMTS2		6	38087117	38087314	-7.50583	ZFAND3		9	33602325	33602477	-1.22094	CYP4F26P
5	179575335	179575535	-1.14351	RUFY1		6	39105500	39105724	-1.20451	SAYSD1		9	34214669	34214919	-7.46961	UBAP1
5	179606934	179607144	-2.71559	RUFY1		6	41158734	41158937	-5.61482	TREM2		1	245687312	245687481	-1.43723	KIF26B
5	179765630	179765932	-1.07296	MAML1		6	41598977	41599175	1.14508	FOXP4		9	34367376	34367586	4.06561	KIAA1161
5	179774683	179774882	-1.81423	MAML1		6	42228350	42228550	-3.70157	TRERF1		9	34370741	34370845	5.39111	KIAA1161
5	179834758	179834948	-7.94836	SQSTM1		6	42268327	42268529	-2.57755	TRERF1		9	34400582	34400798	1.083	FAM219A
5	179883848	179884051	-2.82645	TBC1D9B		6	42269421	42269618	-2.8262	TRERF1		9	34610826	34611025	1.41686	RPP25L
5	180574119	180574321	-1.50777	CNOT6		6	42829599	42829810	-2.37091	GLTSCR1L		9	34635466	34635670	1.20169	SIGMAR1
5	180830521	180830717	-1.33201	HEIH		6	42864915	42865032	-2.05652	GLTSCR1L		9	35649668	35649829	3.76128	SIT1
6	326876	327013	-4.48864	DUSP22		6	42865085	42865282	-2.04674	GLTSCR1L		9	36170527	36170729	-1.01646	CCIN
6	407744	407929	4.5	IRF4		6	42938987	42939188	-1.13493	CNPY3		9	36839531	36839722	1.10268	PAX5
6	1394811	1394992	-3.094	FOXF2		6	43337555	43337800	-2.52084	ZNF318		9	37503228	37503428	-1.50988	POLR1E
6	1610739	1610924	-1.64082	FOXC1		6	43339988	43340191	-2.43973	ZNF318		9	37765322	37765468	-1.10786	TRMT10B
6	2272871	2273073	-1.50024	GMDS-AS1		6	43348439	43348644	-2.63838	ZNF318		9	37765322	37765468	-1.10786	RP11-613M10.9
6	2288998	2289111	-1.42954	GMDS-AS1		6	43355809	43356010	-2.52858	ZNF318		9	37766008	37766135	-5.23837	TRMT10B
6	2291487	2291691	-1.6169	GMDS-AS1		6	43357413	43357631	-2.88009	ZNF318		9	37766008	37766135	-5.23837	RP11-613M10.9
6	2292258	2292454	-2.12869	GMDS-AS1		1	212625555	212625748	1.3035	FAM71A		9	38068817	38068991	10.7965	SHB
6	2301831	2301978	-1.22654	GMDS-AS1		1	212625555	212625748	1.3035	RP11-338C15.5		9	38396117	38396315	1.41289	ALDH1B1
6	2306378	2306577	-1.86041	GMDS-AS1		6	43454798	43455002	1.36603	DLK2		9	38397096	38397289	1.65126	ALDH1B1
6	2841184	2841383	-9.45696	SERPINB1		6	43625233	43625437	2.4968	GTPBP2		1	246254191	246254375	-6.49105	SMYD3
6	3003754	3003939	-1.3657	NQO2		6	43671593	43671795	8.55921	MRPS18A		9	38553897	38554095	1.39064	RP11-392E22.11
6	3020030	3020232	2.06351	NQO2		6	43671593	43671795	8.55921	RSPH9		9	38553897	38554095	1.39064	RP11-392E22.9
6	3023513	3023656	1.08862	HTATSF1P2		6	43785162	43785434	-1.46687	VEGFA		9	38566467	38566704	1.23587	RP11-392E22.11
6	3023513	3023656	1.08862	NQO2		6	43996657	43996844	-5.6427	RP5-1120P11.1		9	38566467	38566704	1.23587	RP11-392E22.9
6	3025791	3025993	2.42785	NQO2		6	44002882	44003082	-1.5328	RP5-1120P11.1		9	38566467	38566704	1.23587	SNX18P3
6	5045259	5045372	-3.67233	RP11-428J1.4		6	44002882	44003082	-1.5328	C6orf223		9	38567530	38567698	1.6864	RP11-392E22.11
6	5084827	5085019	-3.58549	PPP1R3G		6	44257802	44258002	1.02202	SLC35B2		9	38567530	38567698	1.6864	RP11-392E22.9
6	5086463	5086635	-3.3555	PPP1R3G		6	44258792	44258992	1.13991	NFKBIE		9	38567530	38567698	1.6864	SNX18P3
6	5261826	5262019	-7.26392	FARS2		6	44299707	44299901	-1.22581	RP11-444E17.6		9	38568712	38568919	1.50531	RP11-392E22.9
6	5368851	5369055	-1.50888	FARS2		6	44299707	44299901	-1.22581	AARS2		9	38595678	38595878	1.05366	ANKRD18A
6	5998339	5998549	-2.24978	NRN1		6	44299707	44299901	-1.22581	TMEM151B		9	38620410	38620577	3.41729	ANKRD18A
6	6685464	6685664	-2.59452	RP1-80N2.4		6	44938088	44938219	-5.529	SUPT3H		9	38620410	38620577	3.41729	FAM201A
6	6795364	6795556	-5.28161	BTF3P7		6	44938088	44938219	-5.529	AL161905.1		9	38622192	38622509	1.91086	FAM201A
6	7229113	7229312	-1.00102	RREB1		6	44940834	44941016	-1.782	SUPT3H		1	246257207	246257392	-7.50141	SMYD3
6	7231610	7231760	-1.1375	RREB1		6	44940834	44941016	-1.782	AL161905.1		9	41023412	41023559	-2.77667	FRG1HP
6	7246517	7246738	-1.72679	RREB1		6	45421763	45421937	-5.08684	RP1-244F24.1		9	41023412	41023559	-2.77667	PGM5P2
6	7342607	7342801	-8.01592	SSR1		6	45421763	45421937	-5.08684	RUNX2		9	41062124	41062289	-6.09722	RP11-87H9.5
6	7342607	7342801	-8.01592	CAGE1		6	46139975	46140290	1.08205	ENPP4		9	41062124	41062289	-6.09722	PGM5P2
1	205663231	205663429	2.80455	SLC45A3		6	46140905	46141076	1.21917	ENPP4		9	41062124	41062289	-6.09722	FRG1HP
6	11185231	11185433	3.10763	NEDD9		6	47232767	47233011	-1.49758	TNFRSF21		1	246271045	246271174	-2.04465	SMYD3
6	11185231	11185433	3.10763	RP3-510L9.1		6	47284074	47284274	-1.14899	TNFRSF21		9	62812986	62813246	1.36266	LINC01410
6	11190299	11190500	2.66281	NEDD9		6	47286218	47286439	-1.26072	TNFRSF21		9	63818002	63818170	2.527	DUX4L50
6	11190299	11190500	2.66281	RP3-510L9.1		1	212726574	212726751	-7.18466	NSL1		9	65291878	65292076	-1.21777	RP11-15J10.1
6	11351786	11351987	1.41398	NEDD9		6	51410058	51410288	1.79445	RP3-437C15.1		9	65730219	65730371	2.14788	CBWD5
6	11548543	11548658	-1.10772	TMEM170B		6	52502363	52502563	-1.35939	EFHC1		9	66919568	66919739	6.46463	ZNF658
6	12120248	12120469	1.09684	HIVEP1		6	52502363	52502563	-1.35939	TRAM2		9	68780279	68780458	7.67507	FAM122A
6	12121148	12121343	1.1283	HIVEP1		6	52667336	52667528	-3.82757	RP1-152L7.5		9	68780279	68780458	7.67507	PIP5K1B
6	12122555	12122722	1.69557	HIVEP1		6	53552248	53552438	-1.27141	GCLC		9	68782493	68782637	-1.28986	PIP5K1B
6	12161580	12161809	1.304	HIVEP1		1	944187	944287	-2.18868	NOC2L		9	68782493	68782637	-1.28986	FAM122A
1	205810790	205810988	-1.31995	SLC41A1		1	944187	944287	-2.18868	SAMD11		9	69254360	69254557	2.11709	TJP2
6	13287435	13287650	-2.5748	PHACTR1		6	56552310	56552554	-1.15994	DST		9	70413093	70413320	1.19266	KLF9
6	13287435	13287650	-2.5748	RP1-257A7.4		1	213001870	213002124	-1.31757	ANGEL2		9	71745276	71745475	1.44476	TMEM2
6	13287435	13287650	-2.5748	TBC1D7		6	57147591	57147798	-1.40515	RP11-203B9.4		9	76503410	76503606	1.12539	GCNT1
6	13364728	13364932	1.77475	GFOD1		6	57147591	57147798	-1.40515	ZNF451		9	77373591	77373783	-6.25439	VPS13A
6	13486734	13486933	1.67802	GFOD1		6	63576392	63576599	-1.14334	PTP4A1		9	77414149	77414289	-2.28989	VPS13A
6	13486734	13486933	1.67802	GFOD1-AS1		6	63684756	63684957	-1.44571	PHF3		9	77721352	77721554	-1.12675	GNAQ
6	13604820	13604980	-1.53427	SIRT5		6	63685462	63685670	-1.53899	PHF3		9	78329180	78329364	-2.07419	PSAT1
6	14135576	14135781	5.05151	CD83		6	63711605	63711801	-1.93789	PHF3		9	81633996	81634190	1.01442	TLE1
1	205978340	205978541	2.00544	RAB7B		6	63713322	63713544	-1.41901	PHF3		9	81689158	81689372	2.74702	TLE1
6	14910615	14910772	-2.70196	RP11-146I2.1		6	70758059	70758249	-5.83621	SMAP1		9	86048147	86048266	-4.6496	GOLM1
1	9613127	9613388	-1.72907	TMEM201		1	214383388	214383585	-3.08044	PTPN14		9	86048897	86049094	6.07978	GOLM1
1	205979360	205979471	-5.05622	RAB7B		6	71319058	71319260	1.05835	RP3-331H24.5		9	87706709	87706931	-1.24017	DAPK1
6	15500901	15501132	1.17328	JARID2		6	71319058	71319260	1.05835	RP11-154D6.1		1	246987138	246987338	-7.09093	ZNF670-ZNF695
6	15520707	15520899	1.60448	JARID2		6	72831169	72831478	3.2187	KCNQ5		1	246987138	246987338	-7.09093	ZNF695
6	15525490	15525672	8.08377	DTNBP1		6	73266941	73267085	-4.2815	RP11-398K22.12		9	88996363	88996559	-5.55164	S1PR3
6	16144921	16145119	-1.23731	MYLIP		6	73266941	73267085	-4.2815	KHDC1		9	89001619	89001814	-2.61158	S1PR3
6	16146690	16146888	-1.495	MYLIP		6	73290899	73291091	-5.56464	KHDC1		9	89361460	89361656	2.97648	SEMA4D
1	206203164	206203365	1.04172	SRGAP2		6	73290899	73291091	-5.56464	RP11-398K22.12		9	89606251	89606423	1.30649	GADD45G
1	206203164	206203365	1.04172	FAM72A		6	73290899	73291091	-5.56464	RPSAP41		9	91723334	91723507	-1.36538	ROR2
6	16306505	16306713	1.27641	ATXN1		6	73299258	73299467	-2.97676	RP11-398K22.12		9	92083217	92083359	-6.53035	SPTLC1
6	16762630	16762829	2.68768	RP1-151F17.1		6	73299258	73299467	-2.97676	KHDC1		9	92226237	92226383	6.01499	IARS
6	17615936	17616136	-1.43723	NUP153		6	73425362	73425565	1.7855	MB21D1		9	92614118	92614318	1.96778	IPPK
6	17628923	17629174	-2.10173	NUP153		1	214640235	214640540	-7.32091	CENPF		9	92614118	92614318	1.96778	CENPP
6	17637316	17637517	-1.09425	NUP153		6	78927561	78927682	1.86079	IRAK1BP1		9	92631987	92632162	3.83974	IPPK
6	17707041	17707236	-1.02215	RP11-500C11.3		6	79201626	79201802	-6.94826	HMGN3		9	92832229	92832396	-5.6126	ANKRD19P
6	17764311	17764516	1.70901	KIF13A		1	214642140	214642340	-5.1496	CENPF		9	92847235	92847499	-1.00625	ANKRD19P
6	18465267	18465467	-2.95548	RNF144B		6	81548044	81548244	-1.80528	FAM46A		9	92847235	92847499	-1.00625	ZNF484
6	20402008	20402159	-4.1865	E2F3		6	81748859	81749087	1.15829	FAM46A		9	92848247	92848440	-2.74593	ANKRD19P
6	21594036	21594237	1.89785	RP11-204E9.3		1	214644603	214644802	-2.56208	CENPF		9	92848247	92848440	-2.74593	ZNF484
6	21594036	21594237	1.89785	SOX4		6	83129051	83129252	1.59158	DOPEY1		9	93035619	93035754	-2.09558	FGD3
6	21594725	21594910	1.74541	RP11-204E9.3		6	83137191	83137394	2.16281	DOPEY1		9	93678379	93678548	-1.14387	PHF2
6	21594725	21594910	1.74541	SOX4		6	83137950	83138304	1.76317	DOPEY1		9	93951931	93952136	1.80323	BARX1
6	21596617	21596815	1.91517	SOX4		6	83138683	83138976	3.66947	DOPEY1		9	93959071	93959248	4.38078	BARX1-AS1
6	25140398	25140597	-2.41926	CMAHP		6	83166320	83166462	-3.22331	DOPEY1		9	94772907	94773089	-5.01809	C9orf3
6	25140398	25140597	-2.41926	RP3-425P12.4		6	83166320	83166462	-3.22331	PGM3		9	95508597	95508796	5.91645	PTCH1
6	26215911	26216111	7.18111	HIST1H2BG		1	214645651	214645847	-3.13342	CENPF		9	96388164	96388272	-2.84506	ZNF367
6	26636490	26636642	-2.03381	ZNF322		6	83965424	83965603	-6.6189	CYB5R4		9	96926350	96926546	1.94376	MFSD14C
6	26636754	26636929	-1.45938	ZNF322		6	85450551	85450691	-1.12817	NT5E		1	247135015	247135212	-7.09317	ZNF124
6	26637277	26637483	-1.00853	ZNF322		6	85509881	85510095	-1.059	SNX14		9	98015266	98015466	-6.42948	ANP32B
6	27406202	27406402	4.1521	RP1-153G14.4		1	214646981	214647186	-2.42683	CENPF		9	98213191	98213393	-1.51358	TBC1D2
6	28166516	28166680	-2.09978	ZNF192P1		6	85660039	85660239	-1.24676	PKMP3		9	98220868	98221053	-1.4714	TBC1D2
1	206587013	206587221	1.12984	RASSF5		6	87257731	87257921	-1.52397	ZNF292		9	98736249	98736436	1.35234	ANKS6
1	206587013	206587221	1.12984	EIF2D		6	87511448	87511629	-2.37458	SLC35A1		9	98790068	98790168	1.50388	ANKS6
6	28245374	28245573	-1.13356	ZKSCAN4		6	87511448	87511629	-2.37458	RP3-382I10.7		9	98790203	98790402	2.1703	ANKS6
6	28300826	28301021	-1.07255	PGBD1		1	214656970	214657158	-3.75785	CENPF		9	99149365	99149552	-1.50957	TGFBR1
6	28326646	28326843	-2.4507	ZSCAN31		6	88143892	88144085	-1.16552	CNR1		9	99828185	99828384	1.04069	NR4A3
6	28380337	28380541	-1.39376	ZSCAN12		6	89162077	89162297	-1.33764	PM20D2		9	100179414	100179543	-5.41645	INVS
6	28382286	28382459	-1.17875	ZSCAN12		6	89283055	89283250	4.65762	GABRR2		9	100182033	100182232	-2.39038	INVS
1	206588219	206588395	-1.00743	RASSF5		1	215620073	215620274	-1.16068	KCTD3		9	100317505	100317681	-3.03394	TEX10
1	206588219	206588395	-1.00743	EIF2D		6	89637065	89637267	-1.11632	LYRM2		9	104784212	104784425	-1.44603	ABCA1
6	28390732	28390901	-2.85318	ZSCAN12		6	89643909	89644065	-1.32232	MDN1		1	247184053	247184248	-1.54683	RP11-488L18.3
6	28391293	28391510	-1.83711	ZSCAN12		6	89864058	89864250	-2.31262	CASP8AP2		9	111026591	111026776	-2.11342	LPAR1
6	28904342	28904541	-1.76214	TRIM27		6	89932406	89932627	-1.54438	BACH2		1	247185048	247185301	-1.05121	RP11-488L18.3
6	29003959	29004094	-1.65969	ZNF311		6	89949377	89949483	-6.46204	BACH2		9	111661245	111661373	2.15602	DNAJC25-GNG10
6	29738021	29738208	-6.3017	HLA-F-AS1		6	89950916	89951113	-1.2906	RP3-512E2.2		9	111661245	111661373	2.15602	GNG10
6	29738021	29738208	-6.3017	HLA-F		6	89950916	89951113	-1.2906	BACH2		9	113541487	113541674	2.35907	RGS3
1	206647658	206647860	4.75483	DYRK3		6	93243236	93243524	1.47663	EPHA7		9	113543683	113543867	2.4391	RGS3
6	30006455	30006640	-6.86778	HLA-J		6	93410893	93411115	1.82119	EPHA7		9	113584309	113584502	1.84071	RP11-168K11.2
6	30006455	30006640	-6.86778	ZNRD1ASP		1	217614155	217614354	-1.14483	GPATCH2		9	113584309	113584502	1.84071	RGS3
6	30006455	30006640	-6.86778	HCG4P3		6	96487436	96487624	-2.58935	UFL1-AS1		9	114053917	114054114	-1.08169	ZNF618
6	30278657	30278844	1.42739	HLA-L		6	96497390	96497592	-2.23949	UFL1-AS1		9	114269724	114269927	3.93348	COL27A1
6	30278657	30278844	1.42739	HCG17		6	96500131	96500343	-1.66411	UFL1-AS1		9	114377002	114377199	-1.53226	AKNA
6	30291639	30291894	-1.51169	HCG18		6	96799618	96799807	-1.44372	GPR63		9	114789159	114789358	-2.36965	TNFSF15
6	30291639	30291894	-1.51169	HLA-L		6	98835802	98836027	2.79879	POU3F2		9	114790232	114790434	-2.18325	TNFSF15
6	30291639	30291894	-1.51169	HCG17		6	99446084	99446284	-1.26269	USP45		9	120902797	120902951	1.94864	TRAF1
6	30294479	30294644	-1.26873	HCG18		6	99614729	99614863	-1.7354	PRDM13		9	120904609	120904762	2.12991	TRAF1
6	30294479	30294644	-1.26873	HCG17		6	100584456	100584645	1.36414	ASCC3		9	120904788	120905009	2.48826	TRAF1
6	30562409	30562609	-1.14585	PRR3		6	100740763	100740946	-5.83621	ASCC3		9	121100607	121100801	-5.45943	CNTRL
6	30684947	30685156	1.77702	PPP1R18		6	100758489	100758686	1.54585	ASCC3		9	121205366	121205555	1.88863	RAB14
6	30712242	30712428	-2.10709	MDC1		1	218441358	218441522	-2.6452	TGFB2		9	122820341	122820563	-1.65552	PDCL
6	30712242	30712428	-2.10709	MDC1-AS1		6	100882093	100882294	1.13253	RP3-467N11.1		1	247423080	247423275	-2.054	NLRP3
6	30713022	30713150	-3.35476	MDC1		6	105314674	105314870	2.03505	PREP		9	123103037	123103240	-1.4393	RABGAP1
6	30713022	30713150	-3.35476	MDC1-AS1		6	106104942	106105134	1.79422	ATG5		9	123371035	123371231	-6.13661	CRB2
6	30723915	30724115	-12.5199	TUBB		6	106104942	106105134	1.79422	PRDM1		9	123382023	123382187	7.94166	DENND1A
1	9726928	9727166	-2.64957	PIK3CD		6	106107077	106107260	1.91265	ATG5		9	123416587	123416744	6.86698	DENND1A
6	30743798	30743998	9.45194	IER3		6	106107077	106107260	1.91265	PRDM1		9	124032571	124032768	1.88085	LHX2
6	31159226	31159424	-3.28783	TCF19		6	107069083	107069290	-1.24948	BEND3		9	124344587	124344787	7.84232	NEK6
6	31162728	31162928	-3.93764	TCF19		6	107165060	107165251	-2.5	PDSS2		9	125150476	125150604	4.54638	PPP6C
6	31197017	31197158	-1.40113	XXbac-BPG299F13.17		6	107168240	107168445	-1.61565	PDSS2		1	247451642	247451832	-2.14672	OR2B11
6	31394498	31394697	-7.78774	XXbac-BPG181B23.7		6	107363807	107363985	-4.44741	PDSS2		9	127506810	127507023	1.88001	FAM129B
6	31399656	31399805	-1.74414	MICA		6	107635106	107635343	-2.23484	SOBP		9	128063191	128063401	1.20759	NAIF1
6	31558436	31558642	-1.17662	NFKBIL1		6	107640700	107640899	-1.78046	SOBP		9	128107581	128107852	1.26228	SLC25A25
6	31577561	31577782	-3.22935	TNF		6	107641279	107641550	-3.2353	SOBP		9	128193112	128193311	1.47417	CIZ1
6	31581298	31581484	-1.78585	LTB		6	107646029	107646223	-1.31258	SOBP		9	128193112	128193311	1.47417	DNM1
6	31627863	31628045	-8.37593	PRRC2A		6	107658264	107658506	-1.947	SOBP		9	128323190	128323428	1.13714	COQ4
6	31629515	31629715	-4.13666	PRRC2A		6	107887987	107888187	-1.63748	SEC63		9	128333630	128333804	1.07938	COQ4
6	31632565	31632783	-1.31049	PRRC2A		1	219197327	219197526	-2.67899	LYPLAL1		9	128633696	128633877	1.78233	WDR34
6	31659629	31659760	-1.16451	C6orf47		6	107959500	107959693	1.02443	RP1-191J18.66		9	129176763	129176962	16.0215	IER5L
6	31659629	31659760	-1.16451	C6orf47-AS1		6	108514691	108514891	-2.02485	LACE1		9	129176763	129176962	16.0215	RP11-247A12.8
6	31662389	31662579	-2.07004	GPANK1		6	108683204	108683424	-1.13612	FOXO3		9	129176763	129176962	16.0215	RP11-247A12.2
6	31817392	31817623	-1.46263	HSPA1A		6	109094016	109094217	-2.13055	SESN1		9	129177179	129177347	2.50232	IER5L
6	31828539	31828711	-1.87113	HSPA1B		6	109133569	109133673	1.11741	CEP57L1		9	129177179	129177347	2.50232	RP11-247A12.8
6	31899968	31900207	-2.07441	ZBTB12		6	109162712	109162918	-1.95438	CEP57L1		9	129177179	129177347	2.50232	RP11-247A12.2
6	31899968	31900207	-2.07441	C2		6	109175496	109175640	-1.47351	CCDC162P		1	248812084	248812288	2.97519	SH3BP5L
6	32096916	32097053	3.05868	TNXB		6	109383034	109383309	-1.50709	RP11-425D10.10		9	130701569	130701739	-5.76666	EXOSC2
6	32129227	32129427	-1.79152	FKBPL		6	109415193	109415384	-3.81686	PPIL6		1	248825151	248825342	2.48021	SH3BP5L
6	32838031	32838180	-6.34674	XXbac-BPG246D15.9		6	109481339	109481532	-1.21696	ZBTB24		9	131474792	131474996	-7.50347	PRRC2B
6	32838031	32838180	-6.34674	TAP2		6	110614346	110614546	-1.68397	CDK19		9	131552423	131552606	-7.6649	RP11-40A7.2
6	32850485	32850648	-8.55382	PSMB9		6	110858371	110858501	-1.64614	CNN2P9		9	131621136	131621330	6.87744	RAPGEF1
6	32850485	32850648	-8.55382	TAP1		6	110858539	110858765	-1.64335	CNN2P9		1	248847259	248847474	2.45274	ZNF672
1	209675902	209676104	3.19772	G0S2		1	219610610	219610809	-1.97061	ZC3H11B		9	132905688	132905893	-1.45428	TSC1
1	209675902	209676104	3.19772	RP1-28O10.1		6	110874813	110875023	-1.6666	AMD1		9	133464443	133464585	3.76958	CACFD1
6	33194485	33194684	-1.7527	RXRB		6	111367608	111367813	-1.64202	REV3L		9	133471615	133471830	1.64953	SLC2A6
6	33203798	33203998	-2.03664	SLC39A7		6	111372692	111372996	-2.22558	REV3L		9	135468293	135468442	-5.8526	PPP1R26-AS1
6	33320980	33321231	-1.7967	DAXX		6	111373613	111373818	-1.38713	REV3L		10	150782	150954	-6.61125	ZMYND11
6	33391409	33391558	-1.72742	KIFC1		6	111510984	111511097	-1.86979	TRAF3IP2-AS1		9	136357799	136358114	2.41427	GPSM1
6	33403826	33404025	-2.93127	KIFC1		6	111591494	111591708	1.28134	TRAF3IP2		9	136378320	136378520	1.53811	SNAPC4
6	33404831	33404953	-3.14374	KIFC1		6	111591494	111591708	1.28134	TRAF3IP2-AS1		9	136423225	136423470	1.07833	PMPCA
6	33405428	33405616	-4.02041	KIFC1		6	113860518	113860705	2.26585	MARCKS		9	136438882	136439085	1.68866	INPP5E
1	209783056	209783270	-1.89672	C1orf74		6	113868499	113868617	1.10377	LINC01268		9	136614588	136614788	1.5423	LINC01451
6	34279540	34279740	2.32537	NUDT3		6	113995466	113995650	-4.112	HDAC2		9	136673495	136673637	8.26651	AGPAT2
6	34279540	34279740	2.32537	RP11-513I15.6		6	113995466	113995650	-4.112	RP3-399L15.3		9	136721215	136721422	1.57422	SNHG7
6	34280149	34280345	3.40945	NUDT3		6	116252896	116253095	-1.65853	TSPYL4		9	136721215	136721422	1.57422	FAM69B
6	34280149	34280345	3.40945	RP11-513I15.6		6	116435686	116435874	1.66318	DSE		9	136802973	136803167	1.69815	RP11-216L13.18
6	35058908	35059065	-3.536	ANKS1A		6	116436719	116436924	1.2823	DSE		9	136802973	136803167	1.69815	RP11-216L13.19
6	35295474	35295673	-1.03591	ZNF76		6	116666752	116666951	1.10988	ZUFSP		9	136802973	136803167	1.69815	CCDC183
6	35373961	35374155	-7.25042	PPARD		6	117272532	117272730	11.5541	VGLL2		9	136839991	136840280	7.13922	RABL6
6	35425982	35426150	2.44344	PPARD		6	117548225	117548420	1.06039	DCBLD1		9	136840681	136840881	2.18096	RABL6
6	35426560	35426798	2.61812	PPARD		6	117548225	117548420	1.06039	RP1-179P9.3		9	136940769	136940932	2.84973	FBXW5
6	35455936	35456148	1.48034	FANCE		6	117699696	117699878	-7.2163	NUS1		9	136941593	136941792	1.25747	FBXW5
6	35833742	35833945	-2.84034	SRPK1		1	220813517	220813713	-2.27971	2001-03-01		9	136942106	136942302	10.5234	FBXW5
6	35833742	35833945	-2.84034	LHFPL5		6	117997994	117998165	4.07741	SLC35F1		9	137062844	137063117	1.08745	SAPCD2
6	35869582	35869787	-1.74997	SRPK1		6	118049994	118050097	5.14616	SLC35F1		9	137064107	137064277	1.85077	SAPCD2
6	36084566	36084772	-1.41001	MAPK14		6	118834886	118835047	-1.29588	MCM9		9	137064107	137064277	1.85077	RP11-229P13.23
6	36085713	36085939	-2.14612	MAPK14		6	119306951	119307152	1.61402	MAN1A1		9	137085603	137085740	1.28876	MAN1B1-AS1
6	36088042	36088254	-1.18469	MAPK14		1	220831246	220831441	-6.8916	LINC01352		9	137232832	137232940	1.0754	SLC34A3
6	36089172	36089377	-2.13645	MAPK14		6	119348542	119348747	1.7417	MAN1A1		9	137279800	137280002	4.01353	TOR4A
6	36139284	36139451	1.01542	MAPK13		6	121100072	121100239	-2.45877	TBC1D32		9	137488203	137488401	-1.04451	PNPLA7
1	9930118	9930314	-1.34899	LZIC		6	124963551	124963757	-2.14274	RNF217		9	137612155	137612256	-6.26117	ARRDC1
6	36487797	36487995	-2.14407	KCTD20		1	220861858	220861965	-3.50188	HLX-AS1		9	137612155	137612256	-6.26117	RP11-48C7.8
6	36495736	36495946	-1.50903	STK38		6	125296590	125296911	-7.21333	HDDC2		10	3122435	3122638	10.9558	PFKP
6	36721593	36721770	-4.57897	RAB44		6	125889366	125889561	-1.96112	NCOA7		9	137728232	137728446	9.81392	EHMT1
6	36721973	36722218	-4.53427	RAB44		6	125889613	125889809	-1.62349	NCOA7		X	310152	310282	-2.07609	GTPBP6
6	37174077	37174274	3.10684	PIM1		6	125928734	125928934	1.30475	NCOA7		X	313480	313654	-8.22411	GTPBP6
6	37212347	37212545	4.22941	TMEM217		6	126644097	126644256	-2.31862	PRELID1P1		X	350431	350614	1.35109	PPP2R3B
6	37368928	37369135	-1.01577	RNF8		6	127363340	127363539	-5.37242	RPL5P18		X	1190725	1190921	3.26481	CRLF2
6	37637193	37637398	3.98374	MDGA1		6	127446871	127447055	-3.17022	RP3-403A15.5		X	1309551	1309755	-1.47389	CSF2RA
6	38087117	38087314	7.50583	ZFAND3		6	127446871	127447055	-3.17022	KIAA0408		X	1389344	1389543	3.32341	SLC25A6
6	38173879	38174085	-1.22153	BTBD9		6	127518804	127518956	-1.85454	SOGA3		X	1463169	1463370	-1.80467	P2RY8
1	211941872	211942070	-1.64343	INTS7		6	127518804	127518956	-1.85454	RP3-403A15.5		X	1742581	1742818	-1.67791	RP13-297E16.4
6	39190924	39191152	-3.3408	KCNK5		6	129589345	129589548	-1.88146	ARHGAP18		10	4826051	4826228	-3.54977	AKR1E2
6	41098771	41098966	-2.61136	NFYA		6	130139570	130139774	-1.57515	RP11-73O6.3		X	9719104	9719247	1.68069	TBL1X
6	41158734	41158937	1.72994	TREM2		6	130139570	130139774	-1.57515	L3MBTL3		X	9932253	9932427	-6.38976	SHROOM2
1	212100765	212100914	-9.23662	DTL		6	130441543	130441704	-3.89068	TMEM200A		X	9947994	9948111	-1.27374	SHROOM2
6	41684292	41684492	2.68103	TFEB		6	131949202	131949391	2.96401	CTGF		X	10117452	10117641	2.66128	WWC3
6	41787152	41787320	-1.03264	PRICKLE4		6	135465950	135466149	-1.17562	AHI1		X	10122446	10122635	2.97907	WWC3
6	41796546	41796725	1.11959	USP49		6	136192088	136192288	-5.01538	RP13-143G15.4		X	11586420	11586562	-3.34104	ARHGAP6
6	41906888	41907098	-2.21101	MED20		6	136192088	136192288	-5.01538	PDE7B		X	12920577	12920722	2.59978	TLR8
6	41932563	41932762	-2.09985	BYSL		6	136786163	136786302	-9.03322	MAP3K5		X	12921726	12921930	3.93675	TLR8
6	42228350	42228550	1.11096	TRERF1		6	136788485	136788852	-3.40616	MAP3K5		X	15321667	15321797	-2.62147	PIGA
6	42745192	42745393	-1.48081	TBCC		6	137198243	137198434	-2.57638	IFNGR1		X	15697329	15697439	6.26812	CA5BP1
6	42886906	42887107	-1.13505	RPL7L1		6	137824172	137824359	1.44783	RP11-356I2.4		X	15697329	15697439	6.26812	CA5B
6	42938987	42939188	-1.46252	CNPY3		6	137879004	137879204	3.62565	TNFAIP3		X	16597179	16597400	5.74843	CTPS2
6	42978343	42978764	-1.95295	PEX6		6	137879966	137880166	3.34994	TNFAIP3		X	19779786	19779891	1.88629	SH3KBP1
1	212619396	212619588	10.0459	ATF3		6	137881547	137881748	3.46607	TNFAIP3		X	19780413	19780601	6.00141	SH3KBP1
[truncated: 7,372 more rows]
