# Supplementary material for: Dynamic changes in RNA m6A and 5 hmC influence gene expression programs during macrophage differentiation and polarisation
Source: Cell Mol Life Sci. 2024 May 23;81(1):229. doi: 10.1007/s00018-024-05261-9 (PMC11116364; doi:10.1007/s00018-024-05261-9)
Supplement: Supplementary file 9 — Table S3: Lists of gene ontology terms representing genes with enriched m6A peaks in Mϕ, M1 and M2 populations used to generate enrichment maps from Figure 3A. Supplementary file9 (XLSX 101 KB) [file 18_2024_5261_MOESM9_ESM.xlsx]

## Sheet: Table S3
Table S3: Lists of gene ontology terms representing genes with enriched m6A peaks in Mϕ, M1 and M2 populations used to generate enrichment maps from Figure 3A.
Mϕ									M1									M2
Term	Overlap	P.value	Adjusted.P.value	Odds Ratio	Combined Score	Genes	Count		Term	Overlap	P.value	Adjusted.P.value	Odds Ratio	Combined Score	Genes	Count		Term	Overlap	P.value	Adjusted.P.value	Odds Ratio	Combined Score	Genes	Count
glycosaminoglycan biosynthetic process (GO:0006024)	26/97	8.22666e-07	0.00364359	3.51269	49.2153	HS3ST3A1;SDC3;SLC35D2;XYLT1;HS2ST1;NDST1;CHST11;GPC1;DSE;GPC3;HAS3;CHSY3;GPC5;CSGALNACT1;HS3ST3B1;CHST7;ANGPT1;CSGALNACT2;EXT1;BCAN;UST;SDC1;PXYLP1;CSPG4;AGRN;CHST2	26		positive regulation of I-kappaB kinase/NF-kappaB signaling (GO:0043123)	44/171	5.71489e-13	2.29739e-09	4.24265	119.603	SLC35B2;CD40;GPR89A;TRAF3IP2;TRADD;IFIT5;SECTM1;NOD1;NOD2;TNF;LITAF;RELA;IKBKB;AKAP13;TBK1;CASP8;CASP10;TRIM5;UBD;TIFA;TNFSF10;TRIM25;RIPK1;CCR7;TRIM21;TRIM22;TICAM2;RIPK2;NEK6;MIB2;TRAF2;CFLAR;TICAM1;TNFRSF1A;EEF1D;TNIP2;REL;PELI1;TAB2;RBCK1;TRIM38;ALPK1;MYD88;BIRC3	44		positive regulation of axonogenesis (GO:0050772)	19/43	8.30458e-05	0.421624	3.53809	33.2443	ROBO2;MACF1;SEMA7A;DBNL;SEMA4D;BDNF;NTN1;POU4F2;TIAM2;TIAM1;GOLGA4;RUFY3;PLXNA2;PLXNA1;PLXNC1;SLIT2;MAP3K13;PLXNA4;PLXNA3	19
glycosaminoglycan metabolic process (GO:0030203)	17/54	6.20087e-06	0.0134064	4.39455	52.6943	HS3ST3B1;HS3ST3A1;FUCA1;SDC3;SLC35D2;XYLT1;GNS;HS2ST1;EXT1;NDST1;GPC1;GPC3;IDS;PXYLP1;SDC1;GPC5;AGRN	17		regulation of I-kappaB kinase/NF-kappaB signaling (GO:0043122)	51/224	1.43488e-12	2.8841e-09	3.6179	98.6599	SLC35B2;CD40;GPR89A;TRAF3IP2;TRADD;IFIT5;SECTM1;TNFAIP3;LITAF;TNF;IKBKB;AKAP13;TBK1;CASP8;CASP10;TRIM5;ZC3H12A;TNFSF10;TRIM25;CCR7;TRIM21;TRIM22;TICAM2;RIPK2;PDPK1;RHOH;TRAF2;TRAF1;TICAM1;TNFRSF1A;EEF1D;TRAF3;PELI1;RBCK1;ALPK1;BIRC3;NOD1;NOD2;RELA;UBD;TIFA;RIPK1;NEK6;MIB2;CFLAR;TNIP1;TNIP2;REL;TAB2;TRIM38;MYD88	51		regulation of GTPase activity (GO:0043087)	54/189	0.000367342	0.856958	1.7927	14.1788	USP6NL;ARHGAP11A;GPSM1;ARHGAP11B;CD40;DOCK8;RASGRF1;DOCK10;SIPA1L1;TBC1D30;PLXNC1;EVI5L;HRAS;TBC1D10B;NDEL1;VAV3;RALBP1;F2R;TBC1D2;RASA4;RAPGEF1;RAPGEF2;ITGA6;CRK;RTN4R;RABGAP1;RGS16;ARHGAP15;ARHGAP12;FGD3;KLRK1;RAP1A;SH3BP1;PLXNA2;PLXNA1;SRGAP2;PLXNA4;PLXNA3;MAP4K4;ARFGEF1;SEMA4D;RCC2;RDX;ADAP1;GPR137B;PTK2;LRCH1;WNK1;SGSM3;NF1;RAB3GAP2;AGRN;CPEB2;LIMS1	54
artery morphogenesis (GO:0048844)	12/30	9.0809e-06	0.0134064	6.36626	73.9081	BMP4;NRP1;TGFB2;BMPR2;NOTCH1;JAG1;NF1;HES1;TGFBR1;SMAD7;TBX2;VEGFA	12		cytokine-mediated signaling pathway (GO:0019221)	94/621	1.67948e-10	2.2505e-07	2.21043	49.751	CIITA;IL1RN;CD40;TRAF3IP2;TRADD;PITPNA;IFIT5;IRS2;IFIT1;TNF;IFIT3;IL18BP;ICAM1;IFIT2;OASL;IKBKB;PSMD5;TRIM5;PIM1;TRIM25;JAK2;JUNB;TRIM21;TRIM22;EDARADD;IL15RA;CISH;RSAD2;RIPK2;TNFRSF18;TRAF2;IL16;TRAF1;PRLR;TNFRSF1A;ZEB1;IFI27;TRAF3;IRF4;OAS2;OAS3;IRF2;PELI1;RHOU;IRF5;IL6ST;CRK;CD44;BIRC3;CSF1R;FOXC1;SP100;CAMK2D;RALA;CEBPD;SRC;PDGFB;CUL1;NOD1;NOD2;HIF1A;RELA;SOCS3;INPP5D;ABL2;RIPK1;NCAM1;FCGR1A;…	94		negative regulation of transforming growth factor beta receptor signaling pathway (GO:0030512)	24/68	0.000670737	0.856958	2.43808	17.8154	FBN2;SMAD2;ZNF451;SMAD3;PDPK1;SMURF1;LDLRAD4;SMAD6;LTBP1;TGFBR1;VASN;SMAD7;SPRED3;SKI;SPRED2;PPM1A;SPRED1;PMEPA1;SPRY2;EMILIN1;PPARA;SKIL;ZBTB7A;BCL9L	24
positive regulation of glial cell differentiation (GO:0045687)	9/18	1.38595e-05	0.0146036	9.53903	106.709	EGR2;BMP2;NOTCH1;TGFB1;SERPINE2;CLCF1;ID2;HES1;TNFRSF1B	9		I-kappaB kinase/NF-kappaB signaling (GO:0007249)	22/62	4.73474e-10	4.75842e-07	6.66916	143.193	TICAM2;RIPK2;TRADD;TRAF2;TICAM1;TNF;RELA;TNFRSF1A;IKBKB;IRAK1BP1;TBK1;TIAF1;TIFA;REL;TLR8;TLR7;RIPK1;TAB2;RBCK1;TLR4;BIRC3;TLR2	22		negative regulation of transmembrane receptor protein serine/threonine kinase signaling pathway (GO:0090101)	34/108	0.000675169	0.856958	2.05556	15.0067	ZNF451;DLX1;UBE2D3;LDLRAD4;SPRED3;SPRED2;SPRED1;PMEPA1;EMILIN1;WNT1;SKIL;ZBTB7A;BCL9L;ACVR1;SMAD2;SMAD1;SMAD4;SKOR1;SMAD3;SMURF1;PDPK1;MAGI2;SMAD6;VASN;TGFBR1;SMAD7;HIPK2;SKI;PPM1A;BMP2;SPRY2;PPARA;NBL1;TRIM33	34
positive regulation of astrocyte differentiation (GO:0048711)	6/8	1.75202e-05	0.0146036	28.5829	313.045	BMP2;NOTCH1;SERPINE2;CLCF1;ID2;HES1	6		defense response to virus (GO:0051607)	31/133	1.90612e-08	1.3574e-05	3.69476	65.6766	RTP4;CD40;CLPB;IFIT5;NLRC5;IFIT1;IFIT3;RELA;IFIT2;OASL;IFIH1;TRIM5;PMAIP1;MICA;APOBEC3F;RSAD2;APOBEC3G;DDX58;MX2;LILRB1;ZDHHC11;IFI27;OAS2;OAS3;IRF2;TLR8;TLR7;MYD88;BCL2L1;TLR2;TRIM56	31		camera-type eye morphogenesis (GO:0048593)	7/11	0.00114402	0.999996	7.80497	52.8647	SKI;TENM3;NF1;SHROOM2;LRP6;TBX2;VEGFA	7
chondrocyte differentiation (GO:0002062)	12/32	1.97836e-05	0.0146036	5.729	62.0488	BMP4;BMP2;BMPR2;WNT2B;TGFB1;CREB3L2;EIF2AK3;SCX;HMGA2;RUNX3;SOX5;RUNX1	12		interferon-gamma-mediated signaling pathway (GO:0060333)	21/68	2.02598e-08	1.3574e-05	5.41226	95.8762	CIITA;CAMK2D;SP100;PML;ICAM1;OASL;TRIM5;IRF4;OAS2;OAS3;IRF2;TRIM25;IRF5;NCAM1;TRIM38;JAK2;FCGR1A;TRIM31;TRIM21;TRIM22;CD44	21		regulation of transforming growth factor beta receptor signaling pathway (GO:0017015)	31/100	0.00150492	0.999996	2.00895	13.0562	ZNF451;CITED2;LDLRAD4;THBS1;SPRED3;SPRED2;SPRED1;EP300;PMEPA1;EMILIN1;SKIL;ZBTB7A;RNF111;BCL9L;SMAD2;CREBBP;SMAD4;SMAD3;SMURF1;PDPK1;SMAD6;VASN;TGFBR1;SMAD7;HIPK2;SKI;PPM1A;LATS2;SPRY2;PPARA;TRIM33	31
regulation of cell migration (GO:0030334)	65/408	2.49138e-05	0.0157633	1.82831	19.3802	FLT1;SERPINE2;CSF1;PLXND1;ADARB1;LDLRAD4;FGF2;DOCK10;DUSP10;FGF9;ITGAX;ACVR1;LMO4;DDX58;F2R;ADAM10;MITF;TGFBR1;MMP14;ADAM17;RAP2B;NUMB;PECAM1;ITGA6;HBEGF;KANK1;SEMA7A;NOTCH1;SEMA3C;SEMA3D;SRC;LEF1;PDGFB;PDGFA;NEDD9;NEXN;PRR5L;SDCBP;ERBB4;PDGFC;TP53INP1;ZNF703;GNA12;MGAT3;SRGAP2;SRGAP1;PLXNA4;PLXNA3;JAG1;TGFB1;ARHGEF39;RDX;OSGIN1;PTK2;VEGFA;SMAD7;AFDN;DAB2;BMP2;DLG5;SNAI1;NF1;CASS4;SPRY2;BCAR1	65		negative regulation of viral process (GO:0048525)	21/70	3.58197e-08	2.05707e-05	5.19079	88.9949	APOBEC3F;RSAD2;APOBEC3G;IFIT5;ZC3HAV1;IFIT1;TNF;PML;OASL;IFIH1;PARP10;FAM111A;ZFP36;TNIP1;TRIM5;OAS2;OAS3;BANF1;PTX3;TRIM31;TRIM21	21		positive regulation of neuron apoptotic process (GO:0043525)	11/24	0.00183322	0.999996	3.77588	23.7944	BACE1;PRNP;EPHA7;ITGAM;FBXW7;DDIT3;NF1;CTNNB1;FOXO3;TNF;MCL1	11
aminoglycan biosynthetic process (GO:0006023)	15/49	3.13932e-05	0.01738	4.21592	43.7145	HS3ST3B1;HS3ST3A1;SDC3;SLC35D2;XYLT1;HS2ST1;EXT1;NDST1;B3GNT8;GPC1;GPC3;PXYLP1;SDC1;GPC5;AGRN	15		defense response to symbiont (GO:0140546)	29/124	5.01262e-08	2.51884e-05	3.70757	62.3196	RTP4;CD40;IFIT5;NLRC5;IFIT1;IFIT3;RELA;IFIT2;OASL;IFIH1;TRIM5;PMAIP1;MICA;APOBEC3F;RSAD2;APOBEC3G;DDX58;MX2;LILRB1;IFI27;OAS2;OAS3;IRF2;TLR8;TLR7;MYD88;BCL2L1;TLR2;TRIM56	29		embryonic limb morphogenesis (GO:0030326)	14/36	0.00310244	0.999996	2.84047	16.4053	OSR2;HDAC2;CREBBP;MBNL1;PTCH1;AFF3;TBX3;LRP6;TBX2;SKI;NIPBL;CTNNB1;WDPCP;MEGF8	14
establishment of endothelial barrier (GO:0061028)	11/29	3.88223e-05	0.0191049	5.83266	59.2395	RAB1A;AFDN;RAP1A;RAP2B;RDX;PECAM1;RAPGEF1;RAPGEF2;F11R;RAPGEF3;ICAM1	11		response to cytokine (GO:0034097)	32/150	1.05222e-07	4.69993e-05	3.29611	52.9592	HDAC4;CD274;CSF1R;ITIH4;NFAT5;CD40;CIITA;SP100;SRC;MEFV;RELA;IL18BP;TBK1;CASP8;LAMP3;UBD;KYNU;SMPD1;RIPK1;CCR7;JAK2;TRIM21;MX2;PRKCA;PML;POU4F2;REL;IL6ST;XAF1;MYD88;BCL2L1;TRIM56	32		death-inducing signaling complex assembly (GO:0071550)	5/7	0.0031243	0.999996	11.1452	64.2918	CASP8;TRADD;RIPK1;TNF;TNFRSF1A	5
negative regulation of T cell proliferation (GO:0042130)	12/29	5.57673e-05	0.0246994	4.98091	48.7847	CD274;IL4I1;PRNP;CEBPB;DLG5;SFTPD;RC3H1;TNFRSF14;LILRB1;VSIG4;PDCD1LG2;TNFRSF21	12		death-inducing signaling complex assembly (GO:0071550)	6/7	1.3559e-06	0.00054507	72.1485	974.802	CASP8;TRADD;RIPK1;TRAF2;TNF;TNFRSF1A	6		negative regulation of phosphate metabolic process (GO:0045936)	10/22	0.00317857	0.999996	3.71788	21.3827	BMP4;CDA;CDKN1A;CDKN2C;ROCK1;PRKRIP1;PLEK;INHBA;DYNLL1;INHA	10
heart development (GO:0007507)	32/164	6.75896e-05	0.0263007	2.32497	22.3245	NOTCH1;BMPR2;CHD7;PDGFB;HTR2B;ECE1;HDAC9;ADAP2;FLRT2;ERBB4;SH3PXD2B;GPC3;SOX4;ACVR1;MEF2A;KDM6B;TGFB2;TGFB1;HEG1;MICAL2;PTK2;TGFBR1;POU6F1;TBX2;VEGFA;BMP4;BMP2;ID2;NF1;ALPK3;CRELD1;ZFPM2	32		negative regulation of viral genome replication (GO:0045071)	16/54	1.80738e-06	0.000660516	5.08604	67.2559	APOBEC3F;RSAD2;APOBEC3G;IFIT5;ZC3HAV1;IFIT1;TNF;OASL;IFIH1;PARP10;FAM111A;TNIP1;OAS2;OAS3;INPP5K;BANF1	16		positive regulation of axon extension (GO:0045773)	10/22	0.00317857	0.999996	3.71788	21.3827	MACF1;SEMA7A;GOLGA4;DBNL;RUFY3;MAP3K13;MEGF8;NTN1;POU4F2;VEGFA	10
regulation of pathway-restricted SMAD protein phosphorylation (GO:0060393)	16/58	7.12594e-05	0.0263007	3.64073	34.766	ACVR1;TGFB2;BMPR2;TGFB1;GDF15;INHBB;LDLRAD4;INHBA;TGFBR1;ACVR2A;SMAD7;BMP4;SDCBP;BMP2;DAB2;PMEPA1	16		regulation of viral genome replication (GO:0045069)	18/67	2.02448e-06	0.000678199	4.44048	58.2156	APOBEC3F;RSAD2;STAU1;APOBEC3G;IFIT5;ADARB1;ZC3HAV1;IFIT1;TNF;TARBP2;OASL;IFIH1;PARP10;FAM111A;TNIP1;OAS2;OAS3;BANF1	18		negative regulation of intracellular signal transduction (GO:1902532)	52/198	0.00352867	0.999996	1.59427	9.00257	DGKG;MAPKBP1;SPI1;PDCD6;RTKN2;PDE3B;PLEK;TNFAIP3;NOC2L;PYCARD;SPRED1;CASP8;ZC3H12A;TNFAIP8L1;WWC3;TLE1;DUSP1;PDE4D;MAGI2;PLAUR;TSC1;PPP2R5C;PPM1A;DDIT3;MYADM;PPIF;TRIB3;CACTIN;PPARA;ZMYND11;PHLPP1;NPRL3;TANK;THBS1;ARHGAP12;SH3BP1;NLRP3;RIPK1;SLIT2;FNIP1;MARK3;MCL1;CARD8;MAPK14;ARHGAP25;P2RX7;PIK3IP1;BCL2;NF1;SPRY3;CD22;BCL2L1	52
positive regulation of epithelial to mesenchymal transition (GO:0010718)	13/42	9.24126e-05	0.0314843	4.28042	39.7619	TGFB2;NOTCH1;JAG1;TGFB1;LEF1;TGFBR1;SDCBP;BMP2;DAB2;ZNF703;SNAI1;CTNNB1;BCL9L	13		cytoplasmic pattern recognition receptor signaling pathway (GO:0002753)	11/27	2.24816e-06	0.000689065	8.2873	107.78	IFIH1;CYLD;CASP8;DDX58;RIPK2;TIFA;TNFAIP3;NOD1;TAB2;NOD2;ALPK1	11		regulation of small GTPase mediated signal transduction (GO:0051056)	39/141	0.00415612	0.999996	1.71	9.37622	ARHGAP11A;ARHGAP11B;RASGRF1;ARHGAP39;ARHGAP15;ARHGAP6;ARHGAP12;ARHGAP22;FGD3;ABR;ARHGAP20;RHOT1;SH3BP1;SLIT2;SRGAP2;SRGAP1;ARHGEF11;VAV3;RALBP1;STARD13;ARHGEF12;STARD8;ARHGEF17;RHOF;ARHGAP26;ARHGAP25;MYO9A;ARHGAP45;ARHGAP23;TIAM2;TIAM1;ARHGAP32;ARHGAP10;ARHGAP31;OBSCN;ARHGAP30;RABL3;ARHGEF3;RHOV	39
positive regulation of protein phosphorylation (GO:0001934)	58/371	0.000112981	0.0341924	1.78401	16.2136	BCAR3;NRP1;BMPR2;CSF1;TESK1;PRKAG2;TREM2;FGF2;RPTOR;FGF9;RB1CC1;CCR7;ACVR1;PLAUR;CSNK1D;TGFBR1;ADAM17;PECAM1;RAPGEF2;LCP2;ITGA5;CD44;RAPGEF3;DDR2;CAB39;SRC;PDGFB;PDGFA;CAMKK1;SDCBP;RAP1A;ERBB4;PDGFC;SNX9;TNFRSF14;FNIP1;FNIP2;PRNP;TGFB2;TGFB1;ANGPT1;GDF15;BDNF;LIF;OSM;VEGFC;BRAF;INHBB;INHBA;PTK2;ACVR2A;VEGFA;BMP4;BMP2;DAB2;CAPRIN2;SPRY2;CSPG4	58		regulation of interferon-beta production (GO:0032648)	15/49	2.39973e-06	0.000689065	5.32679	68.9294	DDX58;RIPK2;LILRB1;IFIH1;TBK1;OAS2;TRAF3;OAS3;REL;TLR8;IRF5;TLR7;TLR4;TLR2;TRIM56	15		neural crest cell migration (GO:0001755)	14/37	0.00416051	0.999996	2.71681	14.8939	TBX1;SEMA4A;SEMA7A;SEMA6A;SEMA4D;SEMA3D;SEMA3A;SEMA6D;HTR2B;FN1;ERBB4;RADIL;PITX2;PHACTR4	14
positive regulation of cell migration (GO:0030335)	45/269	0.000135247	0.0341924	1.93019	17.1949	NRP1;DOCK5;SEMA7A;NOTCH1;BMPR2;FLT1;CSF1;SEMA3C;SEMA3D;SRC;LEF1;PDGFB;PDGFA;NEDD9;SDCBP;PDGFC;ZNF703;ITGAX;ACVR1;TGFB2;TGFB1;PRKCE;ARHGEF39;TNFRSF18;RDX;F2R;ADAM10;PTK2;TGFBR1;VEGFA;MMP14;ADAM17;BMP2;DAB2;AGO2;SNAI1;CASS4;NUMB;PECAM1;RAPGEF2;SPRY2;ITGA6;BCAR1;DDR2;HBEGF	45		regulation of tumor necrosis factor-mediated signaling pathway (GO:0010803)	16/58	5.10151e-06	0.00136721	4.60066	56.0635	TRADD;TNFAIP3;TRAF2;TRAF1;CFLAR;TNF;TNFRSF1A;IKBKB;CYLD;CASP8;RIPK1;RBCK1;UBE2K;HSPA1B;BIRC3;HSPA1A	16		negative regulation of GTPase activity (GO:0034260)	10/23	0.00470938	0.999996	3.43168	18.3876	ARFGEF1;GPSM1;KLRK1;LRCH1;RASA4;WNK1;RCC2;RDX;CPEB2;HRAS	10
positive regulation of peptidyl-tyrosine phosphorylation (GO:0050731)	27/134	0.000138853	0.0341924	2.41695	21.4676	NRP1;SRC;PDGFB;NEDD9;TREM2;SOCS3;ERBB4;TNFRSF14;HES1;FCGR1A;ACVR1;PRNP;TGFB1;ANGPT1;TNFRSF18;LIF;OSM;PARP14;PARP9;VEGFA;DLG3;CLCF1;CASS4;PECAM1;CSPG4;ITGA5;CD44	27		innate immune response (GO:0045087)	46/302	6.67383e-06	0.00158608	2.18786	26.0734	CD40;SP100;CIITA;CLPB;SRC;NLRC5;NOD2;IFIT1;MEFV;RELA;IFIH1;IKBKB;TBK1;TRIM5;SMPD1;UBD;KYNU;TIFA;TRIM25;APOL1;TRIM21;TRIM22;LYN;APOBEC3F;APOBEC3G;RIPK2;DDX58;TNK2;CYBA;ZDHHC11;ANKHD1;PML;CYLD;IFI27;REL;TLR8;IRF5;PTX3;TRIM38;ALPK1;TRIM31;TLR4;MYD88;TLR2;MSRB1;TRIM56	46		BMP signaling pathway (GO:0030509)	21/65	0.0047982	0.999996	2.13157	11.3815	ACVR1;SMAD2;SMAD1;SMAD4;SMAD3;SMURF1;TGFB3;BMP8A;SCX;BMP8B;RGMB;SMAD6;RUNX2;BMP6;SMAD7;BMP4;FAM83G;BMP2;ZFYVE16;HIVEP1;MEGF8	21
positive regulation of cardiac epithelial to mesenchymal transition (GO:0062043)	5/7	0.000138962	0.0341924	23.8066	211.434	ACVR1;TGFB2;JAG1;NOTCH1;TGFBR1	5		positive regulation of NF-kappaB transcription factor activity (GO:0051092)	29/155	6.70728e-06	0.00158608	2.79067	33.2434	CD40;TRADD;NOD1;NOD2;TNF;RELA;IKBKB;TRIM5;TRIM25;RIPK1;TRIM21;TRIM22;RIPK2;TRAF2;TRAF1;CFLAR;TICAM1;NFKB1;AGT;TAB2;RBCK1;TRIM38;MAP3K13;RAB7B;TLR4;MYD88;HSPA1B;TLR2;HSPA1A	29		negative regulation of transcription by RNA polymerase II (GO:0000122)	152/684	0.00513016	0.999996	1.28393	6.76965	RB1;ZNF451;SPI1;UBE2D3;ATN1;OTP;NOC2L;NR3C1;TNF;ELK4;ZFP36;DACH1;ZNF608;WWC3;EPC1;EP300;ZNF688;ZNF202;EOMES;OSR2;MEF2C;ZGPAT;USP2;ARID5B;FOXP4;RUNX3;FOXP2;HCFC1;FOXP1;DDIT3;ERF;ZNF558;TRIB3;ZNF556;ZFPM2;MZF1;ZNF431;DLX1;CTBP2;CTR9;PDGFB;PHB;FOXO3;GLIS2;MIER2;ZKSCAN3;HIVEP1;ZBTB7B;RREB1;ZBTB7A;SKIL;HEXIM1;SMAD2;PLK3;CREBBP;ZNF263;CBX6;SMAD4;ZFHX3;ZNF141;MYPOP;SMAD3;BCL11A;VDR;PHF12;PTCH1;IRF2BP1;N…	152
regulation of lens fiber cell differentiation (GO:1902746)	5/7	0.000138962	0.0341924	23.8066	211.434	SPRED3;SPRED2;SPRED1;SPRY2;FGF2	5		toll-like receptor 3 signaling pathway (GO:0034138)	7/12	8.91401e-06	0.00193967	16.842	195.837	CASP8;TNIP2;UNC93B1;RFTN1;RIPK1;TICAM1;SCIMP	7		regulation of plasma membrane bounded cell projection assembly (GO:0120032)	22/70	0.0057141	0.999996	2.04704	10.5726	USP6NL;RABGAP1;TBC1D9B;MYO10;IFT140;RDX;TBC1D8;PLD1;TRPM2;IFT88;TBC1D2;TBC1D5;SGSM3;TBC1D24;TBC1D14;CCR7;RAB17;TBC1D17;TBC1D10B;CDKL1;SDCCAG8;TBC1D16	22
ventricular septum morphogenesis (GO:0060412)	10/28	0.000157714	0.036764	5.29962	46.3967	ACVR1;BMP4;TGFB2;BMPR2;NOTCH1;HES1;ZFPM2;SOX4;TGFBR1;SMAD7	10		positive regulation of interferon-beta production (GO:0032728)	12/36	9.16761e-06	0.00193967	6.02845	69.929	IFIH1;TBK1;DDX58;RIPK2;OAS2;OAS3;TLR8;IRF5;TLR7;TLR4;TLR2;TRIM56	12		regulation of pathway-restricted SMAD protein phosphorylation (GO:0060393)	19/58	0.00601803	0.999996	2.17529	11.1222	ACVR1;GDF11;SMAD4;RBPMS;TGFB3;BMP8A;BMP8B;LDLRAD4;INHBA;SMAD6;TGFBR1;BMP6;INHBE;SMAD7;BMP4;BMP2;PMEPA1;EMILIN1;INHA	19
regulation of GTPase activity (GO:0043087)	34/189	0.000214085	0.0445322	2.10327	17.7709	USP6NL;BCAR3;PLXND1;DOCK8;RGS16;F11R;ARHGAP12;DOCK10;FGD4;RAP1A;SIPA1L1;FGD6;RGS1;SNX9;SRGAP2;EVI5;PLXNA4;PLXNA3;NDEL1;F2R;RDX;PTK2;AFDN;TBC1D2;LRCH1;WNK1;NF1;RAPGEF1;RAPGEF2;ITGA6;ITGB1BP1;AGRN;CPEB2;RAPGEF3	34		regulation of interleukin-1 beta production (GO:0032651)	19/83	1.36797e-05	0.00274962	3.58805	40.1847	GSDMD;SERPINB1;RIPK2;PYHIN1;TNFAIP3;NOD2;MEFV;TNF;FOXP1;PANX1;P2RX7;CASP8;CPTP;ZC3H12A;TLR8;CCR7;JAK2;TLR4;MYD88	19		regulation of establishment of endothelial barrier (GO:1903140)	8/17	0.00636545	0.999996	3.9643	20.0469	PPP1R12A;PROC;ROCK1;S1PR3;S1PR2;TNF;TNFRSF1A;VEGFA	8
cardiac muscle cell differentiation (GO:0055007)	9/24	0.000219589	0.0445322	5.72152	48.1967	ACVR1;KDM6B;BMP2;NRG1;ALPK3;MYH11;SIK1;SLC8A1;VEGFA	9		cellular response to interferon-gamma (GO:0071346)	24/121	1.48148e-05	0.00283598	2.99484	33.3023	CIITA;CAMK2D;SP100;DAPK3;PML;ICAM1;OASL;TRIM5;IRF4;OAS2;OAS3;IRF2;TRIM25;IRF5;NCAM1;TRIM38;JAK2;FCGR1A;TRIM31;TRIM21;TLR4;TRIM22;CD44;TLR2	24		cellular response to growth factor stimulus (GO:0071363)	42/158	0.00649037	0.999996	1.61923	8.15674	DLX1;FOXC1;FLT1;PDGFB;HTRA2;NR3C1;ZFP36;DSTYK;RAP1A;IBSP;SOX5;ACVR1;TBX1;STAT5B;MEF2C;SMAD4;SEMA6A;SMAD3;PDPK1;SPHK1;MAGI2;PTPN11;MAPK14;RUNX2;BMP6;TGFBR1;OVOL2;SMAD7;VEGFA;BMP4;EHD1;DUSP22;NR4A1;BMP2;RAB35;RAPGEF1;RAPGEF2;CTNNB1;SPRY2;CD44;BCAR1;LIMS1	42
regulation of epithelial to mesenchymal transition (GO:0010717)	18/76	0.000221203	0.0445322	2.96645	24.9669	PHLDB1;TGFB2;TGFB1;LEF1;LDLRAD4;TGFBR1;SMAD7;SPRED3;SPRED2;SDCBP;SPRED1;BMP2;DAB2;ZNF703;SNAI1;CTNNB1;SPRY2;BCL9L	18		toll-like receptor signaling pathway (GO:0002224)	20/91	1.56277e-05	0.00285561	3.40547	37.6865	TICAM2;RIPK2;UNC93B1;RFTN1;TICAM1;SCIMP;IKBKB;CASP8;TNIP1;TRAF3;TNIP2;TLR8;TLR7;RIPK1;TAB2;PIK3AP1;TLR4;MYD88;BIRC3;TLR2	20		activation of GTPase activity (GO:0090630)	30/105	0.00674591	0.999996	1.78747	8.93522	USP6NL;TBC1D9B;RABGAP1;GPR65;RASGRF1;ARHGAP22;ABR;SIPA1L1;TBC1D30;TBC1D14;CCR7;TBC1D12;EVI5L;TBC1D17;TBC1D10B;TBC1D16;ARHGEF10;RABGAP1L;RALGAPA2;TBC1D8;TSC1;ARHGAP25;ARHGAP45;TIAM2;TIAM1;TBCK;TBC1D2;TBC1D5;SGSM3;TBC1D28	30
positive regulation of apoptotic process (GO:0043065)	49/310	0.000284778	0.0539237	1.80396	14.7271	TRIO;BTG1;CCAR2;IFIT2;AIFM2;RPS6KA2;SMPD1;ZC3H12A;PHLDA1;SOX4;ARHGEF11;DAPK1;DAPK2;IGFBP3;DUSP6;TGFBR1;BACE1;ARHGEF3;SIK1;ITGA6;PSEN2;NLRC4;FOXO1;STK3;ABR;FGD4;BCL2L11;CALHM2;BMF;ATG7;MOAP1;PRNP;JUN;TGFB2;GADD45B;BNIP3;TNFRSF10C;HIP1R;HMGA2;TNFRSF10B;LILRB1;MLLT11;BMP4;BMP2;BCL6;JMY;NF1;CTNNB1;MAP3K10	49		positive regulation of intracellular signal transduction (GO:1902533)	70/546	1.73066e-05	0.0030249	1.7978	19.7118	BCAR3;SLC35B2;GPR89A;CD40;RNF13;TRAF3IP2;TRADD;IFIT5;SECTM1;IRS2;LITAF;TNF;OASL;IKBKB;RPTOR;AKAP13;TBK1;CASP8;CASP10;TRIM5;TNFSF10;TRIM25;CCR7;JAK2;TRIM21;HRAS;TRIM22;TICAM2;RIPK2;PDPK1;NRG1;TRAF2;TICAM1;TNFRSF1A;EEF1D;PELI1;TLR7;RBCK1;ALPK1;TLR4;BIRC3;TLR2;NFAT5;SRC;PDGFB;NOD1;NOD2;RELA;PIK3R5;UBD;TIFA;PMAIP1;RIPK1;FGF22;LYN;TBX1;SEMA4D;NEK6;LIF;MIB2;CFLAR;AGT;BMP2;TNIP2;REL;TAB2;TRIM38;PIK3AP1;…	70		cellular response to BMP stimulus (GO:0071773)	22/71	0.00687424	0.999996	2.00514	9.98554	ACVR1;SMAD2;DLX1;SMAD1;SMAD4;SMAD3;SMURF1;TGFB3;BMP8A;SCX;BMP8B;RGMB;SMAD6;RUNX2;BMP6;SMAD7;BMP4;FAM83G;BMP2;ZFYVE16;HIVEP1;MEGF8	22
cellular response to type I interferon (GO:0071357)	16/65	0.000304379	0.0539237	3.11941	25.2586	IFITM3;EGR1;SP100;RSAD2;MX2;STAT2;IFIT5;ADAR;IFIT1;IFIT3;IFIT2;OASL;IRF4;OAS2;IRF2;XAF1	16		regulation of interleukin-12 production (GO:0032655)	14/51	2.09498e-05	0.00350909	4.56482	49.1786	CD40;RIPK2;IL16;LILRB1;MEFV;SCIMP;FOXP1;TLR8;CCR7;IRF5;TLR4;CMKLR1;TLR2;SLAMF1	14		positive regulation of SMAD protein signal transduction (GO:0060391)	7/14	0.00711084	0.999996	4.45916	22.0556	BMP4;SMAD4;RBPMS;TGFB3;JAK2;BMP6;TGFBR1	7
type I interferon signaling pathway (GO:0060337)	16/65	0.000304379	0.0539237	3.11941	25.2586	IFITM3;EGR1;SP100;RSAD2;MX2;STAT2;IFIT5;ADAR;IFIT1;IFIT3;IFIT2;OASL;IRF4;OAS2;IRF2;XAF1	16		positive regulation of cytokine production (GO:0001819)	48/335	2.23557e-05	0.00359479	2.03565	21.7986	PTGER4;CD274;CSF1R;CD40;CEBPB;HILPDA;NOD1;NOD2;HIF1A;TNF;AGPAT2;RELA;IFIH1;TBK1;PDE4B;CYP1B1;CCR7;RIPK1;IL12RB2;CD276;RIPK2;DDX58;RFTN1;IL16;LILRB1;CYBA;TRAF2;TICAM1;POU2F2;SCIMP;AGT;NFKB1;RUNX1;BATF;FOXP1;IRF4;TLR8;CTNNB1;TLR7;IRF5;RAB7B;IL6ST;TLR4;HSPA1B;MYD88;TLR2;CRLF2;HSPA1A	48		response to chemokine (GO:1990868)	7/14	0.00711084	0.999996	4.45916	22.0556	FOXC1;LRCH1;DUSP1;WNK1;DOCK8;ZC3H12A;STK39	7
positive regulation of pathway-restricted SMAD protein phosphorylation (GO:0010862)	13/47	0.000324221	0.0552298	3.64993	29.3239	ACVR1;TGFB2;BMPR2;TGFB1;GDF15;INHBB;INHBA;ACVR2A;TGFBR1;BMP4;SDCBP;BMP2;DAB2	13		cellular response to type I interferon (GO:0071357)	16/65	2.47045e-05	0.00367822	3.94192	41.818	SP100;RSAD2;MX2;IFIT5;IFIT1;IFIT3;IFIT2;OASL;IFI27;IRF4;OAS2;OAS3;IRF2;IRF5;XAF1;MYD88	16		smooth muscle contraction (GO:0006939)	7/14	0.00711084	0.999996	4.45916	22.0556	SMTN;ROCK1;MYH11;NMUR1;PIK3C2A;SLC8A1;TPCN2	7
coronary vasculature morphogenesis (GO:0060977)	5/8	0.000341367	0.0559969	15.8702	126.685	NRP1;SPRED1;NOTCH1;TGFBR1;VEGFA	5		type I interferon signaling pathway (GO:0060337)	16/65	2.47045e-05	0.00367822	3.94192	41.818	SP100;RSAD2;MX2;IFIT5;IFIT1;IFIT3;IFIT2;OASL;IFI27;IRF4;OAS2;OAS3;IRF2;IRF5;XAF1;MYD88	16		beta-catenin destruction complex disassembly (GO:1904886)	9/21	0.00811749	0.999996	3.34518	16.1028	AMER1;FZD1;FZD5;CSNK1A1;AXIN1;CTNNB1;WNT1;LRP6;PPP1CA	9
aminoglycan catabolic process (GO:0006026)	10/31	0.000408602	0.0568409	4.54178	35.4384	GPC1;FUCA1;SDC3;GPC3;CHI3L2;IDS;SDC1;GPC5;AGRN;GNS	10		positive regulation of DNA-binding transcription factor activity (GO:0051091)	38/246	2.98413e-05	0.00428436	2.21844	23.1153	FOXA1;HDAC4;CD40;TRADD;NOD1;NOD2;TNF;RELA;IKBKB;TRIM5;HSF1;TRIM25;RIPK1;TRIM21;TRIM22;FZD1;FZD4;RIPK2;DDX58;ARID5B;TRAF2;TRAF1;CFLAR;TICAM1;AGT;NFKB1;CTNNB1;TAB2;RBCK1;TRIM38;RAB7B;MAP3K13;TRIM31;TLR4;HSPA1B;MYD88;TLR2;HSPA1A	38		regulation of cilium assembly (GO:1902017)	20/64	0.00875574	0.999996	2.02951	9.61589	USP6NL;RABGAP1;TBC1D9B;IFT140;TBC1D8;IFT88;TBC1D2;TBC1D5;SGSM3;TBC1D30;TBC1D24;TBC1D14;CDK10;EVI5L;MARK4;TBC1D17;TBC1D10B;CDKL1;SDCCAG8;TBC1D16	20
positive regulation of cellular component organization (GO:0051130)	23/114	0.000411746	0.0568409	2.41789	18.8477	RB1;PPP1R15A;TGFB2;TGFB1;BNIP3;TREM2;NRG1;ASAP1;ATP10A;TGFBR1;RUNX1;VEGFA;DAB2;BCL2L11;SMPD1;GPC3;HAS3;ADGRL1;BMF;TPPP;FNIP1;FNIP2;RAPGEF3	23		inflammatory response (GO:0006954)	36/230	3.59438e-05	0.00476917	2.25208	23.0468	PTGER4;HDAC4;CSF1R;IL1RN;CD40;CIITA;CEBPB;TRAF3IP2;GPR68;NOD1;MEFV;TNF;RELA;IKBKB;MMP25;TBK1;ADGRE5;C3AR1;CCR7;CCR3;CMKLR1;CCR1;PTGIR;RIPK2;PLA2G4C;CYBA;NFKB1;TNFRSF1A;BMP2;CXCL11;ADORA2A;REL;PTX3;TLR4;CD44;TLR2	36		regulation of organelle assembly (GO:1902115)	23/77	0.00938421	0.999996	1.90212	8.88047	USP6NL;STIL;PDCD6IP;RABGAP1;TBC1D9B;IFT140;NPRL3;RDX;TBC1D8;IFT88;TBC1D2;TBC1D5;SGSM3;ALMS1;TRAPPC12;TBC1D24;TBC1D14;TBC1D12;TBC1D17;TBC1D10B;CDKL1;SDCCAG8;TBC1D16	23
regulation of astrocyte differentiation (GO:0048710)	6/12	0.000412615	0.0568409	9.52554	74.2325	BMP2;NOTCH1;SERPINE2;CLCF1;ID2;HES1	6		regulation of cytokine-mediated signaling pathway (GO:0001959)	17/74	3.64976e-05	0.00476917	3.60126	36.7986	TRADD;TNFAIP3;TRAF2;TRAF1;CFLAR;TNF;AGPAT2;RUNX1;TNFRSF1A;IKBKB;SOCS3;CYLD;CASP8;RIPK1;RBCK1;JAK2;BIRC3	17		embryonic axis specification (GO:0000578)	8/18	0.00963861	0.999996	3.56765	16.561	SMAD2;STIL;FZD5;PTCH1;SMAD6;WNT1;TBX3;HOXD8	8
cellular response to growth factor stimulus (GO:0071363)	29/158	0.000427688	0.0568409	2.15291	16.7004	NRP1;NOTCH1;BMPR2;FLT1;PDGFB;NR3C1;ZFP36L1;RAP1A;SOX5;ADAMTS7;ACVR1;EGR3;TGFB1;TGFBR1;ACVR2A;SMAD7;VEGFA;ERN1;BMP4;BMP2;GAREM1;PDE3A;RAPGEF1;RAPGEF2;CTNNB1;SPRY2;ITGB1BP1;CD44;BCAR1	29		positive regulation of extrinsic apoptotic signaling pathway (GO:2001238)	10/29	3.67772e-05	0.00476917	6.33917	64.7269	CYLD;TNFSF10;PMAIP1;G0S2;RIPK1;TRAF2;INHBA;TNF;AGT;PML	10		positive regulation of histone H3-K4 methylation (GO:0051571)	7/15	0.0112458	0.999996	3.90153	17.5091	DNMT1;SMAD4;KMT2A;CTR9;CTNNB1;WDR61;BRCA1	7
endocardial cushion development (GO:0003197)	8/21	0.000436349	0.0568409	5.86578	45.3839	ACVR1;BMP4;TGFB2;BMP2;BMPR2;NOTCH1;CRELD1;TBX2	8		positive regulation of transcription, DNA-templated (GO:0045893)	128/1183	4.83501e-05	0.00607398	1.49439	14.8498	FOXA1;ICE1;MAML2;NR3C1;TNF;ETS2;IL4I1;TBK1;ZMIZ2;ZC3H12A;PITX2;IER5;JUNB;EOMES;PTOV1;POU3F2;RUNX3;HCFC1;RUNX1;ATF5;CASZ1;KMT2B;PDGFB;MRPL12;HIF1A;HELZ2;SBNO2;DEAF1;ZBED1;INPP5K;HIVEP3;RIPK1;SNX5;BCL9L;FZD1;STAT5B;JAG1;PHF10;FZD4;PYHIN1;SS18L2;IL31RA;LIF;GLMP;INHBA;POU2F2;NFKB1;BMP6;SMAD7;BMP2;MAFB;GDNF;LHX2;MAFF;RFXAP;REL;TCF4;HOXD8;CSRNP1;CIITA;CD40;BMPR2;ONECUT2;ELL;CITED2;SIX1;TCF20;AATF;BRCA2…	128		regulation of macrophage differentiation (GO:0045649)	7/15	0.0112458	0.999996	3.90153	17.5091	CASP8;CSF1;HSF1;LIF;RIPK1;INHBA;INHA	7
regulation of cardiac muscle cell proliferation (GO:0060043)	8/21	0.000436349	0.0568409	5.86578	45.3839	NOTCH1;ERBB4;PIM1;ZFPM2;FGF2;TGFBR1;RUNX1;TBX2	8		TRIF-dependent toll-like receptor signaling pathway (GO:0035666)	10/30	5.13718e-05	0.00625802	6.02188	59.4746	IKBKB;CD40;CASP8;TBK1;TICAM2;TRAF3;RIPK1;TICAM1;TLR4;BIRC3	10		regulation of non-canonical Wnt signaling pathway (GO:2000050)	7/15	0.0112458	0.999996	3.90153	17.5091	TIAM1;LBX2;RNF213;ZNRF3;WNT5B;CSNK1D;CSNK1E	7
regulation of fibroblast migration (GO:0010762)	8/21	0.000436349	0.0568409	5.86578	45.3839	TGFB1;PRKCE;GNA12;PRR5L;ITGB1BP1;FGF2;PTK2;DDR2	8		regulation of defense response to virus by host (GO:0050691)	11/36	5.42241e-05	0.00641121	5.30128	52.0712	APOBEC3F;TRAF3IP2;APOBEC3G;DTX3L;DDX58;ZC3H12A;TNFAIP3;LILRB1;ZDHHC11;PARP9;TARBP2	11		negative regulation of cell-cell adhesion (GO:0022408)	14/41	0.01163	0.999996	2.31375	10.3058	IL1RN;AKNA;JAG1;RDX;MIA3;BMP6;PTK2;VEGFA;BMP2;WNK1;MYADM;MBP;WNT1;PPARA	14
negative regulation of cytokine production (GO:0001818)	32/182	0.000490927	0.0621233	2.04392	15.5731	CD274;CD84;C5AR2;LEF1;OTUD7B;TNFAIP3;TREM2;HDAC9;IFIH1;RNF135;TBX21;ZC3H12A;SIRPA;CCR7;VSIG4;N4BP1;PRNP;HOMER2;DDX58;SLC11A1;SFTPD;INHBB;SSC5D;LILRB1;INHBA;PDCD1LG2;CYLD;TNFSF4;RARA;TAX1BP1;TLR6;TNFRSF21	32		regulation of macrophage differentiation (GO:0045649)	7/15	5.88841e-05	0.00676326	10.5245	102.508	CASP8;HSF1;LIF;PRKCA;RIPK1;INHBA;INHA	7		neural crest cell development (GO:0014032)	15/45	0.0116646	0.999996	2.23132	9.93203	TBX1;SEMA4A;SEMA7A;SEMA6A;SEMA4D;SEMA3D;PDCD6;SEMA3A;SEMA6D;HTR2B;NRG1;FAM172A;ERBB4;RADIL;PHACTR4	15
cell surface receptor signaling pathway involved in heart development (GO:0061311)	7/17	0.000578806	0.0663055	6.66992	49.7212	ACVR1;BMP4;BMP2;JAG1;NOTCH1;TGFB1;SNAI1	7		positive regulation of interferon-alpha production (GO:0032727)	8/20	6.62407e-05	0.00736008	8.02218	77.1911	IFIH1;TBK1;DDX58;RIPK2;TLR8;IRF5;TLR7;TLR4	8		ganglion development (GO:0061548)	6/12	0.0127195	0.999996	4.45822	19.4584	FZD3;SEMA3A;CTNNB1;UNC5C;INSM1;POU4F2	6
glycosaminoglycan catabolic process (GO:0006027)	14/56	0.000601476	0.0663055	3.18227	23.6001	TGFB1;FUCA1;SDC3;FGF2;GNS;BCAN;GPC1;GPC3;IDS;SDC1;GPC5;CSPG4;AGRN;CD44	14		positive regulation of axonogenesis (GO:0050772)	12/43	6.7742e-05	0.00736008	4.66541	44.7871	TIAM2;MACF1;TIAM1;DBNL;SEMA4D;RUFY3;PLXNA1;SLIT2;MAP3K13;NTN1;POU4F2;ROBO1	12		mesoderm morphogenesis (GO:0048332)	6/12	0.0127195	0.999996	4.45822	19.4584	CRB2;EOMES;SMAD2;SNAI1;SCX;TBX3	6
chondroitin sulfate proteoglycan biosynthetic process (GO:0050650)	9/27	0.000604997	0.0663055	4.76714	35.3259	CSGALNACT1;BCAN;CHST7;CHST11;CSGALNACT2;XYLT1;PXYLP1;CHSY3;CSPG4	9		MyD88-independent toll-like receptor signaling pathway (GO:0002756)	10/31	7.06229e-05	0.00747116	5.73481	54.8142	IKBKB;CD40;CASP8;TBK1;TICAM2;TRAF3;RIPK1;TICAM1;TLR4;BIRC3	10		regulation of actin filament bundle assembly (GO:0032231)	10/26	0.0128761	0.999996	2.78773	12.1333	PTGER4;ROCK1;SYNPO2L;SYNPO2;PLEK;RDX;ALMS1;TSC1;SYNPO;SHANK1	10
positive regulation of protein kinase activity (GO:0045860)	28/154	0.000622172	0.0663055	2.12739	15.705	SLC27A1;CSF1;CAB39;SRC;NAB2;PDGFB;PRKAG2;NEDD9;ADRB2;CAMKK1;STK3;RPTOR;RAP1A;SNX9;CCR7;FCGR1A;EGR1;PRNP;TGFB2;SLC11A1;HMGA2;PTK2;VEGFA;DLG3;CASS4;RAPGEF2;LCP2;DDR2	28		regulation of extrinsic apoptotic signaling pathway (GO:2001236)	15/64	8.09354e-05	0.00834257	3.69313	34.7961	SP100;SRC;TRADD;G0S2;TRAF2;TRAF1;CFLAR;TNF;RELA;AGT;PML;CYLD;CASP8;TNFSF10;RIPK1	15		negative regulation of pathway-restricted SMAD protein phosphorylation (GO:0060394)	5/9	0.0135229	0.999996	5.57194	23.9781	PMEPA1;EMILIN1;LDLRAD4;SMAD6;SMAD7	5
regulation of cellular component movement (GO:0051270)	13/50	0.00062411	0.0663055	3.35344	24.7456	SP100;ARHGAP18;NRG1;ETS1;TGFBR1;VEGFA;ADAM17;ERBB4;ZSWIM8;ABL2;ZSWIM6;ZSWIM4;HBEGF	13		positive regulation of peptidyl-tyrosine phosphorylation (GO:0050731)	24/134	8.37015e-05	0.008412	2.63904	24.7759	LYN;CSF1R;CD40;SEMA4D;RIPK2;SRC;TNK2;TNFRSF18;PDGFB;IL31RA;LIF;PARP14;PARP9;TNF;BMP6;AGT;TNFRSF1A;SOCS3;DOK7;PECAM1;IL6ST;JAK2;FCGR1A;CD44	24		semaphorin-plexin signaling pathway involved in axon guidance (GO:1902287)	5/9	0.0135229	0.999996	5.57194	23.9781	PLXNA2;PLXNA1;PLXNC1;PLXNA4;PLXNA3	5
osteoclast differentiation (GO:0030316)	8/22	0.000628772	0.0663055	5.44649	40.1502	CSF1;SRC;GPR183;OCSTAMP;TREM2;GAB2;TNFRSF11A;OSCAR	8		neural crest cell development (GO:0014032)	12/45	0.000109964	0.0107819	4.38219	39.9452	TBX1;SEMA4A;SEMA6A;SEMA3C;FAM172A;SEMA4D;GDNF;SEMA4B;NRG1;KBTBD8;TAPT1;PHACTR4	12		positive regulation of B cell proliferation (GO:0030890)	11/30	0.0137595	0.999996	2.58255	11.0689	VAV3;CD40;MEF2C;TFRC;CLCF1;GPR183;BCL2;CD38;IRS2;TNFRSF13C;EPHB2	11
peptidyl-threonine dephosphorylation (GO:0035970)	8/22	0.000628772	0.0663055	5.44649	40.1502	DUSP4;DUSP5;PPM1A;DUSP10;DUSP1;DUSP16;DUSP6;PPP1CA	8		negative chemotaxis (GO:0050919)	10/33	0.000127846	0.0122367	5.23557	46.9352	SEMA4A;EPHA7;SEMA6A;SEMA3C;SEMA4D;SEMA4B;UNC5C;SLIT2;NTN1;ROBO1	10		regulation of histone H3-K4 methylation (GO:0051569)	8/19	0.0140137	0.999996	3.24312	13.8407	DNMT1;SMAD4;KMT2A;CTR9;CTNNB1;WDR61;BRCA1;BCOR	8
cardiac cell development (GO:0055006)	6/13	0.000704608	0.0692498	8.1643	59.2554	JAG1;NOTCH1;ALPK3;MYH11;SLC8A1;VEGFA	6		positive regulation of defense response to virus by host (GO:0002230)	9/28	0.000167988	0.0157049	5.70153	49.5555	APOBEC3F;TRAF3IP2;APOBEC3G;DTX3L;DDX58;ZC3H12A;LILRB1;ZDHHC11;PARP9	9		regulation of mitochondrial membrane permeability (GO:0046902)	8/19	0.0140137	0.999996	3.24312	13.8407	ARHGAP11B;HEBP2;BNIP3;NAIF1;BCL2;PPIF;SPG7;BCL2L1	8
pathway-restricted SMAD protein phosphorylation (GO:0060389)	6/13	0.000704608	0.0692498	8.1643	59.2554	ACVR1;TGFB2;BMP2;TGFB1;TGFBR1;SMAD7	6		positive regulation of type I interferon production (GO:0032481)	16/77	0.000216231	0.0197557	3.1644	26.7049	DDX58;RIPK2;RELA;NFKB1;IFIH1;TBK1;OAS2;OAS3;TLR8;CTNNB1;IRF5;TLR7;TLR4;MYD88;TLR2;TRIM56	16		regulation of B cell proliferation (GO:0030888)	15/46	0.01444	0.999996	2.15921	9.15018	VAV3;CD40;MEF2C;TFRC;RC3H1;IRS2;TNFRSF13C;IKZF3;CLCF1;GPR183;BCL2;CD38;EPHB2;CD22;TNFRSF21	15
plasma membrane tubulation (GO:0097320)	6/13	0.000704608	0.0692498	8.1643	59.2554	BIN3;MICALL1;PACSIN2;SNX9;WHAMM;FNBP1L	6		regulation of extrinsic apoptotic signaling pathway via death domain receptors (GO:1902041)	11/42	0.000251437	0.0224617	4.27384	35.4229	SP100;CASP8;TRADD;TNFSF10;TNFAIP3;PMAIP1;RIPK1;TRAF2;CFLAR;ICAM1;BCL2L1	11		positive regulation of Ras protein signal transduction (GO:0046579)	19/63	0.0155125	0.999996	1.9275	8.03018	NOTCH2;RTN4R;LRRC59;GPR35;GPR65;RASGRF1;F2R;LPAR1;ERBIN;IRS2;P2RY8;SYNPO2L;LPAR6;ARHGEF3;RAPGEF1;JAK2;GPR18;MAP4K4;F2RL3	19
transmembrane receptor protein serine/threonine kinase signaling pathway (GO:0007178)	25/133	0.000719235	0.0692498	2.21471	16.0286	NRROS;BMPR2;SRC;SCX;LTBP2;FURIN;F11R;FAM83G;ZMIZ1;HIVEP1;ACVR1;JUN;TGFB2;TGFB1;GDF15;INHBB;INHBA;RGMB;PTK2;TGFBR1;ACVR2A;SMAD7;BMP4;BMP2;ZFYVE16	25		positive regulation of cytokine-mediated signaling pathway (GO:0001961)	10/36	0.000283748	0.0242695	4.63071	37.821	TICAM2;NLRC5;RIPK1;PARP14;PARP9;AGPAT2;HIF1A;UBE2K;HSPA1B;HSPA1A	10		regulation of cellular component organization (GO:0051128)	36/139	0.0166757	0.999996	1.56175	6.39349	CAMK2D;TFRC;ROCK1;KIF14;TMEM97;STON2;TNF;RPTOR;KIAA1109;RAP1A;NCLN;MARK4;ARHGEF11;EGLN2;CISH;SEMA4D;SPHK1;SETD1A;HIP1R;PTPN11;SNCAIP;CDK11B;ERMN;HCFC1;RUFY1;CAMSAP3;ZFYVE16;NEDD4;TAOK2;RAPGEF1;RAPGEF2;MELTF;INSM1;RAB17;CD22;BCAR1	36
pulmonary valve development (GO:0003177)	7/18	0.000869644	0.0819501	6.06322	42.7301	BMP4;TGFB2;BMPR2;JAG1;NOTCH1;NFATC1;TNFRSF1B	7		positive regulation of myeloid leukocyte differentiation (GO:0002763)	10/36	0.000283748	0.0242695	4.63071	37.821	CCR1;CASP8;OCSTAMP;HSF1;LIF;RIPK1;PRKCA;TNF;POU4F2;RUNX1	10		positive regulation of GTPase activity (GO:0043547)	52/214	0.0171315	0.999996	1.43539	5.8375	USP6NL;ARHGAP11A;ARHGAP11B;CD40;GPR65;DOCK8;RASGRF1;DOCK10;SIPA1L1;TBC1D30;CCR7;EVI5L;HRAS;TBC1D10B;NDEL1;ARHGEF10;RALBP1;RALGAPA2;F2R;TBC1D8;TSC1;ARHGAP45;TIAM2;TIAM1;TBC1D2;TBC1D5;RAPGEF1;RAPGEF2;ITGA6;TBC1D28;RTN4R;TBC1D9B;RABGAP1;RGS16;ARHGAP22;ABR;RAP1A;SH3BP1;TBC1D14;TBC1D12;SRGAP2;TBC1D17;MAP4K4;TBC1D16;RABGAP1L;SEMA4D;ARHGAP25;TBCK;SGSM3;NF1;AGRN;LIMS1	52
cartilage development (GO:0051216)	13/52	0.000932947	0.0850184	3.18111	22.1951	WNT2B;TGFB1;SCX;HMGA2;FGF2;RUNX3;RUNX1;BMP4;BMP2;CREB3L2;ATP7A;CD44;SOX5	13		extrinsic apoptotic signaling pathway (GO:0097191)	15/72	0.000327113	0.0273957	3.17342	25.4673	DAXX;PDPK1;CD70;TRADD;G0S2;TRAF2;INHBA;TNF;TNFRSF1A;P2RX7;CASP8;IFI27;RIPK1;JAK2;BCL2L1	15		chondroitin sulfate proteoglycan biosynthetic process (GO:0050650)	10/27	0.0171577	0.999996	2.62358	10.6657	BCAN;VCAN;CHPF;CHSY1;CHST12;XYLT2;XYLT1;CHST13;CSPG4;CHST3	10
regulation of peptidyl-tyrosine phosphorylation (GO:0050730)	19/92	0.000940597	0.0850184	2.48709	17.3325	ACVR1;NRP1;PRNP;TGFB1;ANGPT1;SRC;ITGB2;PDGFB;LIF;OSM;PDGFA;TREM2;VEGFA;RAP2B;PECAM1;TNFRSF14;CSPG4;ITGA5;CD44	19		regulation of erythrocyte differentiation (GO:0045646)	10/37	0.000362238	0.0291258	4.45896	35.3293	LYN;STAT5B;ZFP36;CDK6;MAFB;INHBA;HIF1A;ACVR2A;HSPA1B;HSPA1A	10		positive regulation of Rho protein signal transduction (GO:0035025)	11/31	0.0178699	0.999996	2.45327	9.87352	RTN4R;P2RY8;SYNPO2L;GPR35;LPAR6;GPR65;F2R;LPAR1;ARHGEF3;GPR18;F2RL3	11
positive regulation of cell motility (GO:2000147)	36/221	0.000991085	0.0877903	1.86473	12.8978	SEMA7A;NOTCH1;FLT1;CSF1;SEMA3C;SEMA3D;LEF1;PDGFB;PDGFA;NEDD9;SDCBP;PDGFC;ZNF703;ITGAX;CCR7;ACVR1;TGFB1;ARHGEF39;RDX;F2R;ADAM10;PTK2;TGFBR1;VEGFA;MMP14;ADAM17;BMP2;DAB2;SNAI1;CASS4;NUMB;PECAM1;SPRY2;ITGA6;BCAR1;HBEGF	36		negative regulation of interleukin-12 production (GO:0032695)	6/14	0.000362261	0.0291258	9.01515	71.4283	TLR8;LILRB1;CCR7;MEFV;CMKLR1;SLAMF1	6		odontogenesis (GO:0042476)	13/39	0.0182224	0.999996	2.23064	8.93395	TBX1;OSR2;FOXC1;HDAC2;TGFB3;ANKRD11;ZNF22;INHBA;LRP6;BMP4;BMP2;BCOR;PITX2	13
heart morphogenesis (GO:0003007)	13/53	0.00112994	0.0913192	3.10141	21.0449	ACVR1;RYR2;TGFB2;NOTCH1;CHD7;HTR2B;TGFBR1;PTK2;TBX2;VEGFA;BMP2;FLRT2;HES1	13		activation of cysteine-type endopeptidase activity involved in apoptotic process (GO:0006919)	16/81	0.000396694	0.0306354	2.96902	23.2544	TNFSF15;TRADD;RPS27L;TRAF2;NOD1;CFLAR;TNF;ROBO1;BCL2L13;CASP8;CASP10;FAM162A;TNFSF10;RIPK1;PDCD2;JAK2	16		regulation of peptidyl-threonine phosphorylation (GO:0010799)	13/39	0.0182224	0.999996	2.23064	8.93395	CAB39;SPHK1;AXIN1;PRKAG2;SMAD7;RPTOR;SPRED3;SPRED2;SPRED1;CHI3L1;SPRY2;S1PR2;EIF4G1	13
positive regulation of cardiac muscle cell proliferation (GO:0060045)	6/14	0.00113402	0.0913192	7.14336	48.4462	NOTCH1;ERBB4;PIM1;ZFPM2;FGF2;TBX2	6		regulation of interferon-alpha production (GO:0032647)	8/25	0.000401536	0.0306354	5.66118	44.2716	IFIH1;TBK1;DDX58;RIPK2;TLR8;IRF5;TLR7;TLR4	8		negative regulation of transcription, DNA-templated (GO:0045892)	199/948	0.0182282	0.999996	1.19349	4.77966	RB1;SPI1;EHMT1;NOC2L;ELK3;ELK4;ZNF608;EPC1;DPF3;SAMD11;MEF2C;SFMBT2;RUNX3;RUNX2;HCFC1;DDIT3;TRIB3;ZFPM2;CTBP2;TSHZ3;CTR9;PDGFB;ZNF706;MIER2;HIVEP1;ZBTB7B;ZBTB7A;RREB1;HEXIM1;PLK3;CREBBP;ZNF263;ZNF141;BCL11A;NR2F1;IRF2BP1;NR1D2;PHC3;THAP11;TNFSF4;SNAI1;RBAK;CITED2;BHLHE41;RSF1;BRCA1;NIPBL;CD38;ZNF248;CIC;JARID2;ZNF124;ZNF366;ZHX2;CBFA2T3;NCOR2;ZEB1;PPARA;GAS6;ZNF596;KANK2;FOXC1;SP100;SATB1;ZNF69;P…	199
response to chemokine (GO:1990868)	6/14	0.00113402	0.0913192	7.14336	48.4462	LRCH1;DUSP1;WNK1;DOCK8;ZC3H12A;SH2B3	6		positive regulation of transcription by RNA polymerase II (GO:0045944)	98/908	0.000403899	0.0306354	1.47977	11.5634	FOXA1;MAML2;NR3C1;TNF;IL4I1;TBK1;ZMIZ2;ZC3H12A;PITX2;IER5;JUNB;EOMES;PTOV1;POU3F2;HCFC1;RUNX1;ATF5;CASZ1;PDGFB;HIF1A;HELZ2;SBNO2;ZBED1;RIPK1;BCL9L;STAT5B;JAG1;PHF10;SS18L2;LIF;GLMP;INHBA;POU2F2;NFKB1;BMP6;SMAD7;BMP2;GDNF;MAFF;RFXAP;REL;TCF4;CDK13;HOXD8;CSRNP1;CIITA;CD40;BMPR2;ONECUT2;ELL;CITED2;SIX1;TCF20;AATF;LITAF;PKD1;IKBKB;ZNF407;HRAS;NCOA1;KDM6B;RIPK2;DDX58;TNFRSF1A;ELF4;IRF4;IRF2;TFEC;NCOA7…	98		negative regulation of developmental process (GO:0051093)	22/77	0.0184927	0.999996	1.78574	7.12577	TBX1;FOXC1;SPI1;TFRC;ROCK1;BCL11A;BNIP3;RC3H1;VASH1;POU4F2;TBX2;BMP4;SRGAP2C;BMP2;CDK6;ZNF706;HYAL3;SPRY3;ANP32B;GAS6;WNT1;IL17D	22
regulation of Rho protein signal transduction (GO:0035023)	16/73	0.00119446	0.094469	2.68041	18.0393	ABCA1;NRP1;KANK1;STARD13;ITGA3;GPR65;HEG1;STARD8;F2R;LPAR1;F11R;LPAR6;ARHGEF3;ABL2;MET;F2RL3	16		cellular response to growth factor stimulus (GO:0071363)	25/158	0.000447485	0.0332319	2.27225	17.5233	FOXC1;BMPR2;PDGFB;NR3C1;RELA;DLL4;ZFP36;DSTYK;RAP1A;INPP5K;SOX5;TBX1;STAT5B;SEMA6A;PDPK1;BMP6;ACVR2A;OVOL2;SMAD7;EHD1;DUSP22;BMP2;CTNNB1;CD44;BCAR1	25		eye morphogenesis (GO:0048592)	8/20	0.0196719	0.999996	2.97268	11.6783	FBN2;SKI;NIPBL;TENM3;SHROOM2;NF1;NKD1;VEGFA	8
chondroitin sulfate proteoglycan metabolic process (GO:0050654)	5/10	0.00130445	0.0947115	9.52105	63.2386	CSGALNACT1;CSGALNACT2;DSE;PXYLP1;XYLT1	5		positive regulation of tyrosine phosphorylation of STAT protein (GO:0042531)	13/59	0.000454665	0.0332319	3.40555	26.2089	LYN;CSF1R;CD40;TNFRSF18;IL31RA;LIF;PARP9;PARP14;TNF;TNFRSF1A;SOCS3;JAK2;IL6ST	13		protein localization to plasma membrane (GO:0072659)	35/136	0.0198355	0.999996	1.5482	6.06938	PLEKHF1;ROCK1;RAB3D;ZDHHC23;ABCA12;PIGW;TNF;ZDHHC3;TSPAN32;LRP6;EFR3A;RAP1A;RAB40C;P2RY1;SPTBN1;SMURF1;PTCH1;RDX;KCNIP4;MYO5A;FAM126B;ANK1;TNFRSF1A;EHD1;GAK;MRAP;EHD2;CACNB3;EHD4;PACS2;SLMAP;MYADM;RAPGEF2;GAS6;NECTIN3	35
Rap protein signal transduction (GO:0032486)	5/10	0.00130445	0.0947115	9.52105	63.2386	RAP1A;RAP2B;RAPGEF1;RAPGEF2;RAPGEF3	5		cellular response to cytokine stimulus (GO:0071345)	58/482	0.000472316	0.0339056	1.66355	12.7393	IL1RN;CD40;TRADD;DOCK8;IFIT1;TNF;IL18BP;ICAM1;IKBKB;ZFP36;TBK1;ZC3H12A;PIM1;CCR7;JAK2;JUNB;DUSP1;DAPK3;IL16;PRLR;TNFRSF1A;ZEB1;RUFY4;IRF4;RHOU;IRF5;IL6ST;CRK;TLR4;TLR2;CSF1R;NFAT5;FOXC1;CEBPD;HIF1A;RELA;SOCS3;SBNO2;OCSTAMP;INPP5D;ABL2;INPP5K;RIPK1;IL12RB2;CCR1;IL32;STAT5B;IL10RA;PYHIN1;IL31RA;LIF;POU4F2;NFKB1;BATF;WNK1;UBE2K;CRLF2;BCL2L1	58		dermatan sulfate metabolic process (GO:0030205)	6/13	0.0200064	0.999996	3.8211	14.947	BCAN;VCAN;IDUA;CHST12;CSPG4;CHST14	6
regulation of axon guidance (GO:1902667)	5/10	0.00130445	0.0947115	9.52105	63.2386	NRP1;ZSWIM8;ZSWIM6;ZSWIM4;VEGFA	5		cytoplasmic pattern recognition receptor signaling pathway in response to virus (GO:0039528)	5/10	0.000489288	0.0345077	12.0143	91.5799	IFIH1;CLPB;DDX58;OAS3;TRIM25	5		positive regulation of neuron migration (GO:2001224)	6/13	0.0200064	0.999996	3.8211	14.947	SRGAP2C;NIPBL;SEMA6A;SEMA3A;RAPGEF2;KIF20B	6
regulation of T-helper 17 cell differentiation (GO:2000319)	5/10	0.00130445	0.0947115	9.52105	63.2386	TBX21;ZC3H12A;RC3H1;MALT1;SMAD7	5		regulation of programmed necrotic cell death (GO:0062098)	7/20	0.00050325	0.0348805	6.47488	49.173	CYLD;PDCD6IP;CASP8;PELI1;RIPK1;CFLAR;BIRC3	7		semaphorin-plexin signaling pathway involved in neuron projection guidance (GO:1902285)	6/13	0.0200064	0.999996	3.8211	14.947	SEMA3A;PLXNA2;PLXNA1;PLXNC1;PLXNA4;PLXNA3	6
secretory granule organization (GO:0033363)	5/10	0.00130445	0.0947115	9.52105	63.2386	ABCA1;F2R;DTNBP1;LYST;F2RL3	5		positive regulation of interleukin-8 production (GO:0032757)	13/61	0.000638611	0.0435122	3.26329	24.0055	DDX58;NOD1;NOD2;TNF;RELA;TLR8;TLR7;RIPK1;TLR4;HSPA1B;MYD88;TLR2;HSPA1A	13		ameboidal-type cell migration (GO:0001667)	16/52	0.0207801	0.999996	1.98321	7.68246	TBX1;SEMA4A;SEMA7A;CENPV;SEMA6A;SEMA4D;SEMA3D;SEMA6D;SEMA3A;HTR2B;SGPL1;ERBB4;RADIL;SRGAP2;MEGF8;PHACTR4	16
protein phosphorylation (GO:0006468)	68/496	0.00139585	0.0997132	1.52798	10.0454	DYRK3;BMPR2;FLT1;MAST4;MAST2;TESK2;PRKAG2;AATK;RPS6KA3;RPS6KA2;AKT3;PIM1;TLK1;ACVR1;CSNK1G3;DAPK1;DAPK2;PRKCE;IGFBP3;ADAM10;CSNK1D;CSNK1E;RUNX3;TGFBR1;ERN1;PRKAR1B;PEAK1;RARA;FAM20C;SIK1;TRIB1;CDKL1;DDR2;BRSK2;CAB39;SRC;PDGFB;STK3;ERBB4;MKNK1;ABL2;STK38L;RICTOR;FNIP2;CDK17;TGFB2;TGFB1;NEK6;TNK1;EIF2AK3;BRAF;CDC42BPA;MERTK;PTK2;ACVR2A;HIPK2;SMAD7;MAPK13;BMP4;BMP2;ABI2;WNK1;CAMK4;MAP3K10;COQ8A;MAP3…	68		positive regulation of interleukin-1 production (GO:0032732)	13/62	0.000751903	0.0493656	3.19652	22.9923	GSDMD;RIPK2;PYHIN1;IL16;NOD2;TNF;PANX1;P2RX7;CASP8;TLR8;JAK2;TLR4;MYD88	13		mammary gland development (GO:0030879)	9/24	0.021423	0.999996	2.67565	10.2833	TGFB3;ERBB4;GPAT4;NRG1;JAK2;ZBTB7B;TBX3;WNT3;VEGFA	9
chondroitin sulfate metabolic process (GO:0030204)	9/30	0.00142087	0.0998892	4.08544	26.7862	CSGALNACT1;BCAN;CHST7;CHST11;DSE;CSGALNACT2;IDS;CHSY3;CSPG4	9		stress-activated MAPK cascade (GO:0051403)	13/62	0.000751903	0.0493656	3.19652	22.9923	PTGER4;RIPK2;GPS1;CUL1;NOD1;NOD2;NFKB1;IKBKB;ZFP36;TNIP2;TAOK2;TAB2;MAP3K13	13		regulation of axon extension involved in axon guidance (GO:0048841)	9/24	0.021423	0.999996	2.67565	10.2833	SEMA4A;SEMA7A;SEMA6A;SEMA4D;SEMA3D;SEMA3A;SEMA6D;MEGF8;VEGFA	9
aortic valve development (GO:0003176)	10/36	0.00150637	0.102648	3.66734	23.8306	RB1;BMP4;BMP2;BMPR2;NOTCH1;JAG1;TGFB1;SNAI1;NFATC1;TNFRSF1B	10		negative regulation of cytokine production (GO:0001818)	27/182	0.000761361	0.0493656	2.10597	15.1217	PTGER4;CD274;NLRC5;TNFAIP3;MEFV;TNF;IFIH1;ZFP36;TBK1;TBX21;ZC3H12A;TRIM25;CCR7;ABCD1;CMKLR1;SLAMF1;HOMER2;DDX58;SSC5D;LILRB1;INHBA;PDCD1LG2;CYLD;TLR8;INHA;TRIB2;TLR4	27		cellular response to interleukin-6 (GO:0071354)	10/28	0.022404	0.999996	2.47767	9.41149	CEBPA;SOCS3;SBNO2;SMAD4;SPI1;CTR9;PTPN11;PHB;JAK2;NFKB1	10
positive regulation of protein tyrosine kinase activity (GO:0061098)	11/42	0.00150646	0.102648	3.38427	21.9909	PRNP;ADAM17;DOCK3;DLG3;SRC;BDNF;PDGFB;CASS4;NEDD9;FCGR1A;HBEGF	11		negative regulation of extrinsic apoptotic signaling pathway via death domain receptors (GO:1902042)	9/34	0.000837218	0.0527733	4.33175	30.6923	CASP8;TRADD;TNFSF10;TNFAIP3;RIPK1;TRAF2;CFLAR;ICAM1;BCL2L1	9		positive regulation of cytosolic calcium ion concentration involved in phospholipase C-activating G protein-coupled signaling pathway (GO:0051482)	10/28	0.022404	0.999996	2.47767	9.41149	P2RY8;GPR35;LPAR6;GPR65;F2R;LPAR1;C3AR1;GPR18;GPR157;F2RL3	10
outflow tract septum morphogenesis (GO:0003148)	8/25	0.00164108	0.109055	4.4846	28.7571	ACVR1;BMP4;NRP1;TGFB2;BMPR2;SEMA3C;ZFPM2;TBX2	8		positive regulation of macrophage differentiation (GO:0045651)	5/11	0.000840172	0.0527733	10.0114	70.8997	CASP8;HSF1;LIF;PRKCA;RIPK1	5		positive regulation of ossification (GO:0045778)	13/40	0.0225783	0.999996	2.14789	8.14217	FBN2;ACVR1;OSR2;MEF2C;TGFB3;ISG15;PTPN11;SLC8A1;BMP6;BMP4;P2RX7;BMP2;ALOX5	13
peptidyl-serine phosphorylation (GO:0018105)	27/156	0.00164973	0.109055	2.0023	12.829	DYRK3;MAST4;CAB39;MAST2;PDGFB;RPS6KA3;RPS6KA2;MKNK1;AKT3;STK38L;TLK1;RICTOR;CSNK1G3;PRKCE;NEK6;EIF2AK3;CSNK1D;CSNK1E;TGFBR1;HIPK2;MAPK13;ERN1;WNK1;CAMK4;MAP3K10;MAP3K13;TAF1	27		nucleotide-binding oligomerization domain containing signaling pathway (GO:0070423)	8/28	0.000937235	0.0573008	4.81122	33.5466	CYLD;CASP8;RIPK2;TNFAIP3;NOD1;TAB2;NOD2;RELA	8		regulation of cytokine-mediated signaling pathway (GO:0001959)	21/74	0.0226528	0.999996	1.76862	6.69861	RNASEL;SPPL2B;TRADD;SPHK1;TNFAIP3;PTPN11;TRAF1;CFLAR;TNF;AGPAT2;PIAS1;TNFRSF1A;PYCARD;SOCS3;ELF1;CASP8;TAX1BP1;RIPK1;JAK2;GAS6;BIRC3	21
positive regulation of ERK1 and ERK2 cascade (GO:0070374)	29/172	0.00172072	0.109998	1.94063	12.3521	NRP1;SEMA7A;NOTCH1;C5AR1;PDGFB;HTR2B;PDGFA;TREM2;TNFRSF11A;FGF2;ICAM1;RAP1A;ERBB4;PDGFC;CCR7;TNFAIP8L3;CD36;TGFB1;ANGPT1;F2R;BRAF;OPRM1;SCIMP;BMP2;GAREM1;GPR183;RAPGEF2;SPRY2;CD44	29		positive regulation of response to external stimulus (GO:0032103)	22/139	0.000953275	0.0573008	2.27052	15.7929	PTGER4;ABCC1;FEM1A;TRADD;PDGFB;CYBA;PRKCA;IL16;TNF;SCIMP;BMP6;AGT;OASL;TNFRSF1A;TNIP1;NINJ1;TLR8;RIPK1;TLR7;SCARF1;TLR4;TLR2	22		chromatin remodeling at centromere (GO:0031055)	11/32	0.0228263	0.999996	2.3363	8.83085	CENPT;HELLS;CENPV;NASP;RUVBL1;RSF1;KNL1;CENPO;CENPP;ITGB3BP;CENPC	11
circulatory system development (GO:0072359)	23/126	0.00172626	0.109998	2.13477	13.581	ACVR1;MEF2A;KDM6B;TGFB2;NOTCH1;TGFB1;NXN;HEG1;PDGFB;MICAL2;ECE1;HDAC9;TGFBR1;POU6F1;BMP2;ADAP2;ERBB4;ID2;SH3PXD2B;NF1;ALPK3;ZFPM2;SOX4	23		osteoclast differentiation (GO:0030316)	7/22	0.000965718	0.0573008	5.61095	38.9548	FARP2;CSF1R;SBNO2;SRC;OCSTAMP;FOXP1;OSCAR	7		positive regulation of bone mineralization (GO:0030501)	12/36	0.0228463	0.999996	2.23031	8.42825	FBN2;ACVR1;BMP4;P2RX7;OSR2;MEF2C;BMP2;TGFB3;ALOX5;ISG15;SLC8A1;BMP6	12
dermatan sulfate proteoglycan biosynthetic process (GO:0050651)	6/15	0.00173852	0.109998	6.34931	40.3481	CSGALNACT1;BCAN;CSGALNACT2;DSE;UST;CSPG4	6		positive regulation of interleukin-1 beta production (GO:0032731)	12/56	0.000969267	0.0573008	3.28468	22.7923	PANX1;GSDMD;P2RX7;CASP8;RIPK2;PYHIN1;TLR8;NOD2;JAK2;TNF;TLR4;MYD88	12		regulation of ossification (GO:0030278)	12/36	0.0228463	0.999996	2.23031	8.42825	ACVR1;BMP4;MEF2C;BMP2;ANKH;CHSY1;BMP2K;PTPN11;SGMS2;SMAD6;LRP6;DDR2	12
regulation of T cell proliferation (GO:0042129)	16/76	0.00186858	0.116292	2.54597	15.9952	CD274;CEBPB;SFTPD;LILRB1;PDCD1LG2;CD1D;TNFRSF1B;IL4I1;CD6;CD209;DLG5;TNFSF4;NCK2;VSIG4;TNFRSF21;CD276	16		negative regulation of extrinsic apoptotic signaling pathway (GO:2001237)	15/80	0.00105054	0.0594812	2.78163	19.0777	SRC;TRADD;TNFAIP3;TRAF2;CFLAR;TNF;RELA;ICAM1;CASP8;GDNF;TNFSF10;RIPK1;HSPA1B;BCL2L1;HSPA1A	15		peptidyl-serine phosphorylation (GO:0018105)	39/156	0.023005	0.999996	1.48939	5.61805	CAMK2D;MAST4;CAB39;ROCK1;TNKS;PDGFB;STK39;PKD1;TTBK2;TBK1;RPS6KA2;MKNK1;AKT3;TLK1;RIPK1;RICTOR;CLSPN;MARK3;PDPK1;CSNK1A1;PRKCE;NEK6;LMTK2;CSNK1D;CSNK1E;MASTL;MAPK14;TGFBR1;HIPK3;HIPK2;LATS2;WNK1;CAMK4;MAP3K10;MAP3K13;GAS6;CSNK1G2;ATR;TAF1	39
regulation of p38MAPK cascade (GO:1900744)	10/37	0.00189049	0.116292	3.53132	22.1446	CYLD;PER1;BMP2;DUSP10;GADD45B;DUSP1;ZC3H12A;TREM2;MAP3K4;VEGFA	10		regulation of small GTPase mediated signal transduction (GO:0051056)	22/141	0.00115605	0.063204	2.23212	15.0953	ARHGAP11B;SRC;ARHGEF17;ARAP2;RHOH;ARHGAP39;RHOF;ARHGAP26;ARHGAP25;ARHGAP24;TIAM2;ARHGAP22;TIAM1;ABR;AKAP13;ARHGAP31;ARHGAP30;TAGAP;RHOU;RHOV;SLIT2;SRGAP2	22		adherens junction assembly (GO:0034333)	5/10	0.0230057	0.999996	4.45728	16.8129	TBCD;CTNNB1;PIP5K1C;ACTB;SMAD7	5
endothelial cell development (GO:0001885)	8/26	0.00217478	0.123995	4.23523	25.9654	RAP1A;RDX;PECAM1;RAPGEF1;RAPGEF2;MET;RAPGEF3;ICAM1	8		regulation of intracellular signal transduction (GO:1902531)	52/437	0.00116072	0.063204	1.63947	11.0807	ARHGAP11B;EHMT1;ARHGAP39;PRDM1;TNF;AKAP13;RASSF2;TAGAP;WWC3;NBN;CMKLR1;DAXX;PDPK1;ARHGEF17;USP2;ARAP2;RHOH;TRAF2;TRAF1;RHOF;MOB3B;TIAM2;TIAM1;PRKAR1B;TMBIM4;TRAF3;RHOU;RHOV;CRK;BIRC3;PHLPP1;SGMS1;RELA;ARHGAP22;ABR;BRIP1;SRGAP2;BANP;LYN;PLK3;ARHGAP26;ARHGAP25;POU4F2;PML;ARHGAP24;CYLD;BOP1;TBCK;ARHGAP31;ARHGAP30;TAOK2;RAD9A	52		chloride ion homeostasis (GO:0055064)	5/10	0.0230057	0.999996	4.45728	16.8129	SLC12A4;SLC12A6;SLC12A7;SLC12A8;SLC12A9	5
establishment of endothelial intestinal barrier (GO:0090557)	5/11	0.00220449	0.123995	7.93377	48.5329	AFDN;RAB1A;RAP2B;RAPGEF2;F11R	5		regulation of type I interferon production (GO:0032479)	16/89	0.00116346	0.063204	2.6425	17.8537	DDX58;NLRC5;TNFAIP3;DTX4;RELA;NFKB1;IFIH1;CYLD;TBK1;TRAF3;TRIM25;CTNNB1;IRF5;TRIM21;MYD88;TRIM56	16		cytoplasmic pattern recognition receptor signaling pathway in response to virus (GO:0039528)	5/10	0.0230057	0.999996	4.45728	16.8129	IFIH1;RNF135;CLPB;TRIM25;PHB	5
negative regulation of T-helper cell differentiation (GO:0045623)	5/11	0.00220449	0.123995	7.93377	48.5329	TBX21;TNFSF4;ZC3H12A;RC3H1;SMAD7	5		positive regulation of cytokine production involved in inflammatory response (GO:1900017)	6/17	0.00122069	0.0654288	6.5554	43.9759	NOD2;TICAM1;HIF1A;TNF;TLR4;MYD88	6		ectoderm development (GO:0007398)	5/10	0.0230057	0.999996	4.45728	16.8129	ITGAM;SMURF1;ITGA6;ZBTB7B;VAX2	5
positive regulation of myelination (GO:0031643)	5/11	0.00220449	0.123995	7.93377	48.5329	EGR2;MYRF;ITGAX;TPPP;TNFRSF1B	5		regulation of necroptotic process (GO:0060544)	7/23	0.0012967	0.0682138	5.25998	34.968	CYLD;PDCD6IP;CASP8;PELI1;RIPK1;CFLAR;BIRC3	7		monovalent inorganic anion homeostasis (GO:0055083)	5/10	0.0230057	0.999996	4.45728	16.8129	SLC12A4;SLC12A6;SLC12A7;SLC12A8;SLC12A9	5
regulation of extrinsic apoptotic signaling pathway (GO:2001236)	14/64	0.00240999	0.127352	2.67192	16.1067	ACVR1;SP100;SRC;G0S2;TNFRSF10B;TRAF1;CFLAR;SH3RF1;TGFBR1;PML;BMP4;CYLD;ITGA6;SCG2	14		regulation of osteoclast differentiation (GO:0045670)	9/36	0.00130658	0.0682138	4.01044	26.6307	CCR1;CEBPB;MAFB;OCSTAMP;LILRB3;TNF;TLR4;GPR137B;POU4F2	9		negative regulation of hormone secretion (GO:0046888)	5/10	0.0230057	0.999996	4.45728	16.8129	GJA1;RAB11FIP1;LIF;OSM;RAB11FIP3	5
chondroitin sulfate biosynthetic process (GO:0030206)	7/21	0.00246187	0.127352	4.76317	28.6116	CSGALNACT1;BCAN;CHST7;CHST11;CSGALNACT2;CHSY3;CSPG4	7		tumor necrosis factor-mediated signaling pathway (GO:0033209)	19/116	0.0013612	0.070154	2.36313	15.5952	EDARADD;CD40;TNFSF15;CD70;TRADD;TNFRSF18;TRAF2;TRAF1;TNF;RELA;TNFRSF1A;PSMB9;IKBKB;PSMD5;TRAF3;TNFSF9;RIPK1;JAK2;BIRC3	19		negative regulation of sodium ion transmembrane transport (GO:1902306)	5/10	0.0230057	0.999996	4.45728	16.8129	CAMK2D;NEDD4;PRKCE;STK39;COMMD1	5
cellular response to BMP stimulus (GO:0071773)	15/71	0.00246561	0.127352	2.55655	15.3529	ACVR1;TGFB2;BMPR2;TGFB1;GDF15;SCX;RGMB;ACVR2A;SMAD7;BMP4;FAM83G;BMP2;ZFYVE16;HIVEP1;ADAMTS7	15		protein-containing complex assembly (GO:0065003)	35/267	0.00140397	0.0714425	1.82587	11.9932	AMER1;CD40;TRADD;CTSZ;CUL1;RSPH9;MEFV;TNF;PPP6C;CASP8;ZC3H12A;HSF1;RUVBL1;CD59;RIPK1;BCL9L;GSDMD;FARP2;DBNL;SEC24A;CSNK1A1;DNAJB12;AXIN1;PDE4DIP;TRAF2;TRAPPC9;TRAF1;PLEKHA7;PML;TAPBP;TNFRSF1A;P2RX7;TIAM1;CTNNB1;SEC24D	35		negative regulation of transcription by competitive promoter binding (GO:0010944)	5/10	0.0230057	0.999996	4.45728	16.8129	CREB1;DACH1;BHLHE41;PHB;SMAD7	5
mesenchymal cell differentiation (GO:0048762)	12/51	0.00252973	0.127352	2.93486	17.5494	TGFB2;BMP2;NOTCH1;TGFB1;DLG5;LEF1;HTR2B;FBXL17;SNAI1;HMGA2;CTNNB1;TGFBR1	12		neural crest cell migration (GO:0001755)	9/37	0.00161012	0.0809087	3.867	24.8704	TBX1;SEMA4A;SEMA6A;SEMA3C;SEMA4D;GDNF;SEMA4B;PITX2;PHACTR4	9		nerve growth factor signaling pathway (GO:0038180)	5/10	0.0230057	0.999996	4.45728	16.8129	RAP1A;BDNF;MAGI2;RAPGEF1;RAPGEF2	5
mesenchyme development (GO:0060485)	6/16	0.00255911	0.127352	5.71406	34.1021	BMP4;BMP2;BMPR2;HMGA2;CRELD1;TGFBR1	6		nucleotide-binding domain, leucine rich repeat containing receptor signaling pathway (GO:0035872)	7/24	0.00171012	0.0839573	4.9503	31.5393	CYLD;CASP8;RIPK2;TNFAIP3;NOD1;TAB2;NOD2	7		primary miRNA processing (GO:0031053)	5/10	0.0230057	0.999996	4.45728	16.8129	SMAD2;SMAD1;SMAD3;DROSHA;MRPL44	5
platelet-derived growth factor receptor signaling pathway (GO:0048008)	6/16	0.00255911	0.127352	5.71406	34.1021	NRP1;NR4A3;PDGFC;PDGFB;PDGFA;BCAR1	6		programmed necrotic cell death (GO:0097300)	6/18	0.00171256	0.0839573	6.00879	38.2746	CYLD;TICAM2;PPIF;RIPK1;TICAM1;TLR4	6		Rap protein signal transduction (GO:0032486)	5/10	0.0230057	0.999996	4.45728	16.8129	RAP2C;RAP1A;SGSM3;RAPGEF1;RAPGEF2	5
positive regulation of collagen biosynthetic process (GO:0032967)	6/16	0.00255911	0.127352	5.71406	34.1021	BMP4;TGFB1;F2R;SCX;LARP6;RUNX1	6		positive regulation of interleukin-6 production (GO:0032755)	14/76	0.0018165	0.0879798	2.72047	17.1685	DDX58;CYBA;IL16;NOD2;POU2F2;TNF;SCIMP;IFIH1;TLR8;TLR7;RAB7B;TLR4;MYD88;TLR2	14		regulation of macrophage migration (GO:1905521)	5/10	0.0230057	0.999996	4.45728	16.8129	CX3CR1;CSF1;MST1;MTUS1;EMILIN1	5
positive regulation of myeloid leukocyte cytokine production involved in immune response (GO:0061081)	6/16	0.00255911	0.127352	5.71406	34.1021	SEMA7A;NR4A3;DDX58;CAMK4;LILRB1;TICAM1	6		regulation of tyrosine phosphorylation of STAT protein (GO:0042509)	13/68	0.0018447	0.0882822	2.84688	17.9224	LYN;CSF1R;CD40;TNFRSF18;IL31RA;LIF;PARP9;PARP14;TNF;TNFRSF1A;SOCS3;JAK2;IL6ST	13		secretory granule organization (GO:0033363)	5/10	0.0230057	0.999996	4.45728	16.8129	ABCA1;F2R;DTNBP1;LYST;F2RL3	5
negative regulation of transmembrane receptor protein serine/threonine kinase signaling pathway (GO:0090101)	20/108	0.00280524	0.136517	2.17109	12.7579	ACVR1;NOTCH1;TGFB1;BMPR2;CRIM1;LDLRAD4;TGFBR1;ACVR2A;SMAD7;HIPK2;SPRED3;SPRED2;PPM1A;ADAM17;BMP2;SPRED1;PMEPA1;SPRY2;SKIL;BCL9L	20		cellular response to lipopolysaccharide (GO:0071222)	19/120	0.0020429	0.0960148	2.26904	14.0531	LYN;CD274;TICAM2;TNFAIP3;LILRB1;PDCD1LG2;NOD2;TICAM1;TNF;NFKB1;RELA;ZFP36;SBNO2;CXCL11;TNIP2;ZC3H12A;PDE4B;TLR4;MYD88	19		Wnt signaling pathway involved in midbrain dopaminergic neuron differentiation (GO:1904953)	5/10	0.0230057	0.999996	4.45728	16.8129	FZD1;CTNNB1;WNT1;WNT3;LRP6	5
BMP signaling pathway (GO:0030509)	14/65	0.0028075	0.136517	2.61938	15.3901	ACVR1;TGFB2;BMPR2;TGFB1;GDF15;SCX;RGMB;ACVR2A;SMAD7;BMP4;FAM83G;BMP2;ZFYVE16;HIVEP1	14		toll-like receptor 9 signaling pathway (GO:0034162)	5/13	0.00205405	0.0960148	7.50773	46.4574	UNC93B1;TNIP2;TLR7;PIK3AP1;MYD88	5		positive regulation of cellular component biogenesis (GO:0044089)	25/92	0.023539	0.999996	1.66594	6.24578	ICE1;TFRC;FAF1;SYNPO2;PLEK;TNF;BCL2L11;SLX4;HAS3;EMILIN1;BMF;TPPP;SYNPO;FNIP1;FNIP2;PDCD6IP;SLF2;SMAD3;NRG1;SPIDR;VEGFA;SYNPO2L;CDC42EP2;SDC1;TRABD2A	25
entrainment of circadian clock by photoperiod (GO:0043153)	8/27	0.00283575	0.136517	4.0121	23.5328	PER1;PER3;ID2;BHLHE40;FBXL17;SIK1;PML;PPP1CA	8		pattern recognition receptor signaling pathway (GO:0002221)	12/61	0.002116	0.0977738	2.94871	18.1588	TRAF3;UNC93B1;TIFA;TLR8;TLR7;NOD1;TAB2;NOD2;ALPK1;TLR4;MYD88;TLR2	12		positive regulation of transmembrane receptor protein serine/threonine kinase signaling pathway (GO:0090100)	25/92	0.023539	0.999996	1.66594	6.24578	CRB2;NUMA1;CITED2;THBS1;EP300;JAK2;RNF111;ACVR1;SMAD2;GDF11;CREBBP;SMAD4;RBPMS;TGFB3;BMP8A;BMP8B;INHBA;TGFBR1;BMP6;HIPK2;INHBE;BMP4;BMP2;INHA;RNF165	25
negative regulation of lymphocyte proliferation (GO:0050672)	10/39	0.00289474	0.137858	3.28742	19.2145	CD274;IL4I1;CEBPB;DLG5;SFTPD;RC3H1;LILRB1;VSIG4;PDCD1LG2;TNFRSF21	10		mesenchymal cell development (GO:0014031)	6/19	0.0023413	0.105753	5.54628	33.5941	FOXC1;FAM172A;TBX20;NRG1;KBTBD8;TAPT1	6		regulation of bone mineralization (GO:0030500)	17/57	0.0237695	0.999996	1.89649	7.09166	ACVR1;FBN2;OSR2;MEF2C;TGFB3;ISG15;SGMS2;SLC8A1;BMP6;BMP4;P2RX7;BMP2;ANKH;ALOX5;BMP2K;BCOR;DDR2	17
protein dephosphorylation (GO:0006470)	24/139	0.00299286	0.141014	1.99487	11.5932	DUSP4;PPP1R15A;DUSP5;PPM1L;DUSP1;PPP2R5B;PPM1H;PTPN21;PPP2R2A;PPP2R3B;PPP2R3A;SSH2;RPAP2;DUSP16;PTPN14;DUSP6;PTPRG;CTTNBP2NL;PPP1CA;DUSP12;PPM1A;PTPRB;DUSP10;PPP2R2D	24		positive regulation of oxidoreductase activity (GO:0051353)	6/19	0.0023413	0.105753	5.54628	33.5941	PDP1;GDNF;ABL2;NOD2;TNF;AGT	6		regulation of cell cycle (GO:0051726)	68/296	0.0250963	0.999996	1.33415	4.9164	RB1;CDKN1A;PPP1R13B;CITED2;ADARB1;BRCA1;PKD1;PPP1R9B;TTC28;RPS6KA2;EP300;JUNB;HRAS;PHACTR4;DUSP1;DAPK3;MAGI2;TSC1;MASTL;RUNX3;SND1;RNF40;TGFBR1;HCFC1;KIF20B;BIRC3;ANKRD17;NOTCH2;TP53I13;UHRF2;DCUN1D3;HTRA2;FOXO4;LIN9;THBS1;LRP6;PLAGL1;RPRD1B;GAS2L1;BARD1;CDKN2C;SMAD3;DDIAS;NEK6;MX2;FBXL17;PPP2R3B;INHBA;WDR12;POU4F1;CDK11B;YY1AP1;TBX3;GADD45G;HIPK2;BMP4;FBXL8;BOP1;NR4A1;CENPF;BMP2;CDK6;MYBBP1A;CCP…	68
negative regulation of MAPK cascade (GO:0043409)	18/94	0.00306097	0.142706	2.26161	13.0925	DUSP4;DUSP1;SPRY4;DUSP6;FOXO1;SPRED3;BMP4;P2RX7;SPRED2;RGS2;SPRED1;DUSP10;SMPD1;NF1;SIRPA;SPRY2;ITGB1BP1;SH2B3	18		cellular response to topologically incorrect protein (GO:0035967)	8/32	0.0024064	0.107486	4.00848	24.1696	ATXN3;DAXX;HSPA1L;RHBDD1;HSF1;DNAJB12;HSPA1B;HSPA1A	8		protein localization to membrane (GO:0072657)	47/195	0.0257643	0.999996	1.41936	5.19311	PLEKHF1;ROCK1;RAB3D;ITGB2;LRRC4;ZDHHC23;ABCA12;PIGW;CYP46A1;TNF;SYNE3;ZDHHC3;TSPAN32;LRP6;EFR3A;RAP1A;RAB40C;P2RY1;RAB29;SPTBN1;SMURF1;PTCH1;RDX;RFTN1;MAGI2;KCNIP4;MYO5A;BRAF;FAM126B;ANK1;TNFRSF1A;EHD1;GAK;MRAP;EHD2;CACNB3;EHD4;PACS2;NPC1;LRRC7;ABHD17A;SLMAP;MYADM;PICK1;RAPGEF2;GAS6;AGRN	47
positive regulation of programmed cell death (GO:0043068)	42/286	0.00312932	0.144373	1.64934	9.51162	TRIO;PSEN2;NLRC4;CCAR2;FOXO1;IFIT2;STK3;ABR;FGD4;BCL2L11;CALHM2;AIFM2;RPS6KA2;SMPD1;BMF;ATG7;PHLDA1;SOX4;ARHGEF11;MOAP1;JUN;GADD45B;DAPK1;DAPK2;IGFBP3;BNIP3;TNFRSF10C;HIP1R;HMGA2;TNFRSF10B;LILRB1;DUSP6;MLLT11;BMP4;BMP2;BCL6;JMY;ARHGEF3;NF1;CTNNB1;MAP3K10;ITGA6	42		response to lipopolysaccharide (GO:0032496)	23/159	0.00251562	0.11113	2.04133	12.2179	CD274;TICAM2;TNFAIP3;LILRB1;PDCD1LG2;NOD2;TICAM1;NFKB1;RELA;FOXP1;ZFP36;SBNO2;CXCL11;SRR;TNIP2;NOCT;ZC3H12A;PDE4B;PELI1;TAB2;JAK2;TLR4;MYD88	23		intrinsic apoptotic signaling pathway (GO:0097193)	27/102	0.0265973	0.999996	1.60739	5.82993	BRSK2;CDKN1A;PPP1R13B;CUL5;BCL2A1;HTRA2;BRCA1;PYCARD;BCL2L11;ZNF622;FNIP2;MAP3K5;MCL1;BOK;BNIP3;TNFRSF10B;POU4F1;POU4F2;HIPK2;MLLT11;CUL4A;MYBBP1A;DDIT3;TMEM117;BCL2;TRIB3;BCL2L1	27
negative regulation of cell adhesion (GO:0007162)	15/73	0.00327269	0.149008	2.46812	14.1229	CD164;NOTCH1;JAG1;TGFB1;PLXND1;ANGPT1;DUSP1;FZD7;PDE3B;ADAM10;PTK2;RASA1;ITGB1BP1;PLXNA4;PLXNA3	15		myeloid leukocyte differentiation (GO:0002573)	13/71	0.00275612	0.120431	2.69919	15.9088	FARP2;CSF1R;CEBPE;IL31RA;PML;FOXP1;OSCAR;RUNX1;BATF;SBNO2;CASP8;UBD;CCR7	13		chondroitin sulfate biosynthetic process (GO:0030206)	8/21	0.0267824	0.999996	2.74384	9.93274	BCAN;VCAN;CHPF;CHSY1;CHST12;CHST13;CSPG4;CHST3	8
intrinsic apoptotic signaling pathway (GO:0097193)	19/102	0.00329708	0.149008	2.18623	12.4937	PPP1R15A;MOAP1;BRSK2;CEBPB;PPP1R13B;BCL2A1;BNIP3;TNFRSF10B;TNFRSF1B;PML;BBC3;HIPK2;ERN1;MLLT11;BCL2L11;TMEM117;JMY;FNIP2;BCL2L1	19		regulation of viral life cycle (GO:1903900)	7/26	0.0028372	0.12264	4.42874	25.9743	TRIM5;LAMP3;TRIM25;TRIM38;TRIM31;TRIM21;TRIM22	7		positive regulation of transcription from RNA polymerase II promoter involved in cellular response to chemical stimulus (GO:1901522)	8/21	0.0267824	0.999996	2.74384	9.93274	SMAD1;SMAD4;BMP2;EP300;CARF;RUNX2;VEGFA;NFE2L2	8
regulation of cell cycle (GO:0051726)	43/296	0.00345	0.149259	1.62859	9.2331	RB1;PPP1R15A;NOTCH1;PPP1R13B;ADARB1;NUDT6;TTC28;SDCBP;RPS6KA2;ZNF703;TP53INP1;E4F1;WHAMM;JUNB;JUN;TGFB2;TGFB1;GADD45B;DUSP1;NEK6;MX2;FBXL17;SETMAR;ADAM10;HMGA2;LILRB1;PPP2R3B;INHBA;RUNX3;TGFBR1;PML;HIPK2;ERN1;BMP4;CYLD;BOP1;BMP2;CCPG1;ID2;JMY;RARA;SIK1;CDKN3	43		response to chemokine (GO:1990868)	5/14	0.00299393	0.127155	6.67318	38.7789	FOXC1;DUSP1;WNK1;DOCK8;ZC3H12A	5		in utero embryonic development (GO:0001701)	9/25	0.0281584	0.999996	2.50827	8.95428	FUT8;MBNL1;STIL;BMP2;TGFB3;CHD7;PKD1;TGFBR1;VEGFA	9
cardiocyte differentiation (GO:0035051)	5/12	0.0034844	0.149259	6.8	38.4843	KDM6B;BMP2;TGFB2;NRG1;SIK1	5		cellular response to molecule of bacterial origin (GO:0071219)	18/115	0.00300491	0.127155	2.23728	12.993	CD274;TICAM2;TNFAIP3;LILRB1;PDCD1LG2;NOD2;TICAM1;NFKB1;RELA;ZFP36;SBNO2;CXCL11;TNIP2;ZC3H12A;PDE4B;TLR4;MYD88;TLR2	18		negative regulation of cellular response to growth factor stimulus (GO:0090288)	22/80	0.0283216	0.999996	1.69306	6.03429	DLX1;SMAD1;SKOR1;SMAD4;SMURF1;PDCD6;UBE2D3;SMAD6;THBS1;HIPK2;SMAD7;SKI;BMP2;NEDD4;SPRY3;SPRY2;EMILIN1;SLIT2;WNT1;NBL1;SKIL;TRIM33	22
positive regulation of myeloid leukocyte mediated immunity (GO:0002888)	5/12	0.0034844	0.149259	6.8	38.4843	ITGAM;DDX58;CAMK4;ITGB2;TICAM1	5		positive regulation of nucleic acid-templated transcription (GO:1903508)	57/511	0.00306236	0.128236	1.52327	8.81758	CIITA;CITED2;SIX1;BRCA2;TNF;ETS2;IKBKB;CD38;NCOA1;EOMES;DTX3L;AXIN1;PARP9;RUNX3;ARID1B;HCFC1;RUNX1;ELF2;ELF4;IRF4;ZNF516;ATF5;TRIM56;HDAC4;CEBPB;CASZ1;FOXC1;SP100;KMT2B;PDGFB;MRPL12;HIF1A;ARNTL2;RELA;DEAF1;TBX21;SPP1;INPP5K;HIVEP3;SNX5;FZD1;TBX1;FZD4;PYHIN1;IL31RA;INHBA;HNRNPAB;AGT;NFKB1;KLF2;PML;KLF6;BMP2;MAFB;LHX2;CTNNB1;TCF4	57		centromere complex assembly (GO:0034508)	12/37	0.0283218	0.999996	2.14096	7.63065	CENPT;HELLS;CENPV;CENPF;NASP;RUVBL1;RSF1;KNL1;CENPO;CENPP;ITGB3BP;CENPC	12
regulation of CD4-positive, alpha-beta T cell differentiation (GO:0043370)	5/12	0.0034844	0.149259	6.8	38.4843	IRF4;TNFSF4;RUNX3;SH3RF1;RUNX1	5		positive regulation of inflammatory response (GO:0050729)	15/89	0.00315071	0.129397	2.44213	14.067	PTGER4;ABCC1;FEM1A;TRADD;IL16;TNF;AGT;TNFRSF1A;TNIP1;NINJ1;TLR7;RIPK1;IL6ST;TLR4;TLR2	15		negative chemotaxis (GO:0050919)	11/33	0.0287154	0.999996	2.22997	7.91711	SEMA4A;SEMA7A;EPHA7;SEMA6A;SEMA4D;SEMA3D;SEMA3A;SEMA6D;UNC5C;SLIT2;NTN1	11
regulation of protein kinase activity (GO:0045859)	20/110	0.00349635	0.149259	2.12261	12.0055	RB1;CSF1;C5AR1;DTNBP1;PRKAG2;PTK2;CAMKK1;SPRED1;RAP1A;RAP2B;GNAQ;AKT1S1;NF1;RAPGEF2;SNX9;CCR7;ITGB1BP1;LCP2;TRIB1;DDR2	20		positive regulation of defense response (GO:0031349)	16/98	0.00325101	0.129397	2.35132	13.4702	PTGER4;ABCC1;FEM1A;TRADD;CYBA;IL16;TNF;AGT;TNFRSF1A;TNIP1;NINJ1;TLR8;RIPK1;TLR7;TLR4;TLR2	16		regulation of intracellular signal transduction (GO:1902531)	96/437	0.0294885	0.999996	1.26032	4.44106	ARHGAP11A;ARHGAP11B;PPP1R13B;EHMT1;PRKAG2;ARHGAP39;BRCA1;NOC2L;ARHGAP6;TNF;PYCARD;PIDD1;SPRED1;RASSF2;WWC3;EP300;CMKLR1;IER3;VAV3;ARHGEF11;RFC3;RALBP1;ARHGEF12;VWF;PDPK1;DAPK2;STARD8;ARHGEF17;USP2;TOP3A;TRAF1;RHOF;PPP2R5C;MOB3B;ARHGAP45;TIAM2;TIAM1;ARHGAP10;OBSCN;PRKAR1B;TRAF3;KAT6A;ARHGEF3;RHOV;CRK;BIRC3;HDAC2;PHLPP1;NOP2;AKAP5;ARHGAP15;ARHGAP12;STK3;FGD3;ARHGAP22;RASD2;ABR;ARHGAP20;RHOT1;PLCG2;…	96
phosphorylation (GO:0016310)	55/400	0.00355449	0.149259	1.52957	8.62609	DYRK3;BMPR2;MAST2;HTR2B;TESK2;PRKAG2;AATK;AKT3;PIM1;TLK1;ACVR1;DAPK1;DAPK2;PRKCE;IGFBP3;ADAM10;CSNK1D;CSNK1E;RUNX3;TGFBR1;ERN1;PRKAR1B;PEAK1;RARA;FAM20C;SIK1;TRIB1;CDKL1;DGKH;BRSK2;PNKP;PDGFB;STK3;MKNK1;STK38L;FNIP2;CDK17;TGFB2;TGFB1;NEK6;TNK1;EIF2AK3;BRAF;CDC42BPA;MERTK;ACVR2A;HIPK2;BMP2;WNK1;TOLLIP;CAMK4;COQ8A;MAP3K13;CDK14;TAF1	55		regulation of interleukin-8 production (GO:0032677)	14/81	0.0033631	0.132546	2.51677	14.3327	DDX58;NOD1;SSC5D;NOD2;TNF;RELA;TLR8;TLR7;RIPK1;TLR4;HSPA1B;MYD88;TLR2;HSPA1A	14		regulation of cell projection organization (GO:0031344)	6/14	0.0296781	0.999996	3.34326	11.7594	MACF1;SEMA4D;SPRY2;MYO9A;ERMN;MFSD2A	6
positive regulation of cardiac muscle tissue growth (GO:0055023)	6/17	0.00363928	0.149259	5.19431	29.1711	NOTCH1;ERBB4;PIM1;ZFPM2;FGF2;TBX2	6		positive regulation of stress-activated MAPK cascade (GO:0032874)	16/99	0.00360689	0.139924	2.32286	13.0659	AXIN1;TRAF2;TRAF1;NOD2;SCIMP;DUSP22;BMP2;RASSF2;TRAF3;ZC3H12A;TAOK2;RELL1;RIPK1;CCR7;HRAS;SLAMF1	16		protein localization to cell periphery (GO:1990778)	35/140	0.029976	0.999996	1.48885	5.22194	PLEKHF1;ROCK1;RAB3D;ZDHHC23;ABCA12;PIGW;TNF;ZDHHC3;TSPAN32;LRP6;EFR3A;RAP1A;RAB40C;P2RY1;RAB29;SPTBN1;SMURF1;PTCH1;RDX;KCNIP4;MYO5A;FAM126B;ANK1;TNFRSF1A;EHD1;GAK;MRAP;EHD2;CACNB3;EHD4;PACS2;SLMAP;MYADM;RAPGEF2;GAS6	35
positive regulation of collagen metabolic process (GO:0010714)	6/17	0.00363928	0.149259	5.19431	29.1711	BMP4;TGFB1;F2R;SCX;LARP6;RUNX1	6		positive regulation of interleukin-12 production (GO:0032735)	8/34	0.00361992	0.139924	3.69973	20.7973	CD40;RIPK2;CCR7;IL16;IRF5;SCIMP;TLR4;TLR2	8		regulation of BMP signaling pathway (GO:0030510)	21/76	0.0301077	0.999996	1.7041	5.96942	CRB2;SMAD2;DLX1;SMAD1;SKOR1;SMAD4;NUMA1;SMURF1;UBE2D3;PCSK6;SMAD6;HIPK2;SMAD7;BMP4;SKI;BMP2;WNT1;NBL1;SKIL;TRIM33;RNF165	21
regulation of ERK1 and ERK2 cascade (GO:0070372)	36/238	0.00364151	0.149259	1.70618	9.58081	NRP1;SEMA7A;NOTCH1;C5AR1;PDGFB;HTR2B;PDGFA;TREM2;FGF2;ICAM1;SPRED3;SPRED2;SPRED1;RAP1A;DUSP10;ERBB4;PDGFC;SIRPA;CCR7;TNFAIP8L3;CD36;DUSP4;TGFB1;ANGPT1;F2R;BRAF;OPRM1;SCIMP;DUSP6;BMP2;GAREM1;GPR183;RAPGEF2;SPRY2;ITGB1BP1;CD44	36		regulation of neuron projection arborization (GO:0150011)	5/15	0.00420865	0.149724	6.00553	32.854	MACF1;FZD4;SPRY3;MAP3K13;MFSD2A	5		regulation of epithelial to mesenchymal transition (GO:0010717)	21/76	0.0301077	0.999996	1.7041	5.96942	FOXA1;CRB2;SMAD2;FOXC1;SMAD4;SMAD3;TGFB3;LDLRAD4;TGFBR1;VASN;OVOL2;SMAD7;SPRED3;SPRED2;TIAM1;SPRED1;BMP2;SNAI1;CTNNB1;SPRY2;BCL9L	21
photoperiodism (GO:0009648)	8/28	0.0036433	0.149259	3.81128	21.3998	PER1;PER3;ID2;BHLHE40;FBXL17;SIK1;PML;PPP1CA	8		regulation of interleukin-6 production (GO:0032675)	17/110	0.0044142	0.155659	2.2029	11.9462	DDX58;TNFAIP3;CYBA;IL16;NOD2;POU2F2;TNF;SCIMP;IFIH1;ZC3H12A;TLR8;TLR7;RAB7B;TLR4;MYD88;SLAMF1;TLR2	17		positive regulation of neurogenesis (GO:0050769)	20/72	0.0319947	0.999996	1.71643	5.90827	ROBO2;CX3CR1;CDKL3;NUMBL;FZD3;OPRM1;VEGFA;TIAM2;TIAM1;CUX2;CUX1;PLXNA2;PLXNA1;CTNNB1;PLXNC1;SLIT2;DISC1;OBSL1;PLXNA4;PLXNA3	20
cellular response to vascular endothelial growth factor stimulus (GO:0035924)	9/34	0.00367796	0.149259	3.43101	19.2322	ERN1;NRP1;FLT1;NOTCH1;EGR3;VEGFC;SPRY2;ITGB1BP1;VEGFA	9		cellular response to interleukin-6 (GO:0071354)	7/28	0.00445975	0.155897	4.00652	21.6859	SOCS3;SBNO2;SRC;JAK2;IL6ST;RELA;NFKB1	7		regulation of fibroblast proliferation (GO:0048145)	14/46	0.0322385	0.999996	1.95163	6.70305	CDKN1A;SPHK1;PDGFB;FN1;CDC73;SKI;CDK6;FTH1;PDGFC;NF1;CTNNB1;WNT1;GAS6;DDR2	14
Notch signaling pathway (GO:0007219)	13/60	0.00370703	0.149259	2.63848	14.7689	NOTCH1;JAG1;MAML2;PLXND1;DTX3L;PSEN2;ADAM10;DTX4;ADAM17;BMP2;SNAI1;HES1;MAML3	13		negative regulation of type I interferon production (GO:0032480)	9/43	0.00480819	0.165204	3.18355	16.992	IFIH1;CYLD;TBK1;DDX58;NLRC5;REL;TNFAIP3;TRIM25;LILRB1	9		phospholipase C-activating G protein-coupled receptor signaling pathway (GO:0007200)	22/81	0.0323505	0.999996	1.66426	5.71029	CX3CR1;HOMER1;GPR35;GPR65;C5AR2;F2R;C5AR1;HTR2B;LPAR1;OPRM1;LTB4R;P2RY8;HRH1;LPAR6;GNA11;P2RY1;C3AR1;NMUR1;GPR18;CMKLR1;GPR157;F2RL3	22
positive regulation of GTPase activity (GO:0043547)	33/214	0.00385641	0.153515	1.74471	9.69711	USP6NL;BCAR3;GPR65;DOCK8;RGS16;F11R;SIPA1L2;DOCK10;ABR;SIPA1L1;RAP1A;RGS1;TBC1D10C;SNX9;CCR7;SRGAP2;TBC1D17;EVI5;NDEL1;TBC1D16;RABGAP1L;F2R;TBC1D9;ARHGAP25;AFDN;TBC1D2;TBC1D4;RAPGEF1;NF1;RAPGEF2;ITGA6;AGRN;RAPGEF3	33		regulation of cytokine production involved in inflammatory response (GO:1900015)	9/43	0.00480819	0.165204	3.18355	16.992	ZC3H12A;NOD2;MEFV;TICAM1;HIF1A;TNF;ABCD1;TLR4;MYD88	9		negative regulation of autophagy (GO:0010507)	17/59	0.0328653	0.999996	1.80596	6.16797	KDM4A;IL10RA;HTR2B;MTMR8;TSC1;DAP;CPTP;ZKSCAN3;BCL2;TBC1D14;QSOX1;BMF;TAB2;LZTS1;EIF4G3;MCL1;EIF4G1	17
cellular response to organic cyclic compound (GO:0071407)	25/150	0.00402365	0.153515	1.9117	10.5441	KCNE1;AQP9;PDGFB;ADCY1;NR3C1;TFPI;ZFP36L1;HRH1;RAP1A;ZC3H12A;ZNF703;EGR1;TGFB1;TIPARP;NCOA3;GABRG2;P2RX7;NR4A3;PDE3A;RAPGEF1;RAPGEF2;CTNNB1;RAPGEF3;HCN2;TAF1	25		aortic valve development (GO:0003176)	8/36	0.00525956	0.176663	3.43509	18.0264	DLL4;BMP2;BMPR2;JAG1;TBX20;SLIT2;ROBO1;TNFRSF1A	8		interleukin-6-mediated signaling pathway (GO:0070102)	7/18	0.033518	0.999996	2.83695	9.63337	CEBPA;SOCS3;SMAD4;SPI1;CTR9;PTPN11;JAK2	7
negative regulation of cell-cell adhesion (GO:0022408)	10/41	0.00428441	0.155538	3.07499	16.7672	BMP2;NOTCH1;JAG1;TGFB1;WNK1;ZNF703;RDX;MBP;PTK2;VEGFA	10		positive regulation of axon extension (GO:0045773)	6/22	0.00527353	0.176663	4.50562	23.6322	MACF1;DBNL;RUFY3;MAP3K13;NTN1;POU4F2	6		negative regulation of cation transmembrane transport (GO:1904063)	7/18	0.033518	0.999996	2.83695	9.63337	CAMK2D;CAB39;SLC43A2;KCNE5;STK39;PPIF;COMMD1	7
negative regulation of transforming growth factor beta receptor signaling pathway (GO:0030512)	14/68	0.00433349	0.156041	2.47345	13.459	NRROS;TGFB1;LDLRAD4;TGFBR1;SMAD7;SPRED3;SPRED2;PPM1A;SPRED1;ADAM17;PMEPA1;SPRY2;SKIL;BCL9L	14		peptidyl-serine modification (GO:0018209)	23/169	0.00543363	0.179575	1.90048	9.91127	SMG1;CAMK2D;GALNT4;MAST4;GALNT3;PDPK1;CSNK1A1;NEK6;GALNT1;PDGFB;LMTK2;PRKCA;MASTL;PKD1;TTBK2;IKBKB;TBK1;WNK1;RPS6KA2;MKNK1;MAP3K13;MARK3;CSNK1G1	23		negative regulation of leukocyte cell-cell adhesion (GO:1903038)	7/18	0.033518	0.999996	2.83695	9.63337	IL4I1;WNK1;FGL1;MIA3;TNFAIP8L2;PPARA;PAG1	7
artery development (GO:0060840)	7/23	0.00438181	0.156508	4.16731	22.6297	NRP1;BMPR2;NF1;HES1;TGFBR1;SMAD7;VEGFA	7		negative regulation of interferon-gamma production (GO:0032689)	7/29	0.00549446	0.179575	3.8242	19.9012	CD274;ZC3H12A;LILRB1;INHBA;PDCD1LG2;INHA;TLR4	7		pulmonary valve development (GO:0003177)	7/18	0.033518	0.999996	2.83695	9.63337	NOTCH2;ROBO2;BMP4;JAG1;SLIT2;SMAD6;TNFRSF1A	7
positive regulation of nucleic acid-templated transcription (GO:1903508)	67/511	0.00447271	0.158477	1.44916	7.8396	SCX;FGF2;ETS1;ZMIZ1;CREB3L2;SOX4;ACVR1;ARHGEF11;DTX3L;ZNF281;F2R;TFEB;MITF;PARP9;RGMB;RUNX3;SUPT3H;TGFBR1;RUNX1;PPM1A;PAX8;IRF4;KAT6A;RARA;PPARD;YAP1;CEBPB;CASZ1;SP100;NOTCH1;MYRF;LEF1;PDGFB;FOXO1;GLIS2;NFIL3;ERBB4;TBX21;TP53INP1;HAS3;HIVEP3;HES1;MAP3K2;EGR1;JUN;EGR2;ZFHX3;TGFB1;FZD7;NR1H3;HMGA2;NFATC1;NR1D2;NR2F2;INHBA;TRERF1;PML;HIPK2;MLLT11;BMP4;KLF6;BMP2;MAFB;ID2;CAMK4;SNAI1;CTNNB1	67		negative regulation of myeloid leukocyte differentiation (GO:0002762)	7/29	0.00549446	0.179575	3.8242	19.9012	CDK6;MAFB;INHBA;LILRB3;INHA;TLR4;GPR137B	7		positive regulation of epithelial to mesenchymal transition (GO:0010718)	13/42	0.0335319	0.999996	1.99952	6.78888	CRB2;SMAD2;FOXC1;SMAD4;JAG1;SMAD3;TGFB3;TGFBR1;TIAM1;BMP2;SNAI1;CTNNB1;BCL9L	13
positive regulation of cell differentiation (GO:0045597)	38/258	0.0045407	0.159609	1.65372	8.92129	YAP1;CEBPB;BTG1;BMPR2;CSF1;LEF1;ADIRF;ZFP36L1;RPS6KA3;SDCBP;BLOC1S6;RAP1A;GPC1;ZC3H12A;ZNF703;LRRC8A;CD36;CDON;SOX5;BCL9L;ACVR1;MEF2A;TGFB2;TGFB1;IGFBP3;TGFBR1;ACVR2A;BMP4;BMP2;DAB2;PAX8;ID2;SNAI1;RAPGEF2;CTNNB1;RIN2;DDR2;PPARD	38		protein K63-linked ubiquitination (GO:0070534)	9/44	0.00563988	0.182841	3.09243	16.0123	TRAF3IP2;TRIM5;TRAF3;PELI1;UBE2E2;TRAF2;TRAF1;TRIM21;TRIM56	9		negative regulation of phosphorylation (GO:0042326)	23/86	0.034476	0.999996	1.62949	5.48728	HDAC4;PRNP;CDKN1A;TIGAR;CDKN2C;ROCK1;IGFBP3;PRKRIP1;IRS2;INHBA;DYNLL1;CBFA2T3;LRP6;BMP4;ZC3H12A;MYADM;SLIT2;INSM1;EPHB2;CACTIN;PPARA;INHA;ZBED3	23
negative regulation of interferon-gamma production (GO:0032689)	8/29	0.00461777	0.16104	3.62959	19.5194	CD274;PRNP;TNFSF4;ZC3H12A;RARA;LILRB1;INHBA;PDCD1LG2	8		necroptotic process (GO:0070266)	5/16	0.00573777	0.184527	5.45928	28.1736	CYLD;TICAM2;RIPK1;TICAM1;TLR4	5		regulation of apoptotic signaling pathway (GO:2001233)	12/38	0.0346869	0.999996	2.05849	6.9194	CX3CR1;RB1;PYCARD;NR4A2;TRAF7;BDNF;DAPK2;BCL2;TRAF1;TNF;BCL2L14;TGFBR1	12
positive regulation of extracellular matrix organization (GO:1903055)	6/18	0.0050241	0.169861	4.76119	25.2034	RB1;BMP2;TGFB1;MELTF;RUNX1;DDR2	6		activation of GTPase activity (GO:0090630)	16/105	0.00647474	0.206575	2.16556	10.9141	USP6NL;RABGAP1L;TBC1D9B;TBC1D9;ARHGAP25;ARHGAP24;TIAM2;ARHGAP22;TIAM1;ABR;TBCK;SGSM3;ADPRH;CCR7;EVI5L;TBC1D17	16		regulation of axon extension (GO:0030516)	12/38	0.0346869	0.999996	2.05849	6.9194	RTN4R;MACF1;CDKL3;SEMA7A;GOLGA4;DBNL;SEMA3A;RUFY3;MAP3K13;NTN1;RTN4;POU4F2	12
positive regulation of nervous system process (GO:0031646)	6/18	0.0050241	0.169861	4.76119	25.2034	RIMS2;EGR2;MYRF;ITGAX;TPPP;TNFRSF1B	6		regulation of macrophage activation (GO:0043030)	7/30	0.0066989	0.212044	3.65773	18.3099	LRFN5;TNIP2;ZC3H12A;MYO18A;IL31RA;TLR4;GPR137B	7		cellular response to nerve growth factor stimulus (GO:1990090)	8/22	0.0354942	0.999996	2.5477	8.5052	EHD1;RAP1A;BDNF;MAGI2;RAB35;RAPGEF1;RAPGEF2;WASF1	8
regulation of B cell differentiation (GO:0045577)	6/18	0.0050241	0.169861	4.76119	25.2034	IL4I1;MMP14;ID2;SLAMF8;INHBA;ZFP36L1	6		regulation of MAP kinase activity (GO:0043405)	15/97	0.00718196	0.22115	2.20291	10.874	LYN;CD40;DUSP1;PDGFB;NOD2;TNF;AGT;PIK3R5;ROBO1;DUSP7;SMPD1;SPRY3;INPP5K;TRIB2;HRAS	15		limb morphogenesis (GO:0035108)	8/22	0.0354942	0.999996	2.5477	8.5052	SKI;MBNL1;NIPBL;ZNF141;PTCH1;MEGF8;TBX3;LRP6	8
regulation of cartilage development (GO:0061035)	6/18	0.0050241	0.169861	4.76119	25.2034	BMP4;BMP2;BMPR2;TRPS1;SCX;SOX5	6		regulation of establishment of endothelial barrier (GO:1903140)	5/17	0.00761989	0.22115	5.00407	24.4048	IKBKB;S1PR3;S1PR2;TNF;TNFRSF1A	5		osteoclast differentiation (GO:0030316)	8/22	0.0354942	0.999996	2.5477	8.5052	CSF1R;SBNO2;CSF1;GPR183;OCSTAMP;MAPK14;FOXP1;OSCAR	8
peptidyl-serine modification (GO:0018209)	27/169	0.00520988	0.173889	1.81768	9.55589	DYRK3;MAST4;CAB39;MAST2;PDGFB;RPS6KA3;RPS6KA2;MKNK1;AKT3;STK38L;TLK1;RICTOR;CSNK1G3;GALNT4;PRKCE;NEK6;EIF2AK3;CSNK1D;CSNK1E;TGFBR1;HIPK2;MAPK13;WNK1;CAMK4;MAP3K10;MAP3K13;TAF1	27		positive regulation of GTPase activity (GO:0043547)	27/214	0.00771459	0.221166	1.74254	8.47683	USP6NL;RTN4R;BCAR3;ARHGAP11B;CD40;TBC1D9B;DOCK8;RGS16;ARHGAP22;ABR;RAP1A;CCR7;EVI5L;SRGAP2;TBC1D17;HRAS;RABGAP1L;SEMA4D;TBC1D9;ARHGAP25;ARHGAP24;TIAM2;TIAM1;TBCK;SGSM3;ADPRH;RAPGEF3	27		peptidyl-threonine dephosphorylation (GO:0035970)	8/22	0.0354942	0.999996	2.5477	8.5052	DUSP4;PPM1A;DUSP1;DUSP16;PPM1E;DUSP7;PPM1G;PPP1CA	8
cardiac right ventricle morphogenesis (GO:0003215)	5/13	0.00522178	0.173889	5.94967	31.265	BMP4;TGFB2;JAG1;ZFPM2;SOX4	5		negative regulation of macromolecule metabolic process (GO:0010605)	25/194	0.00777571	0.221166	1.78471	8.66789	DNMT1;CITED2;PDGFB;LRP3;HIF1A;TNF;ROBO1;DLL4;NOCT;ZC3H12A;ITGB8;HRAS;CCR1;SFMBT2;PARP14;PARP9;NFKB1;OVOL2;RUNX1;FOXP1;PARP10;BMP2;PC;REL;MYADM	25		epithelial tube morphogenesis (GO:0060562)	11/34	0.0356174	0.999996	2.13288	7.113	ACVR1;BMP4;CSF1R;RYR2;MEF2C;CTNNB1;CCM2;SLIT2;MEGF8;PKD1;MTSS1	11
endoderm formation (GO:0001706)	9/36	0.00555102	0.182114	3.17651	16.4981	DUSP4;DUSP5;MMP14;DUSP1;ITGB2;COL6A1;HMGA2;INHBA;ITGA5	9		positive regulation of protein phosphorylation (GO:0001934)	42/371	0.00781232	0.221166	1.54401	7.49161	BCAR3;CSF1R;CD40;BMPR2;SRC;PDGFB;TNF;RPTOR;RASSF2;TBK1;RAP1A;CCR7;RIPK1;NBN;S1PR2;JAK2;HRAS;FNIP2;FGF22;LYN;TBX1;DAXX;SEMA4D;RIPK2;TNK2;LIMK2;LIF;AXIN1;VEGFC;INHBA;AGT;BMP6;ACVR2A;BMP2;TAOK2;PECAM1;TAB2;LCP2;INHA;UBE2K;CD44;RAPGEF3	42		cell proliferation in forebrain (GO:0021846)	5/11	0.0359144	0.999996	3.71417	12.3556	NUMBL;PCM1;AKNA;KIF14;HOOK3	5
regulation of ossification (GO:0030278)	9/36	0.00555102	0.182114	3.17651	16.4981	ACVR1;BMP4;TGFB2;BMP2;BMPR2;NOTCH1;ANKH;SGMS2;DDR2	9		dendritic cell differentiation (GO:0097028)	6/24	0.00833278	0.23425	4.00456	19.1721	LYN;TRPM2;UBD;LILRB1;CCR7;BATF	6		midbrain dopaminergic neuron differentiation (GO:1904948)	5/11	0.0359144	0.999996	3.71417	12.3556	FZD1;NR4A2;CTNNB1;WNT1;LRP6	5
regulation of endothelial cell proliferation (GO:0001936)	17/92	0.00572677	0.186499	2.16342	11.1689	NRP1;BMPR2;EGR3;ANGPT1;HTR2B;PDGFB;VEGFC;VASH1;NR2F2;FGF2;TGFBR1;VEGFA;BMP4;BMP2;AKT3;NF1;SCG2	17		peptidyl-serine phosphorylation (GO:0018105)	21/156	0.00865094	0.241473	1.87526	8.90766	SMG1;CAMK2D;MAST4;PDPK1;CSNK1A1;NEK6;PDGFB;LMTK2;PRKCA;MASTL;PKD1;TTBK2;IKBKB;TBK1;WNK1;RPS6KA2;MKNK1;RIPK1;MAP3K13;MARK3;CSNK1G1	21		positive regulation of macrophage differentiation (GO:0045651)	5/11	0.0359144	0.999996	3.71417	12.3556	CASP8;CSF1;HSF1;LIF;RIPK1	5
plasma membrane invagination (GO:0099024)	8/30	0.00578028	0.186868	3.46442	17.8532	ITGAM;ITGB2;SPIRE1;SNX9;CD36;FCGR1A;ARHGAP25;ARHGAP12	8		regulation of viral entry into host cell (GO:0046596)	8/39	0.00870984	0.241473	3.10216	14.7145	CIITA;TRIM5;TRIM25;PTX3;TRIM38;TRIM31;TRIM21;TRIM22	8		positive regulation of neuroblast proliferation (GO:0002052)	5/11	0.0359144	0.999996	3.71417	12.3556	CX3CR1;FZD3;CTNNB1;DISC1;VEGFA	5
regulation of anatomical structure morphogenesis (GO:0022603)	21/123	0.00600687	0.192387	1.96626	10.0571	PHLDB1;BRSK2;SP100;TGFB1;PLXND1;STAT2;RC3H1;TNFAIP3;VASH1;ETS1;FGF2;SIPA1L1;FMNL2;BCL6;ABI2;NF1;CTNNB1;LRRC4C;LZTS1;LZTS3;BCL9L	21		regulation of inflammatory response (GO:0050727)	26/206	0.00877408	0.241588	1.74277	8.25369	PTGER4;TRADD;TNFAIP3;NOD2;MEFV;TNF;RELA;SBNO2;RIPK1;JAK2;ABCC1;FEM1A;IL16;AGT;FOXP1;TNFRSF1A;CYLD;LRFN5;TNIP1;NINJ1;TLR7;PIK3AP1;TLR4;MYD88;TLR2;BIRC3	26		positive regulation of non-canonical Wnt signaling pathway (GO:2000052)	5/11	0.0359144	0.999996	3.71417	12.3556	LBX2;WNT5B;CSNK1D;CSNK1E;NKD1	5
regulation of transforming growth factor beta receptor signaling pathway (GO:0017015)	18/100	0.00603789	0.192387	2.09543	10.707	TGFB1;ITGA3;LDLRAD4;TGFBR1;SMAD7;HIPK2;SPRED3;SDCBP;SPRED2;PPM1A;ADAM17;DAB2;SPRED1;ZNF703;PMEPA1;SPRY2;SKIL;BCL9L	18		regulation of cilium assembly (GO:1902017)	11/64	0.00919379	0.251422	2.49681	11.7081	USP6NL;CYLD;ODF2L;TBC1D9B;LIMK2;SGSM3;EVI5L;MARK4;TBC1D17;TAPT1;ATG5	11		regulation of inclusion body assembly (GO:0090083)	5/11	0.0359144	0.999996	3.71417	12.3556	DNAJA4;SACS;HSPA2;SNCAIP;HSPA1B	5
myeloid leukocyte differentiation (GO:0002573)	14/71	0.00647086	0.195109	2.34288	11.8092	CSF1;LEF1;TREM2;GAB2;TNFRSF11A;PML;OSCAR;RUNX1;VEGFA;BMP4;CAMK4;GPR183;RARA;CCR7	14		positive regulation of JNK cascade (GO:0046330)	12/73	0.0095308	0.254002	2.36709	11.0146	DUSP22;RASSF2;TRAF3;TAOK2;AXIN1;CCR7;TRAF2;RIPK1;TRAF1;NOD2;HRAS;SLAMF1	12		negative regulation of interleukin-1 production (GO:0032692)	10/30	0.0361991	0.999996	2.22963	7.39953	CX3CR1;SERPINB1;CARD8;CPTP;ZC3H12A;TNFAIP3;NLRP3;FFAR1;MEFV;GAS6	10
negative regulation of transcription by RNA polymerase II (GO:0000122)	85/684	0.00651798	0.195109	1.36414	6.86599	RB1;WWC2;ZBTB21;OTUD7B;PRDM1;NOC2L;NR3C1;BACH1;N4BP2L2;CDC73;IRF2BPL;ZMYM5;TRPS1;WWC3;ZNF366;MEF2A;KLF10;TGIF1;ZNF281;DNMT3A;ZBTB32;ARID5A;ARID5B;MITF;PARP9;RUNX3;RUNX1;PPM1A;IRF2;RARA;ZFPM2;ATF3;PPARD;MCPH1;YAP1;CEBPB;SP100;NOTCH1;DLX4;PDGFB;ZBTB1;HDAC9;GLIS2;SDCBP;ATXN1;CUX2;NFIL3;TBX21;HIVEP1;PCGF1;E4F1;HES1;FNIP1;SKIL;FNIP2;JAZF1;PLK3;JUN;ZNF263;ZFHX3;NR1H3;HMGA2;NR1D2;NR2F2;GATAD2B;POU6F1;TB…	85		negative regulation of chemotaxis (GO:0050922)	7/32	0.00967986	0.254002	3.36475	15.6047	SEMA4A;SEMA6A;SEMA3C;SEMA4D;SEMA4B;SLIT2;ROBO1	7		negative regulation of interleukin-1 beta production (GO:0032691)	9/26	0.0362491	0.999996	2.36058	7.83084	CX3CR1;SERPINB1;CARD8;CPTP;ZC3H12A;TNFAIP3;NLRP3;FFAR1;MEFV	9
positive regulation of endothelial cell migration (GO:0010595)	16/86	0.0067508	0.195109	2.18105	10.9011	NRP1;BMPR2;TGFB1;ANGPT1;PDGFB;ETS1;FGF2;VEGFA;BMP4;ADAM17;AKT3;ZC3H12A;ITGB1BP1;MET;RIN2;BCAR1	16		positive regulation of cysteine-type endopeptidase activity involved in apoptotic process (GO:0043280)	17/119	0.00971773	0.254002	2.00755	9.30257	TNFSF15;TRADD;RPS27L;TRAF2;NOD1;CFLAR;TNF;ROBO1;BCL2L13;CASP8;FAM162A;CASP10;TNFSF10;PMAIP1;RIPK1;PDCD2;JAK2	17		regulation of interleukin-12 production (GO:0032655)	15/51	0.0365414	0.999996	1.85875	6.15117	CD40;IL16;MEFV;MAPK14;THBS1;SCIMP;FOXP1;MAPK11;TNFSF4;PLCG2;TLR8;CCR7;LTB;CMKLR1;TLR2	15
atrioventricular valve morphogenesis (GO:0003181)	6/19	0.00675932	0.195109	4.3947	21.9596	ACVR1;TGFB2;BMP2;BMPR2;NOTCH1;SOX4	6		positive regulation of cartilage development (GO:0061036)	5/18	0.00989195	0.254002	4.61889	21.321	BMP2;BMPR2;BMP1;TAPT1;SOX5	5		regulation of hydrolase activity (GO:0051336)	20/73	0.0367085	0.999996	1.68394	5.565	VAV3;RALBP1;RABGAP1;RDX;ARHGAP15;ADAP1;GPR137B;PTK2;ARHGAP12;FGD3;SIPA1L1;PLXNA2;NF1;PLXNA1;RAB3GAP2;PLXNC1;CRK;PLXNA4;TBC1D10B;PLXNA3	20
endocardial cushion morphogenesis (GO:0003203)	6/19	0.00675932	0.195109	4.3947	21.9596	ACVR1;BMP4;TGFB2;BMP2;NOTCH1;TBX2	6		positive regulation of stress-activated protein kinase signaling cascade (GO:0070304)	5/18	0.00989195	0.254002	4.61889	21.321	LYN;RNF13;TAOK2;NOD2;SCIMP	5		regulation of I-kappaB kinase/NF-kappaB signaling (GO:0043122)	52/224	0.0380936	0.999996	1.3511	4.415	MAPKBP1;CD40;GPR89A;TFRC;GOLT1B;SLC44A2;TRADD;HTR2B;SECTM1;TNFAIP3;LITAF;TNF;TRIM8;PYCARD;PIDD1;GJA1;TBK1;CASP8;TRIM5;ZC3H12A;TRIM25;CCR7;TRIM22;TLE1;PDPK1;F2R;TRAF1;TNFRSF1A;PPM1A;EEF1D;TRAF3;ALPK1;CACTIN;ZMYND11;BIRC3;ANKRD17;PELI2;LPAR1;CXXC5;TANK;PLCG2;S100A13;RIPK1;CARD8;NEK6;MIB2;TNFRSF10B;CFLAR;MAVS;REL;TAB2;MAP3K14	52
heparan sulfate proteoglycan biosynthetic process (GO:0015012)	6/19	0.00675932	0.195109	4.3947	21.9596	CSGALNACT1;HS3ST3B1;EXT1;NDST1;XYLT1;HS2ST1	6		pulmonary valve development (GO:0003177)	5/18	0.00989195	0.254002	4.61889	21.321	BMPR2;JAG1;SLIT2;ROBO1;TNFRSF1A	5		positive regulation of pathway-restricted SMAD protein phosphorylation (GO:0010862)	14/47	0.0384066	0.999996	1.89237	6.16823	ACVR1;GDF11;SMAD4;RBPMS;TGFB3;BMP8A;BMP8B;INHBA;BMP6;TGFBR1;INHBE;BMP4;BMP2;INHA	14
regulation of collagen biosynthetic process (GO:0032965)	6/19	0.00675932	0.195109	4.3947	21.9596	BMP4;TGFB1;F2R;SCX;LARP6;RUNX1	6		regulation of cartilage development (GO:0061035)	5/18	0.00989195	0.254002	4.61889	21.321	BMP2;BMPR2;BMP1;TAPT1;SOX5	5		negative regulation of apoptotic signaling pathway (GO:2001234)	21/78	0.0392701	0.999996	1.64411	5.32245	RB1;ACVR1;CX3CR1;BDNF;RTKN2;PLAUR;CFLAR;NOC2L;TNF;THBS1;TGFBR1;BMP4;NR4A2;PPIF;BCL2;ITGA6;PHIP;RIPK1;ZMYND11;MCL1;BCL2L1	21
regulation of oligodendrocyte differentiation (GO:0048713)	6/19	0.00675932	0.195109	4.3947	21.9596	NOTCH1;SLC45A3;NF1;HES1;TNFRSF1B;TNFRSF21	6		regulation of presynapse assembly (GO:1905606)	5/18	0.00989195	0.254002	4.61889	21.321	LRFN5;LRFN4;SLITRK2;GPC6;MDGA1	5		regulation of cell-matrix adhesion (GO:0001952)	18/65	0.041618	0.999996	1.70871	5.43238	MACF1;JAG1;CSF1;ROCK1;DAPK3;TSC1;THBS1;PTK2;CAMSAP3;CDK6;ADAM15;PLAU;PEAK1;RASA1;NF1;CCR7;CCL28;MAP4K4	18
cellular response to cAMP (GO:0071320)	8/31	0.00715257	0.195109	3.31361	16.3702	KCNE1;RAP1A;AQP9;RAPGEF1;RAPGEF2;HCN2;RAPGEF3;ZFP36L1	8		regulation of presynapse organization (GO:0099174)	5/18	0.00989195	0.254002	4.61889	21.321	LRFN5;LRFN4;SLITRK2;GPC6;MDGA1	5		mitotic intra-S DNA damage checkpoint signaling (GO:0031573)	6/15	0.0419663	0.999996	2.9716	9.42261	MDC1;EME1;EME2;FANCD2;RAD9B;RAD9A	6
proteoglycan biosynthetic process (GO:0030166)	8/31	0.00715257	0.195109	3.31361	16.3702	CSGALNACT1;HS3ST3B1;EXT1;BMPR2;CHST11;CSGALNACT2;XYLT1;PXYLP1	8		skeletal system development (GO:0001501)	21/158	0.00995256	0.254002	1.84769	8.51769	TEAD4;PTGER4;SLC10A7;HAPLN3;PKD1;ETS2;BMP6;TBX3;AKAP13;BMP2;VCAN;BMP1;DEAF1;ITGB8;TRIP11;INHA;PITX1;NKX3-2;CD44;CMKLR1;SOX5	21		myoblast differentiation (GO:0045445)	6/15	0.0419663	0.999996	2.9716	9.42261	RB1;MBNL1;JAG1;SDC1;NRG1;PLEKHM3	6
cellular polysaccharide biosynthetic process (GO:0033692)	7/25	0.00725788	0.195109	3.70387	18.244	CSGALNACT1;EXT1;NDST1;B3GNT8;CSGALNACT2;HAS3;HS2ST1	7		negative regulation of intracellular signal transduction (GO:1902532)	25/198	0.00998315	0.254002	1.74306	8.03005	PHLPP1;SRC;TNFAIP3;LIMD1;RELA;CASP8;ZC3H12A;WWC3;INPP5K;RIPK1;SLIT2;MARK3;LYN;DUSP1;RHOH;ARHGAP25;P2RX7;CYLD;TNIP1;AKT1S1;MYADM;PPIF;SPRY3;DEPDC5;BCL2L1	25		negative regulation of cytokine production (GO:0001818)	43/182	0.0427922	0.999996	1.38189	4.35488	PTGER4;MAPKBP1;OTUD5;CD274;C5AR2;TNFAIP3;MEFV;TNF;THBS1;PYCARD;IFIH1;RNF135;ZFP36;TBK1;ZC3H12A;TRIM25;CCR7;VSIG4;ABCD1;N4BP1;CMKLR1;CHID1;PRNP;HOMER2;SLC11A1;ANXA4;SFTPD;FN1;ISG15;SSC5D;INHBA;PDCD1LG2;MAVS;NAV3;DDIT3;TNFSF4;TAX1BP1;TLR8;CACTIN;GAS6;PPARA;INHA;TNFRSF21	43
positive regulation of release of cytochrome c from mitochondria (GO:0090200)	7/25	0.00725788	0.195109	3.70387	18.244	MLLT11;MOAP1;BCL2L11;BNIP3;PLAUR;BMF;BBC3	7		regulation of transcription by RNA polymerase II (GO:0006357)	198/2206	0.0109558	0.271867	1.20786	5.45216	MAML2;BACH1;IL4I1;TBK1;ZNF608;ZMIZ2;ZC3H12A;IER5;JUNB;SOX5;SP110;PTOV1;RUNX3;HCFC1;OVOL2;RUNX1;IFI27;ZNF837;ZNF710;ATF5;ZNF276;ZNF324B;CASZ1;HIF1A;HELZ2;BRIP1;ZBED1;HIVEP3;HIVEP2;STAT5B;PLK3;JAG1;SS18L2;IRF2BP1;LIF;THAP11;REL;CDK13;HOXD8;CSRNP1;HMX3;CD40;CITED2;BHLHE41;TCF20;AATF;LITAF;IKBKB;NIPBL;CIC;HRAS;ZNF587B;TEAD4;FOXD4;NCOA1;ZHX2;RIPK2;BAZ1A;PAX5;PARP9;ZEB1;TFEC;AHRR;NCOA7;VGLL2;TLR4;TLR2;…	198		endocytic recycling (GO:0032456)	15/52	0.0429311	0.999996	1.8084	5.69313	DENND1A;LMTK2;VPS26A;ARL4C;EHD1;EHD2;KIAA1109;EHD4;RAB14;VPS53;RAB35;MICALL2;RAB17;RAB11FIP3;RAB11FIP4	15
atrioventricular valve development (GO:0003171)	5/14	0.00749277	0.195209	5.2883	25.88	ACVR1;TGFB2;BMP2;BMPR2;NOTCH1	5		positive regulation of cell cycle (GO:0045787)	11/66	0.0115424	0.283647	2.40575	10.7338	FOXA1;CITED2;CCDC57;USP2;HSF1;PDGFB;PRKCA;PKD1;TRIM21;TBX3;HCFC1	11		negative regulation of BMP signaling pathway (GO:0030514)	15/52	0.0429311	0.999996	1.8084	5.69313	DLX1;SMAD1;SKOR1;SMAD4;SMURF1;UBE2D3;SMAD6;HIPK2;SMAD7;SKI;BMP2;WNT1;NBL1;SKIL;TRIM33	15
regulation of protein modification process (GO:0031399)	11/51	0.0075753	0.196205	2.6215	12.8004	SPRED3;SPRED2;SPRED1;STAT2;RABL3;FNIP1;ATG7;FNIP2;CCAR2;PML;PTK2	11		cellular response to mechanical stimulus (GO:0071260)	9/49	0.0115717	0.283647	2.70514	12.0627	PTGER4;CD40;CASP8;TLR8;TLR7;TLR4;NFKB1;MYD88;TNFRSF1A	9		positive regulation of developmental growth (GO:0048639)	15/52	0.0429311	0.999996	1.8084	5.69313	MACF1;SEMA7A;DBNL;SEMA4D;BDNF;SMURF1;NTN1;POU4F2;SYT17;RIMS2;GOLGA4;RUFY3;PPIB;AGRN;MAP3K13	15
extracellular structure organization (GO:0043062)	32/216	0.00796573	0.205117	1.66308	8.03703	ITGAM;PAPLN;ITGB2;PDGFB;PDGFA;DMP1;FURIN;ICAM5;F11R;FGF2;ICAM1;ADAMTS4;ADAMTS14;MMP24;SH3PXD2A;ITGAX;ATP7A;ADAMTS7;ITGA3;TGFBR1;BCAN;MMP14;COL6A2;COL6A1;NF1;PECAM1;MMP19;ITGA6;ITGA5;AGRN;CD44;DDR2	32		cellular response to interleukin-7 (GO:0098761)	5/19	0.0125886	0.293037	4.28874	18.7631	STAT5B;CISH;IRS2;IL7R;CRLF2	5		glycosaminoglycan biosynthetic process (GO:0006024)	25/97	0.042996	0.999996	1.54978	4.8766	HS3ST3A1;CHPF;SDC2;XYLT2;XYLT1;HS6ST1;HS2ST1;CHSY1;CHST12;HAS3;CHST13;CHST14;ST3GAL2;ST3GAL3;HS3ST3B1;B3GALT6;BCAN;EXT2;VCAN;B3GNT7;SDC1;CSPG4;AGRN;B4GALT5;CHST3	25
ventricular septum development (GO:0003281)	9/38	0.00808622	0.207017	2.95711	14.2462	ACVR1;TGFB2;BMPR2;NOTCH1;HES1;ZFPM2;SOX4;TGFBR1;SMAD7	9		interleukin-7-mediated signaling pathway (GO:0038111)	5/19	0.0125886	0.293037	4.28874	18.7631	STAT5B;CISH;IRS2;IL7R;CRLF2	5		semaphorin-plexin signaling pathway (GO:0071526)	11/35	0.0436043	0.999996	2.04389	6.40269	SEMA4A;SEMA7A;SEMA6A;SH3BP1;SEMA4D;SEMA3D;SEMA3A;SEMA6D;PLXNA2;PLXNA4;PLXNA3	11
cellular response to organonitrogen compound (GO:0071417)	18/103	0.00823547	0.209626	2.02114	9.70005	EGR1;KCNE1;AQP9;GABRG2;ZFP36L1;MAPK13;RPTOR;P2RX7;HRH1;RAP1A;PDE3A;RAPGEF1;RAPGEF2;CTNNB1;RAPGEF3;HCN2;CPEB4;TAF1	18		interleukin-1-mediated signaling pathway (GO:0070498)	14/94	0.0126837	0.293037	2.1063	9.19915	IL1RN;RIPK2;CUL1;NOD1;NOD2;RELA;NFKB1;PSMB9;IKBKB;PSMD5;TNIP2;PELI1;TAB2;MYD88	14		positive regulation of ubiquitin-dependent protein catabolic process (GO:2000060)	21/79	0.0445511	0.999996	1.61566	5.02651	CEBPA;FBXW7;CSNK1A1;SMURF1;PYHIN1;AXIN1;CSNK1D;CSNK1E;CBFA2T3;PTK2;DDA1;PIAS1;SMAD7;RNF144B;HECTD1;RNF19A;RNF217;TRIB3;ARIH1;HSPA1B;TAF1	21
negative regulation of T cell activation (GO:0050868)	10/45	0.00859932	0.2164	2.72296	12.9506	CD274;IL4I1;CEBPB;DLG5;SFTPD;LILRB1;VSIG4;PDCD1LG2;PAG1;TNFRSF21	10		axon guidance (GO:0007411)	25/203	0.0134308	0.308524	1.69364	7.29993	SEMA3C;SRC;IRS2;NTN1;ROBO1;EFNB2;PLXNA1;NCAM1;SLIT2;EPHB1;SPTBN2;SEMA4A;EPHA7;EPHA6;SEMA6A;SEMA4D;SEMA4B;RHOH;PRKCA;UNC5C;POU4F2;GDNF;PALLD;FEZ2;CNTN4	25		N-glycan processing (GO:0006491)	7/19	0.0448955	0.999996	2.60038	8.07007	FUT8;GNPTAB;MAN1A2;MAN1C1;ST8SIA5;MAN1A1;GANC	7
regulation of pri-miRNA transcription by RNA polymerase II (GO:1902893)	10/45	0.00859932	0.2164	2.72296	12.9506	BMP4;EGR1;JUN;TGFB2;TGFB1;PDGFB;NR3C1;ETS1;FGF2;PPARD	10		positive regulation of apoptotic signaling pathway (GO:2001235)	10/59	0.0139635	0.311906	2.45404	10.482	CYLD;TNFSF10;PMAIP1;G0S2;TRAF2;RIPK1;TNF;AGT;PML;BCL2L1	10		neural crest cell differentiation (GO:0014033)	7/19	0.0448955	0.999996	2.60038	8.07007	MEF2C;FAM172A;PDCD6;FBXL17;HTR2B;NRG1;LRP6	7
regulation of cell migration involved in sprouting angiogenesis (GO:0090049)	8/32	0.00875671	0.218755	3.17536	15.0447	STARD13;NOTCH1;AKT3;MMRN2;ITGB1BP1;FGF2;HDAC9;VEGFA	8		regulation of interferon-gamma production (GO:0032649)	13/86	0.0141905	0.311906	2.14281	9.11807	CD274;LILRB1;PDCD1LG2;INHBA;ZC3H12A;PDE4B;TLR8;CCR7;TLR7;INHA;TLR4;CD276;IL12RB2	13		regulation of collagen biosynthetic process (GO:0032965)	7/19	0.0448955	0.999996	2.60038	8.07007	BMP4;HDAC2;TGFB3;F2R;SCX;SUCO;EMILIN1	7
cardiac epithelial to mesenchymal transition (GO:0060317)	6/20	0.00889046	0.218755	4.08057	19.2716	BMP4;TGFB2;BMP2;NOTCH1;SNAI1;TGFBR1	6		protein phosphorylation (GO:0006468)	52/496	0.0144862	0.314756	1.41697	6.00023	SMG1;BMPR2;MAST4;PKD1;IKBKB;TBK1;RPS6KA2;PIM1;PIM3;MAP3K9;JAK2;EPHB1;PDPK1;DAPK3;LMTK2;PRKCA;MASTL;RUNX3;PRKAR1B;SIK3;FAM20C;TLR7;TRIB2;TLR4;CSNK1G1;TLR2;CSF1R;CAMK2D;SRC;PDGFB;TTBK2;MKNK1;ABL2;RIPK1;MARK4;FNIP2;MARK3;LYN;CSNK1A1;NEK6;LIMK2;NEK7;ACVR2A;SMAD7;BCKDK;TBCK;BMP2;CDK6;WNK1;TAOK2;CDK13;MAP3K13	52		negative regulation of axon extension (GO:0030517)	10/31	0.0449272	0.999996	2.12333	6.58808	RTN4R;CDKL3;SEMA4A;SEMA7A;SEMA6A;SEMA4D;SEMA3D;SEMA3A;SEMA6D;RTN4	10
mesoderm formation (GO:0001707)	6/20	0.00889046	0.218755	4.08057	19.2716	KDM6B;BMPR2;ITGA3;SNAI1;HMGA2;SCX	6		regulation of JNK cascade (GO:0046328)	15/105	0.0145634	0.314756	2.00623	8.48482	PHLPP1;AXIN1;TRAF2;TRAF1;NOD2;DUSP22;CYLD;RASSF2;TRAF3;TAOK2;RIPK1;CCR7;EPHB1;HRAS;SLAMF1	15		cytosolic transport (GO:0016482)	29/116	0.0449342	0.999996	1.48805	4.61675	TMEM87A;GOSR2;GCC2;VPS26A;CLN5;CCDC91;AP1G1;VPS53;VTI1A;RAB29;VPS54;DENND5A;TBC1D17;SNX5;TBC1D10B;MON2;VPS13C;VPS13A;LMTK2;HOOK3;KLHL20;BAIAP3;GAK;WDR81;HOOK2;RAB14;TBC1D5;CORO7;RAB9B	29
toll-like receptor 4 signaling pathway (GO:0034142)	6/20	0.00889046	0.218755	4.08057	19.2716	ITGAM;TICAM2;PRKCE;ITGB2;CD14;SCIMP	6		cellular response to unfolded protein (GO:0034620)	6/27	0.0150377	0.319849	3.43192	14.4045	DAXX;HSPA1L;RHBDD1;HSF1;HSPA1B;HSPA1A	6		positive regulation of apoptotic process (GO:0043065)	69/310	0.0449468	0.999996	1.28007	3.97112	FOXA1;FAF1;TRADD;TNF;PYCARD;PIDD1;RASSF2;ING3;CASP8;AIFM2;TCTN3;FAM162A;RPS6KA2;SMPD1;ZC3H12A;MAP3K5;BOK;VAV3;ARHGEF11;KLF11;EPHA7;ARHGEF12;DAPK1;DAPK2;IGFBP3;ARHGEF17;DAPK3;TGFBR1;TIAM2;BACE1;TIAM1;TRAF7;OBSCN;LATS2;DDIT3;ARHGEF3;ITGA6;ITGB3BP;DCUN1D3;DDX20;HTRA2;FOXO3;STK3;FGD3;ABR;APH1B;BCL2L11;BMF;RIPK1;SLIT2;ZNF622;BARD1;PRNP;TGFB3;BNIP3;HIP1R;TNFRSF10B;GADD45G;MLLT11;BMP4;BMP2;RYBP;MYBBP1A;…	69
negative regulation of protein localization to membrane (GO:1905476)	7/26	0.00913061	0.222195	3.50873	16.4775	KCNE1;DAB2;TGFB1;NUMB;ITGB1BP1;RHOQ;BCL2L1	7		negative regulation of plasma membrane bounded cell projection assembly (GO:0120033)	6/27	0.0150377	0.319849	3.43192	14.4045	SRGAP2C;ODF2L;LIMK2;EVI5L;SLIT2;ARHGAP24	6		phosphorylation (GO:0016310)	87/400	0.0453554	0.999996	1.24339	3.84607	DGKG;MAML1;HTR2B;TESK2;PRKAG2;STK10;TBK1;GNPTAB;AKT3;TLK1;MAP3K9;JAK2;EPHB2;XYLB;MAP3K5;ACVR1;CDKL3;EPHA7;DAPK1;PDPK1;DAPK2;PRKCE;SPHK1;IGFBP3;DAPK3;HUNK;LMTK2;CSNK1D;CSNK1E;DGKZ;RUNX3;TGFBR1;CREB1;LATS2;PRKAR1B;PEAK1;BMP2K;SIK3;PICK1;TSSK6;FAM20C;GAS6;CSNK1G2;CDKL1;DGKH;NIM1K;RNASEL;BRSK2;CAMK2D;ROCK1;PDGFB;STK39;STK3;FGGY;MKNK1;MARK4;FNIP2;MARK3;MAP4K4;CSNK1A1;NEK6;TNK2;TNK1;BRAF;CDC42BPA;MERTK…	87
regulation of myelination (GO:0031641)	7/26	0.00913061	0.222195	3.50873	16.4775	EGR2;MYRF;ITGAX;EIF2AK3;TPPP;TNFRSF1B;TNFRSF21	7		positive regulation of erythrocyte differentiation (GO:0045648)	6/27	0.0150377	0.319849	3.43192	14.4045	STAT5B;INHBA;HIF1A;ACVR2A;HSPA1B;HSPA1A	6		DNA methylation (GO:0006306)	8/23	0.0459307	0.999996	2.3777	7.32481	N6AMT1;HELLS;DNMT1;DNMT3A;BEND3;EHMT1;PICK1;GATAD2A	8
regulation of endothelial cell migration (GO:0010594)	16/89	0.00940854	0.227707	2.09107	9.75721	NRP1;SP100;BMPR2;ANGPT1;VASH1;NR2F2;ETS1;FGF2;PTK2;VEGFA;BMP4;ZC3H12A;NF1;ITGB1BP1;RIN2;BCAR1	16		negative regulation of gene expression (GO:0010629)	36/322	0.0155849	0.324524	1.51994	6.32516	PTGER4;BTG2;DNMT1;CITED2;PDGFB;LRP3;HIF1A;TNF;ROBO1;DLL4;ZFP36;NOCT;ZC3H12A;ITGB8;HRAS;DIS3L2;CCR1;EED;SFMBT2;DAPK3;SAMD4A;PARP14;PARP9;NFKB1;OVOL2;RUNX1;FOXP1;PATL2;PARP10;BMP2;PC;REL;MYADM;EIF4E2;HSPA1B;HSPA1A	36		regulation of mononuclear cell migration (GO:0071675)	8/23	0.0459307	0.999996	2.3777	7.32481	CSF1R;STK10;CSF1;SLIT2;THBS1;TNF;PTK2;CMKLR1	8
regulation of peptidyl-threonine phosphorylation (GO:0010799)	9/39	0.00964367	0.230875	2.85839	13.2671	RPTOR;SPRED3;SPRED2;SPRED1;TGFB1;CAB39;PRKAG2;SPRY2;SMAD7	9		homophilic cell adhesion via plasma membrane adhesion molecules (GO:0007156)	10/60	0.0156335	0.324524	2.40483	10.0001	SDK1;TENM3;PALLD;AMIGO2;PECAM1;CNTN4;PKD1;OBSL1;NECTIN3;ROBO1	10		regulation of SMAD protein signal transduction (GO:0060390)	8/23	0.0459307	0.999996	2.3777	7.32481	BMP4;SMAD4;RBPMS;TGFB3;JAK2;BMP6;TGFBR1;OVOL2	8
regulation of protein tyrosine kinase activity (GO:0061097)	9/39	0.00964367	0.230875	2.85839	13.2671	PRNP;RAP2B;DLG3;PDGFB;NCK2;SH3BP5;CASS4;NEDD9;FCGR1A	9		adaptive immune response based on somatic recombination of immune receptors built from immunoglobulin superfamily domains (GO:0002460)	5/20	0.0157418	0.324524	4.0026	16.6165	JAG1;CD70;TLR4;IL18BP;MYO1G	5		chromatin remodeling (GO:0006338)	26/103	0.0498431	0.999996	1.50706	4.51947	FOXA1;RB1;KDM5A;HDAC4;HDAC2;SATB1;SATB2;RSF1;BAZ2B;ACTB;CECR2;RUVBL1;SMARCAD1;JARID2;ZBTB7A;KDM6B;MBD3;KDM4A;KDM4C;ARID1A;ARID1B;GATAD2B;HCFC1;TADA2B;TAF6L;ERCC6	26
regulation of MAP kinase activity (GO:0043405)	17/97	0.00977008	0.232643	2.02764	9.3848	TGFB1;FLT1;DUSP1;SPRY4;PDGFB;HTR2B;PDGFA;FGF2;VEGFA;BMP4;RGS2;SMPD1;PDGFC;NF1;SPRY2;TRIB1;SH2B3	17		modulation by symbiont of entry into host (GO:0052372)	5/20	0.0157418	0.324524	4.0026	16.6165	TRIM5;TRIM25;TRIM38;TRIM21;TRIM22	5
positive regulation of protein kinase B signaling (GO:0051897)	25/161	0.00997959	0.236361	1.756	8.09028	SRC;PDGFB;PDGFA;FGF2;RASD2;FGF9;ERBB4;CCR7;TNFAIP8L3;RICTOR;OSBPL8;TGFB1;ANGPT1;GDF15;OSM;NRG1;GAB2;PTK2;TGFBR1;MC1R;CASS4;SPRY2;ITGB1BP1;MET;HBEGF	25		negative regulation of axon extension involved in axon guidance (GO:0048843)	5/20	0.0157418	0.324524	4.0026	16.6165	SEMA4A;SEMA6A;SEMA3C;SEMA4D;SEMA4B	5
negative regulation of protein kinase activity (GO:0006469)	16/90	0.0104589	0.246397	2.0627	9.40651	RB1;TESK1;DTNBP1;PRKAG2;ADAR;ADARB1;SLC8A1;SPRED1;PTPRB;DUSP10;GNAQ;AKT1S1;SH3BP5;NF1;ITGB1BP1;TRIB1	16		negative regulation of osteoclast differentiation (GO:0045671)	5/20	0.0157418	0.324524	4.0026	16.6165	MAFB;LILRB1;LILRB3;TLR4;GPR137B	5
interferon-gamma-mediated signaling pathway (GO:0060333)	13/68	0.0110452	0.252161	2.2537	10.1546	SP100;IFNGR1;IFNGR2;PTAFR;PML;ICAM1;OASL;TRIM5;IRF4;OAS2;IRF2;FCGR1A;CD44	13		ameboidal-type cell migration (GO:0001667)	9/52	0.016861	0.345823	2.516	10.2722	TBX1;SEMA4A;SEMA6A;SEMA3C;SEMA4D;GDNF;SEMA4B;SRGAP2;PHACTR4	9
regulation of cell junction assembly (GO:1901888)	7/27	0.0113338	0.253824	3.33311	14.9322	RAP1A;RAPGEF1;SNAI1;RAPGEF2;RAB17;F11R;RUNX1	7		protein polyubiquitination (GO:0000209)	35/314	0.0176203	0.355062	1.51437	6.1161	TRAF3IP2;CUL1;RNF19B;TNFAIP3;FZR1;RNF213;PSMD5;TRIM5;RNF19A;TRIM69;RBBP6;ARIH1;LONRF1;TRIM21;TRIM22;DTX3L;IRF2BP1;MIB2;UBE2E2;TRAF2;TRAF1;PSMB9;FBXL8;RNF144B;SPSB1;UBOX5;IFI27;TRAF3;PELI1;CTNNB1;TRIM36;RBCK1;TRIM38;UBE2K;TRIM56	35
regulation of vasculature development (GO:1901342)	7/27	0.0113338	0.253824	3.33311	14.9322	SP100;PLXND1;NF1;CTNNB1;VASH1;ETS1;FGF2	7		cellular response to epidermal growth factor stimulus (GO:0071364)	6/28	0.0179226	0.355062	3.27575	13.1741	DUSP22;STAT5B;FOXC1;ZFP36;PDPK1;INPP5K	6
positive regulation of ossification (GO:0045778)	9/40	0.0114169	0.253824	2.76603	12.3715	ACVR1;BMP4;P2RX7;TGFB2;BMP2;BMPR2;TGFB1;SLC8A1;ACVR2A	9		regulation of extrinsic apoptotic signaling pathway in absence of ligand (GO:2001239)	6/28	0.0179226	0.355062	3.27575	13.1741	GDNF;INHBA;TNF;HSPA1B;BCL2L1;HSPA1A	6
positive regulation of vascular associated smooth muscle cell proliferation (GO:1904707)	6/21	0.0114619	0.253824	3.80832	17.0183	ERN1;JUN;NR4A3;FGF9;PDGFB;FGF2	6		regulation of apoptotic process (GO:0042981)	73/742	0.0182286	0.355062	1.32235	5.2957	FOXA1;TNFAIP8;CITED2;TRADD;AATF;TNF;IFIT3;IFIT2;IKBKB;AKAP13;DSTYK;RASSF2;CASP8;CASP10;FAM162A;SMPD1;RPS6KA2;PIM1;TNFSF10;MYO18A;CYP1B1;CD38;PIM3;JAK2;DAXX;USP42;RIPK2;ARHGEF17;DAPK3;TRAF2;PRLR;TIAM2;TIAM1;RNF144B;TMBIM4;AKT1S1;PPIF;IRF5;ATF5;IL6ST;CD44;BIRC3;PHLPP1;SRC;RELA;ABR;TIAF1;UBD;PMAIP1;RIPK1;SLIT2;NTSR1;PLK3;EGLN2;SEMA4D;RHBDD1;IL31RA;LILRB1;CFLAR;AGT;NFKB1;TBX3;DNAJA1;BMP2;GDNF;TNFSF9;…	73
regulation of lipopolysaccharide-mediated signaling pathway (GO:0031664)	6/21	0.0114619	0.253824	3.80832	17.0183	TRIM5;CARD8;CD180;CD36;TRIB1;SCIMP	6		axonogenesis (GO:0007409)	28/240	0.0183099	0.355062	1.59285	6.3719	SEMA3C;SRC;PLPPR4;IRS2;ROBO1;EFNB2;SLITRK2;NCAM1;SLIT2;EPHB1;SPTBN2;SEMA4A;EPHA7;EPHA6;SEMA6A;SEMA4D;SEMA4B;LMTK2;PRKCA;UNC5C;POU4F2;GDNF;PALLD;FEZ2;MAP1A;TAOK2;CNTN4;B4GALT5	28
response to progesterone (GO:0032570)	6/21	0.0114619	0.253824	3.80832	17.0183	YAP1;TGFB2;TGFB1;SRC;NR1H3;TRERF1	6		cellular response to lipid (GO:0071396)	26/219	0.0183261	0.355062	1.62423	6.49598	CD274;ADCY3;TNFAIP3;NOD2;NR3C1;RELA;ZFP36;SBNO2;ZC3H12A;SPP1;PDE4B;ABL2;LYN;TBX1;TICAM2;FZD4;LILRB1;PDCD1LG2;TICAM1;POU4F2;NFKB1;CXCL11;TNIP2;LCOR;TLR4;MYD88	26
epidermal growth factor receptor signaling pathway (GO:0007173)	10/47	0.0117302	0.257194	2.57548	11.4495	ADAM17;TGFB1;GAREM1;SRC;NCK2;ERBIN;BRAF;PTK2;BCAR1;HBEGF	10		cellular response to heat (GO:0034605)	7/36	0.0183617	0.355062	2.90001	11.5928	ATXN3;DAXX;CLPB;HSF1;IER5;HSPA1B;HSPA1A	7
epithelial to mesenchymal transition (GO:0001837)	10/47	0.0117302	0.257194	2.57548	11.4495	TGFB2;BMP2;NOTCH1;TGFB1;DLG5;LEF1;SNAI1;HMGA2;CTNNB1;TGFBR1	10		positive regulation of NIK/NF-kappaB signaling (GO:1901224)	9/53	0.018964	0.355062	2.45868	9.74921	NFAT5;TRADD;TLR7;NOD1;NOD2;TNF;TLR4;RELA;TLR2	9
extracellular matrix organization (GO:0030198)	41/300	0.0117966	0.257376	1.51473	6.72532	ITGAM;PAPLN;ITGB2;PDGFB;SCX;PDGFA;LOXL4;DMP1;FURIN;ICAM5;F11R;FGF2;ICAM1;ADAMTS4;ADAMTS14;MMP24;FLRT2;SH3PXD2A;SH3PXD2B;TIMP2;HAS3;ITGAX;ATP7A;ADAMTS7;TGFB2;TGFB1;ITGA3;ADAM10;TGFBR1;BCAN;MMP14;COL6A2;COL6A1;NF1;PECAM1;MMP19;ITGA6;ITGA5;AGRN;CD44;DDR2	41		regulation of NIK/NF-kappaB signaling (GO:1901222)	12/80	0.0190779	0.355062	2.12261	8.40389	NFAT5;CYLD;RASSF2;TRADD;ZC3H12A;TLR7;NOD1;NOD2;TNF;TLR4;RELA;TLR2	12
positive regulation of MAPK cascade (GO:0043410)	38/274	0.0119364	0.259148	1.54023	6.82037	BCAR3;NRP1;SEMA7A;NOTCH1;FLT1;C5AR1;LPAR1;PDGFB;HTR2B;PDGFA;TREM2;ADRB2;FGF2;ICAM1;RAP1A;TRIM5;ERBB4;PDGFC;CCR7;TNFAIP8L3;CD36;TGFB2;TGFB1;ANGPT1;GDF15;F2R;LIF;OSM;BRAF;OPRM1;SCIMP;VEGFA;BMP2;GAREM1;GPR183;RAPGEF2;SPRY2;CD44	38		beta-catenin destruction complex disassembly (GO:1904886)	5/21	0.0193803	0.359027	3.75224	14.7969	AMER1;FZD1;CSNK1A1;AXIN1;CTNNB1	5
positive regulation of pri-miRNA transcription by RNA polymerase II (GO:1902895)	8/34	0.0127494	0.274112	2.93078	12.7849	EGR1;JUN;TGFB2;TGFB1;PDGFB;NR3C1;ETS1;FGF2	8		regulation of cellular component organization (GO:0051128)	18/139	0.0206138	0.380126	1.79118	6.95299	OGFR;CAMK2D;EGLN2;CISH;SEMA4D;SETD1A;TRAF2;TNF;AGT;HCFC1;RPTOR;RAP1A;SLITRK2;TAOK2;ABL2;ATF5;MARK4;BCAR1	18
ventricular cardiac muscle tissue morphogenesis (GO:0055010)	8/34	0.0127494	0.274112	2.93078	12.7849	RYR2;TGFB2;NOTCH1;TGFB1;NRG1;ZFPM2;TGFBR1;SMAD7	8		negative regulation of transferase activity (GO:0051348)	6/29	0.0211647	0.387089	3.13315	12.0796	ZFP36;DTX3L;SRC;INPP5K;IRS2;SMAD7	6
positive regulation of transmembrane receptor protein serine/threonine kinase signaling pathway (GO:0090100)	16/92	0.0128362	0.274645	2.00819	8.74665	ACVR1;TGFB2;BMPR2;NOTCH1;TGFB1;GDF15;INHBB;INHBA;TGFBR1;ACVR2A;HIPK2;BMP4;SDCBP;ADAM17;BMP2;DAB2	16		positive regulation of myeloid cell differentiation (GO:0045639)	7/37	0.021184	0.387089	2.80319	10.8049	STAT5B;INHBA;RAB7B;HIF1A;ACVR2A;HSPA1B;HSPA1A	7
positive regulation of endothelial cell proliferation (GO:0001938)	14/77	0.013222	0.276262	2.11904	9.16671	NRP1;BMPR2;EGR3;HTR2B;PDGFB;VEGFC;FGF2;TGFBR1;VEGFA;BMP4;ADAM17;BMP2;AKT3;SCG2	14		cell-cell adhesion via plasma-membrane adhesion molecules (GO:0098742)	21/170	0.0214123	0.389492	1.69777	6.52585	TENM3;AMIGO3;PCDHGB4;AMIGO2;PCDHGC3;PKD1;ICAM1;ROBO1;SDK1;LRFN5;LRFN4;SLITRK2;PALLD;PECAM1;ADGRL1;CNTN4;FAT4;OBSL1;PCDHB9;GPC6;NECTIN3	21
defense response to symbiont (GO:0140546)	20/124	0.0133431	0.276262	1.83544	7.92316	IFITM3;RSAD2;DDX58;BNIP3;MX2;STAT2;IFIT5;LILRB1;IFIT1;LYST;IFIT3;IFIT2;OASL;IFIH1;TRIM5;OAS2;IRF2;ATG7;MAP3K14;BCL2L1	20		regulation of cytokine production (GO:0001817)	19/150	0.0219002	0.396572	1.74656	6.67405	LYN;PTGER4;DDX58;HILPDA;DTX4;TNF;AGPAT2;AGT;FOXP1;BATF;IFIH1;TBK1;CASP8;TRAF3;CCR7;TRIM21;ICOSLG;CD276;TRIM56	19
positive regulation of biomineral tissue development (GO:0070169)	9/41	0.013423	0.276262	2.67944	11.5505	ACVR1;BMP4;P2RX7;CEBPB;BMP2;BMPR2;TGFB1;SLC8A1;ACVR2A	9		peptidyl-threonine dephosphorylation (GO:0035970)	5/22	0.0235294	0.42095	3.53133	13.2407	PDP1;DUSP5;DUSP1;DUSP16;DUSP7	5
regulation of interleukin-2 production (GO:0032663)	10/48	0.0135858	0.276262	2.50757	10.7794	PRNP;HOMER2;IRF4;TBX21;SFTPD;PDE4B;TNFAIP3;VSIG4;MALT1;RUNX1	10		regulation of viral release from host cell (GO:1902186)	5/22	0.0235294	0.42095	3.53133	13.2407	TRIM5;TRIM25;TRIM31;TRIM21;PML	5
positive regulation of phosphatidylinositol 3-kinase activity (GO:0043552)	7/28	0.0138973	0.276262	3.17422	13.5731	FLT1;TGFB1;PDGFB;CCR7;TNFAIP8L3;FGF2;PTK2	7		connective tissue development (GO:0061448)	7/38	0.0242936	0.42095	2.71262	10.0843	ZNF516;ITGB8;ARID5B;TRIP11;PKD1;CD44;SOX5	7
necroptotic process (GO:0070266)	5/16	0.0139203	0.276262	4.32632	18.4924	CYLD;TICAM2;ITPK1;CD14;TICAM1	5		negative regulation of innate immune response (GO:0045824)	7/38	0.0242936	0.42095	2.71262	10.0843	OAS3;NLRC5;SLAMF8;TNFAIP3;TRAFD1;SERPING1;TRIM21	7
positive regulation of small molecule metabolic process (GO:0062013)	5/16	0.0139203	0.276262	4.32632	18.4924	SLC45A3;PRKCE;ADM;PPM1K;PPARD	5		regulation of axon extension (GO:0030516)	7/38	0.0242936	0.42095	2.71262	10.0843	RTN4R;MACF1;DBNL;RUFY3;MAP3K13;NTN1;POU4F2	7
regulation of interleukin-13 production (GO:0032656)	5/16	0.0139203	0.276262	4.32632	18.4924	IRF4;TNFSF4;LEF1;RARA;TNFRSF21	5		regulation of osteoblast differentiation (GO:0045667)	12/83	0.0248526	0.428787	2.03259	7.51	BMP2;BMPR2;CDK6;SEMA4D;NOCT;CRIM1;SUCO;LRP3;LIMD1;IL6ST;ACVR2A;BMP6	12
positive regulation of hydrolase activity (GO:0051345)	23/149	0.0139722	0.276262	1.74286	7.4432	USP6NL;BCAR3;MTCL1;DOCK8;RGS16;F2R;F11R;DOCK10;AFDN;BMP2;TBC1D2;RAP1A;RGS1;NF1;RAPGEF1;RAPGEF2;SNX9;ITGA6;SRGAP2;AGRN;EVI5;RAPGEF3;NDEL1	23		cellular response to tumor necrosis factor (GO:0071356)	23/194	0.0257014	0.435171	1.62041	5.93268	EDARADD;CD40;TNFSF15;CD70;TRADD;TNFRSF18;TRAF2;TRAF1;TNF;RELA;PSMB9;TNFRSF1A;IKBKB;ZFP36;PSMD5;TRAF3;OCSTAMP;ZC3H12A;INPP5K;TNFSF9;RIPK1;JAK2;BIRC3	23
nervous system development (GO:0007399)	57/447	0.0141366	0.278271	1.40025	5.96363	CHRM3;DAGLA;PLXND1;NAB2;CHD7;CELSR1;HAPLN3;FGF2;HAPLN4;IRF2BPL;RPS6KA3;DPYSL4;SMPD1;DPF3;JARID2;DBNL;MAP1S;NRG1;NAV1;TGFBR1;BCAN;PAX8;ADORA2A;NINJ2;ALDH1A2;FEZ2;NINJ1;MET;NLGN3;YAP1;NUMBL;LPAR1;CLN8;GLIS2;ATXN1;GBX2;BTBD1;ERBB4;PDGFC;MBP;HES1;EGR2;JAG1;TGFB1;BDNF;FBXL17;CRIM1;INHBA;MERTK;PCDHB11;ARHGAP26;PCDHB10;VEGFA;MARCKS;P2RX5;RNF103;NF1	57		negative regulation of DNA-binding transcription factor activity (GO:0043433)	18/143	0.0266409	0.435171	1.73348	6.28442	EOMES;HDAC4;SP100;NLRC5;TNFAIP3;PKD1;POU4F2;SMAD7;PARP10;CYLD;TRAF3;ZC3H12A;PIM1;CYP1B1;RBCK1;NFKBIE;TRIM21;CMKLR1	18
defense response to virus (GO:0051607)	21/133	0.0143794	0.281797	1.78971	7.59188	IFITM3;RSAD2;DDX58;BNIP3;MX2;STAT2;IFIT5;LILRB1;IFIT1;LYST;IFIT3;IFIT2;OASL;IFIH1;RNF135;TRIM5;OAS2;IRF2;ATG7;MAP3K14;BCL2L1	21		cellular response to organic substance (GO:0071310)	16/123	0.0268985	0.435171	1.79949	6.50639	NCOA1;CSF1R;STAT5B;NFAT5;BMPR2;PDGFB;TNF;ACVR2A;POU4F2;IL18BP;TBK1;CYP1B1;INPP5K;CTNNB1;CCR7;SLIT2	16
female gonad development (GO:0008585)	6/22	0.0145161	0.281982	3.5701	15.1104	CEBPB;INHBB;INHBA;NR2F2;CYP19A1;VEGFA	6		regulation of peptidyl-threonine phosphorylation (GO:0010799)	7/39	0.0277026	0.44127	2.62771	9.42357	RPTOR;RIPK2;AXIN1;INPP5K;S1PR2;UBE2K;SMAD7	7
negative regulation of interleukin-2 production (GO:0032703)	6/22	0.0145161	0.281982	3.5701	15.1104	PRNP;HOMER2;TBX21;SFTPD;TNFAIP3;VSIG4	6		regulation of protein tyrosine kinase activity (GO:0061097)	7/39	0.0277026	0.44127	2.62771	9.42357	CSF1R;SH3BP5L;DOK7;PDGFB;SH3BP5;FCGR1A;AGT	7
external encapsulating structure organization (GO:0045229)	31/217	0.0146323	0.282675	1.59276	6.72866	ITGAM;PAPLN;ITGB2;PDGFB;PDGFA;DMP1;FURIN;ICAM5;F11R;FGF2;ICAM1;ADAMTS4;ADAMTS14;MMP24;SH3PXD2A;ITGAX;ATP7A;ADAMTS7;ITGA3;BCAN;MMP14;COL6A2;COL6A1;NF1;PECAM1;MMP19;ITGA6;ITGA5;AGRN;CD44;DDR2	31		negative regulation of extrinsic apoptotic signaling pathway in absence of ligand (GO:2001240)	5/23	0.0282106	0.44127	3.33496	11.8993	GDNF;TNF;HSPA1B;BCL2L1;HSPA1A	5
negative regulation of apoptotic signaling pathway (GO:2001234)	14/78	0.0147433	0.282675	2.08582	8.79583	RB1;ACVR1;SRC;BDNF;PLAUR;CFLAR;NOC2L;SH3RF1;TGFBR1;BMP4;NR4A2;ITGA6;SCG2;BCL2L1	14		negative regulation of signal transduction in absence of ligand (GO:1901099)	5/23	0.0282106	0.44127	3.33496	11.8993	GDNF;TNF;HSPA1B;BCL2L1;HSPA1A	5
negative regulation of protein serine/threonine kinase activity (GO:0071901)	14/78	0.0147433	0.282675	2.08582	8.79583	RB1;DUSP1;HEG1;SPRY4;TESK1;NR2F2;SLC8A1;BMP4;RGS2;PRKAR1B;SMPD1;NF1;SPRY2;SH2B3	14		regulation of B cell receptor signaling pathway (GO:0050855)	5/23	0.0282106	0.44127	3.33496	11.8993	LYN;ELF2;PAX5;FOXP1;RUNX1	5
negative regulation of Ras protein signal transduction (GO:0046580)	8/35	0.0151819	0.285476	2.82208	11.8179	KANK1;TGFB2;ITGA3;HEG1;SPRY4;ABL2;SPRY2;MET	8		regulation of interferon-gamma-mediated signaling pathway (GO:0060334)	5/23	0.0282106	0.44127	3.33496	11.8993	SOCS3;NLRC5;PARP14;PARP9;JAK2	5
semaphorin-plexin signaling pathway (GO:0071526)	8/35	0.0151819	0.285476	2.82208	11.8179	NRP1;SEMA7A;PLXND1;SEMA3C;SEMA3D;MET;PLXNA4;PLXNA3	8		regulation of mononuclear cell migration (GO:0071675)	5/23	0.0282106	0.44127	3.33496	11.8993	LYN;CSF1R;SLIT2;TNF;CMKLR1	5
regulation of interferon-gamma production (GO:0032649)	15/86	0.01527	0.285476	2.01476	8.42543	CD274;PRNP;SLC11A1;LILRB1;PDCD1LG2;INHBA;TNFSF4;ZC3H12A;PDE4B;RARA;SIRPA;CCR7;CD14;IL12RB1;CD276	15		regulation of toll-like receptor 4 signaling pathway (GO:0034143)	5/23	0.0282106	0.44127	3.33496	11.8993	LYN;TICAM2;NINJ1;TNFAIP3;RAB7B	5
positive regulation of epithelial cell migration (GO:0010634)	16/94	0.0156163	0.285476	1.95648	8.13787	DOCK5;NRP1;TGFB2;BMPR2;ANGPT1;SRC;IQSEC1;PRKCE;ETS1;FGF2;VEGFA;BMP4;ZC3H12A;ITGB1BP1;RIN2;BCAR1	16		positive regulation of kinase activity (GO:0033674)	15/114	0.0287218	0.445096	1.82295	6.47165	CSF1R;VAC14;DAXX;EPHA7;EPHA6;LMTK2;TNF;DSTYK;RASSF2;RAP1A;TAB2;CCR7;LCP2;NBN;EPHB1	15
response to lipopolysaccharide (GO:0032496)	24/159	0.0158541	0.287778	1.69744	7.03476	CD274;TICAM2;SLC11A1;CD180;F2R;ERBIN;TNFAIP3;NR1H3;LILRB1;TNFRSF11A;PDCD1LG2;TICAM1;TNFRSF1B;CDC73;RPS6KA3;ADAM17;CD6;TNFSF4;ZC3H12A;PDE4B;PELI1;SIRPA;CD14;TRIB1	24		regulation of tumor necrosis factor production (GO:0032680)	16/124	0.0287574	0.445096	1.78273	6.32667	DDX58;TNFAIP3;CYBA;LILRB1;NOD2;FOXP1;IFIH1;ZFP36;OAS2;OAS3;ZC3H12A;RIPK1;JAK2;TLR4;SLAMF1;TLR2	16
negative regulation of DNA-binding transcription factor activity (GO:0043433)	22/143	0.0165459	0.297894	1.73553	7.11847	RB1;PRNP;SP100;PAXIP1;CARD8;ERBIN;TNFAIP3;GLIS2;SMAD7;PARP10;CYLD;ID2;TNFSF4;ZC3H12A;BHLHE40;PIM1;TAX1BP1;MAP3K10;SIK1;HES1;TRIB1;TAF1	22		negative regulation of axon extension (GO:0030517)	6/31	0.0287873	0.445096	2.88219	10.2255	RTN4R;SEMA4A;SEMA6A;SEMA3C;SEMA4D;SEMA4B	6
receptor-mediated endocytosis (GO:0006898)	22/143	0.0165459	0.297894	1.73553	7.11847	NLGN3;CD163;ITGAM;MX2;ITGB2;SFTPD;HIP1R;CLTA;ADM;LILRB1;ADRB2;FNBP1L;IGF2R;TPCN2;GAK;DAB2;RAB31;MICALL1;SNX9;CD36;APOL1;FCGR1A	22		negative regulation of MAP kinase activity (GO:0043407)	8/48	0.0290127	0.445157	2.403	8.50667	LYN;DNAJA1;DUSP1;SMPD1;SPRY3;INPP5K;AGT;DUSP7	8
intrinsic apoptotic signaling pathway in response to endoplasmic reticulum stress (GO:0070059)	7/29	0.0168499	0.301969	3.02977	12.3718	PPP1R15A;ERN1;BRSK2;CEBPB;TMEM117;TNFRSF10B;BBC3	7		regulation of interleukin-2 production (GO:0032663)	8/48	0.0290127	0.445157	2.403	8.50667	ZFP36;HOMER2;IRF4;TBX21;PDE4B;TNFAIP3;TRAF2;RUNX1	8
carboxylic acid transport (GO:0046942)	11/57	0.0173606	0.301969	2.27881	9.23727	SLC23A2;SLC7A6;SLC25A29;AQP9;SLC16A6;SLC17A5;SLC38A6;SLC16A8;SLC1A4;SLC16A3;SLC36A4	11		positive regulation of signal transduction (GO:0009967)	28/252	0.0322269	0.488876	1.50653	5.17485	MACF1;MAML2;CITED2;SRC;TNFAIP3;NOD2;HIF1A;AGPAT2;ROBO1;RIMS2;DLL4;DSTYK;P2RY6;JAK2;SNX5;MBD5;JAG1;HOMER1;PRKCA;SCIMP;BMP6;KLF2;BMP2;LANCL2;IL6ST;IL7R;TLR2;CRLF2	28
regulation of bone mineralization (GO:0030500)	11/57	0.0173606	0.301969	2.27881	9.23727	ACVR1;BMP4;P2RX7;BMP2;BMPR2;TGFB1;ANKH;SGMS2;SLC8A1;ACVR2A;DDR2	11		RNA modification (GO:0009451)	9/58	0.0323857	0.489438	2.2072	7.57078	PUS3;ANKRD16;APOBEC3F;APOBEC3G;WDR4;ADARB1;TRMT61A;ADAT3;TRIT1	9
actin filament organization (GO:0007015)	23/152	0.01744	0.301969	1.70204	6.89154	GAS2L3;SHROOM2;HIP1R;MYO5A;NEDD9;BAIAP2;ARHGAP25;RND3;ARHGAP12;RHOBTB2;ENAH;MYO1E;BAIAP2L2;MARCKS;BAIAP2L1;BIN3;ABI2;CASS4;XIRP1;ELMO2;SPIRE1;WHAMM;BCAR1	23		regulation of cell cycle (GO:0051726)	32/296	0.0327041	0.492399	1.46153	4.99882	CITED2;ADARB1;PKD1;RPS6KA2;PLAGL1;PIM3;NBN;JUNB;TRIM21;HRAS;PHACTR4;CDKN2C;DUSP1;NEK6;MX2;DAPK3;NEK7;LILRB1;INHBA;MASTL;RUNX3;PML;TBX3;HCFC1;CYLD;FBXL8;BOP1;BMP2;CDK6;KIF20B;INHA;BIRC3	32
negative regulation of protein phosphorylation (GO:0001933)	23/152	0.01744	0.301969	1.70204	6.89154	RB1;PRNP;TGFB1;IGFBP3;TESK1;DTNBP1;PRKAG2;PRR5L;LDLRAD4;SMAD7;SPRED3;SPRED2;SPRED1;GNAQ;ZC3H12A;AKT1S1;NF1;NCK2;SIRPA;PMEPA1;SPRY2;ITGB1BP1;TRIB1	23		small GTPase mediated signal transduction (GO:0007264)	14/106	0.0328555	0.492833	1.83037	6.25188	DNMT1;RALA;RRAD;TNK2;NTN1;TIAM2;TIAM1;ABR;ARHGAP31;ARHGAP30;MRAS;RGL1;RALGDS;HRAS	14
cyclic-nucleotide-mediated signaling (GO:0019935)	8/36	0.0179336	0.301969	2.72114	10.9419	RIMS2;HTR2B;PDE3A;RAPGEF2;ADCY1;CD36;PDE7B;RAPGEF3	8		regulation of intracellular protein transport (GO:0033157)	6/32	0.0331967	0.4961	2.77119	9.43673	PLK3;ICE1;IFI27;RUFY3;RAB29;KIF20B	6
positive regulation of bone mineralization (GO:0030501)	8/36	0.0179336	0.301969	2.72114	10.9419	ACVR1;BMP4;P2RX7;BMP2;BMPR2;TGFB1;SLC8A1;ACVR2A	8		regulation of axon extension involved in axon guidance (GO:0048841)	5/24	0.0334416	0.497908	3.15927	10.735	SEMA4A;SEMA6A;SEMA3C;SEMA4D;SEMA4B	5
chloride transmembrane transport (GO:1902476)	10/50	0.017944	0.301969	2.38193	9.57654	GABRR2;GABRA4;ANO9;SLC1A3;LRRC8A;SLC12A6;APOL1;ANO5;SLC12A8;GABRG2	10		T cell receptor signaling pathway (GO:0050852)	19/158	0.0351682	0.506537	1.64532	5.50789	PDPK1;RIPK2;RFTN1;CUL1;NFKB1;RELA;PSMB9;IKBKB;PSMD5;WNK1;INPP5D;ZC3H12A;PDE4B;TAB2;LCP2;RBCK1;ICOSLG;BCAR1;CD276	19
neuron migration (GO:0001764)	10/50	0.017944	0.301969	2.38193	9.57654	NR4A2;NRP1;RAPGEF2;NAV1;CELSR1;PEX13;MDGA1;SH3RF1;LRP12;VEGFA	10		positive regulation of cell projection organization (GO:0031346)	15/117	0.0351737	0.506537	1.76904	5.92179	FZD1;LYN;TENM3;FZD4;SS18L2;ROBO1;TIAM2;TIAM1;RAP1A;ABL2;PLXNA1;SLIT2;MAP3K13;OBSL1;SCARF1	15
hexose transmembrane transport (GO:0008645)	6/23	0.0180929	0.301969	3.35991	13.4807	SLC2A14;SLC45A3;SLC2A3;SLC5A10;SLC5A3;PPARD	6		JNK cascade (GO:0007254)	7/41	0.0354609	0.506537	2.47287	8.25771	PTGER4;RIPK2;GPS1;NOD1;TAB2;NOD2;MAP3K13	7
positive regulation of morphogenesis of an epithelium (GO:1905332)	6/23	0.0180929	0.301969	3.35991	13.4807	BMP4;PAX8;LIF;ITGAX;FGF2;VEGFA	6		protein autophosphorylation (GO:0046777)	19/159	0.0371713	0.506537	1.63348	5.37776	LYN;CSF1R;SMG1;CAMK2D;PDPK1;SRC;NEK6;DAPK3;LMTK2;MKNK1;TAOK2;PIM1;PIM3;RIPK1;MAP3K9;MAP3K13;JAK2;EPHB1;MARK3	19
regulation of interferon-gamma-mediated signaling pathway (GO:0060334)	6/23	0.0180929	0.301969	3.35991	13.4807	SOCS3;IFNGR1;IFNGR2;NR1H3;PARP14;PARP9	6		phosphorylation (GO:0016310)	41/400	0.0374227	0.508241	1.37809	4.52767	CAMK2D;BMPR2;PNKP;PDGFB;LIMD1;IKBKB;TBK1;MKNK1;PIM1;PIM3;MAP3K9;JAK2;MARK4;FNIP2;MARK3;LYN;EPHA7;CSNK1A1;PDPK1;NEK6;TNK2;LIMK2;DAPK3;NEK7;LMTK2;PRKCA;RUNX3;ACVR2A;BCKDK;TBCK;BMP2;CDK6;PRKAR1B;WNK1;TAOK2;SIK3;FAM20C;CDK13;MAP3K13;TRIB2;DGKH	41
regulation of toll-like receptor 4 signaling pathway (GO:0034143)	6/23	0.0180929	0.301969	3.35991	13.4807	TICAM2;NINJ1;NR1H3;TNFAIP3;TREM2;RAB7B	6		regulation of peptidyl-serine phosphorylation (GO:0033135)	13/98	0.0376218	0.509224	1.8391	6.03256	BCAR3;RIPK2;LIF;AXIN1;TNF;SMAD7;RPTOR;RASSF2;TBK1;INPP5K;FNIP2;CD44;RAPGEF3	13
negative regulation of cell cycle (GO:0045786)	14/80	0.0181855	0.301969	2.02239	8.10397	RB1;BTG2;BTG1;PPP1R13B;TGFB1;DUSP1;LILRB1;INHBA;NR2F2;NUDT6;RUNX3;BMP4;BMP2;RPS6KA2	14		antigen processing and presentation of peptide antigen via MHC class I (GO:0002474)	6/33	0.038021	0.5129	2.6684	8.72466	SEC24A;ERAP2;TAP2;TAP1;SEC24D;TAPBP	6
positive regulation of phospholipase C activity (GO:0010863)	9/43	0.0182001	0.301969	2.52155	10.1021	FLT1;BDNF;GNAQ;C5AR1;HTR2B;LPAR1;ABL2;NMUR1;FGF2	9		negative regulation of cell junction assembly (GO:1901889)	5/25	0.0392361	0.517925	3.00114	9.71816	IKBKB;DUSP22;SRC;TNF;TLR2	5
positive regulation of T cell differentiation (GO:0045582)	9/43	0.0182001	0.301969	2.52155	10.1021	IL4I1;DUSP10;BCL6;ZMIZ1;TNFSF4;LEF1;ZBTB1;IL12RB1;SOX4	9		outflow tract septum morphogenesis (GO:0003148)	5/25	0.0392361	0.517925	3.00114	9.71816	TBX1;BMPR2;SEMA3C;TBX20;ROBO1	5
mesenchyme morphogenesis (GO:0072132)	5/17	0.018204	0.301969	3.96557	15.8865	ACVR1;TGFB2;BMP2;NOTCH1;TBX2	5		positive regulation of peptidyl-threonine phosphorylation (GO:0010800)	5/25	0.0392361	0.517925	3.00114	9.71816	RPTOR;RIPK2;AXIN1;S1PR2;UBE2K	5
negative regulation of peptidyl-threonine phosphorylation (GO:0010801)	5/17	0.018204	0.301969	3.96557	15.8865	SPRED3;SPRED2;SPRED1;SPRY2;SMAD7	5		regulation of heterotypic cell-cell adhesion (GO:0034114)	5/25	0.0392361	0.517925	3.00114	9.71816	IL1RN;WNK1;MYADM;TNF;CD44	5
pharyngeal system development (GO:0060037)	5/17	0.018204	0.301969	3.96557	15.8865	BMP4;TGFB2;BMPR2;HES1;TGFBR1	5		response to organic cyclic compound (GO:0014070)	9/60	0.0392431	0.517925	2.12041	6.86585	FOXA1;TRPM2;STAT5B;KYNU;SPP1;CYP1B1;PMAIP1;CTNNB1;TNF	9
positive regulation of smooth muscle cell migration (GO:0014911)	5/17	0.018204	0.301969	3.96557	15.8865	DOCK5;NRP1;NR4A3;FGF9;PDGFB	5		positive regulation of proteasomal ubiquitin-dependent protein catabolic process (GO:0032436)	11/79	0.0392953	0.517925	1.94445	6.29352	RNF144B;PLK3;FZR1;CSNK1A1;RNF19A;RNF19B;ARIH1;TRIB2;HSPA1B;SMAD7;HSPA1A	11
pulmonary valve morphogenesis (GO:0003184)	5/17	0.018204	0.301969	3.96557	15.8865	BMP4;TGFB2;JAG1;NOTCH1;NFATC1	5		positive regulation of ubiquitin-dependent protein catabolic process (GO:2000060)	11/79	0.0392953	0.517925	1.94445	6.29352	RNF144B;CSNK1A1;RNF19A;PYHIN1;AXIN1;RNF19B;ARIH1;TRIB2;HSPA1B;SMAD7;HSPA1A	11
inorganic anion transmembrane transport (GO:0098661)	12/65	0.0186251	0.306828	2.15794	8.59561	GABRR2;SLC37A2;SLC20A1;GABRA4;ANO9;SLC1A3;LRRC8A;SLC12A6;APOL1;ANO5;SLC12A8;GABRG2	12		heterophilic cell-cell adhesion via plasma membrane cell adhesion molecules (GO:0007157)	7/42	0.0398289	0.521538	2.40209	7.74231	TENM3;AMIGO3;AMIGO2;ADGRL1;FAT4;NECTIN3;ICAM1	7
positive regulation of intracellular signal transduction (GO:1902533)	67/546	0.0186355	0.306828	1.34061	5.33921	BCAR3;SLC35B2;FLT1;RNF13;GOLT1B;SLC44A2;HTR2B;IFIT5;TREM2;FGF2;BBC3;OASL;RPTOR;FGF9;TRIM5;CCR7;TNFAIP8L3;TICAM2;F2R;NRG1;GAB2;TICAM1;TGFBR1;PPM1A;PELI1;RAPGEF2;ITGB1BP1;TLR6;MET;HBEGF;NFAT5;SRC;SLC20A1;PDGFB;LPAR1;PDGFA;ADRB2;MALT1;RASD2;BCL2L11;ERBB4;PDGFC;RICTOR;BMF;CD14;FNIP1;OSBPL8;TGFB2;TGFB1;ANGPT1;TNFSF14;GDF15;NEK6;LIF;OSM;TNFRSF10B;CFLAR;PTK2;VEGFA;P2RX5;BMP2;MC1R;DLG5;CASS4;SPRY2;MAP3K1…	67		regulation of chemokine production (GO:0032642)	7/42	0.0398289	0.521538	2.40209	7.74231	CSF1R;TLR7;HIF1A;TNF;TLR4;FOXP1;TLR2	7
dephosphorylation (GO:0016311)	23/153	0.0187353	0.307328	1.68885	6.71716	DUSP4;DUSP5;PPM1L;DUSP1;PNKP;PPP2R5B;PPM1H;PTPN21;PPP2R2A;PPP2R3B;PPP2R3A;SSH2;DUSP16;PTPN14;DUSP6;PTPRG;CTTNBP2NL;PPP1CA;DUSP12;PPM1A;PTPRB;DUSP10;PXYLP1	23		positive regulation of fat cell differentiation (GO:0045600)	8/51	0.0400156	0.522281	2.23499	7.19327	ZFP36;CEBPB;BMP2;NOCT;ZC3H12A;PIM1;SIX1;CMKLR1	8
regulation of cytoskeleton organization (GO:0051493)	18/112	0.0188646	0.308308	1.82671	7.25289	PHLDB1;TESK1;HIP1R;ARHGAP18;PDGFA;NEXN;CELSR1;F11R;BAIAP2;BICD1;RND3;PTK2;RHOBTB2;P2RX7;CYLD;RICTOR;TPPP;RHOQ	18		cellular response to organic cyclic compound (GO:0071407)	18/150	0.0402453	0.523579	1.64093	5.27192	PDGFB;ADCY3;NR3C1;TNF;SPIDR;POU4F2;P2RX7;TRPM2;CASP7;P2RY6;RAP1A;ZC3H12A;SPP1;CYP1B1;INPP5K;LCOR;CTNNB1;RAPGEF3	18
cell-cell adhesion via plasma-membrane adhesion molecules (GO:0098742)	25/170	0.0189932	0.309267	1.64618	6.52494	CD84;ITGAM;PCDHGB4;ITGB2;AMIGO2;NEXN;FGFRL1;ICAM1;ALCAM;MMP24;CLDN23;CDH23;LRRC4C;ACVR1;CD164;TGFB2;PCDHGC3;PCDHB11;PCDHB10;CD6;CD209;PALLD;PECAM1;ADGRL1;NECTIN2	25		negative regulation of programmed cell death (GO:0043069)	39/381	0.0422383	0.547736	1.37548	4.35261	TNFAIP8;CITED2;SRC;AMIGO2;AATF;IFIT3;RELA;IKBKB;DSTYK;TIAF1;PIM1;MYO18A;CD38;PIM3;RIPK1;NTSR1;PLK3;SEMA4D;RIPK2;RHBDD1;IL31RA;CFLAR;PRLR;NFKB1;TBX3;DNAJA1;RNF144B;GDNF;TMBIM4;PPIF;CTNNB1;ATF5;IL6ST;CD44;HSPA1B;MYD88;HSPA1A;BCL2L1;BIRC3	39
regulation of actin filament polymerization (GO:0030833)	13/73	0.0195224	0.316721	2.06532	8.12949	KANK1;DBNL;PRKCE;HIP1R;ARHGAP18;BAIAP2;SSH2;BAIAP2L2;BAIAP2L1;RASA1;NCK2;CCR7;SNX9	13		negative regulation of cellular component organization (GO:0051129)	11/80	0.0425183	0.548051	1.91617	6.05092	RUBCN;RTEL1;SRC;HSF1;SACS;LILRB1;TNF;RAPGEF3;BMP6;HSPA1B;HSPA1A	11
positive regulation of mitochondrion organization (GO:0010822)	11/58	0.019636	0.317402	2.2302	8.76555	MLLT11;MOAP1;BCL2L11;BNIP3;PLAUR;HIP1R;SPIRE1;TREM2;BMF;DDHD1;BBC3	11		MAPK cascade (GO:0000165)	32/303	0.0430162	0.548051	1.42323	4.47775	PTGER4;PDGFB;CUL1;IRS2;RASAL2;TNF;IKBKB;ZFP36;PSMD5;HSF1;NCAM1;JAK2;RALGDS;HRAS;MARK3;FGF22;SPTBN2;DUSP5;IL31RA;NRG1;POU4F2;NFKB1;DUSP7;PSMB9;MRAS;GDNF;RASA3;RASA4;TNIP2;TAOK2;RGL1;BCL2L1	32
positive regulation of lipid kinase activity (GO:0090218)	7/30	0.0202189	0.325635	2.89788	11.305	FLT1;TGFB1;PDGFB;CCR7;TNFAIP8L3;FGF2;PTK2	7		positive regulation of autophagy (GO:0010508)	12/90	0.0431275	0.548051	1.84947	5.814	PLK3;TBK1;DHRSX;SESN3;TRIM5;RUFY4;ZC3H12A;TRIM38;TICAM1;MEFV;TRIM21;TRIM22	12
positive regulation of fat cell differentiation (GO:0045600)	10/51	0.0204729	0.326204	2.3237	9.03607	CEBPB;BMP2;ID2;ZC3H12A;PIM1;NAPEPLD;ADIRF;METRNL;PPARD;ZFP36L1	10		positive regulation of pri-miRNA transcription by RNA polymerase II (GO:1902895)	6/34	0.0432696	0.548051	2.57296	8.07989	KLF5;PDGFB;NR3C1;HIF1A;TNF;RELA	6
regulation of substrate adhesion-dependent cell spreading (GO:1900024)	10/51	0.0204729	0.326204	2.3237	9.03607	DOCK5;NRP1;KANK1;SPRY4;TESK1;CASS4;NEDD9;ITGB1BP1;MELTF;PTK2	10		cartilage development (GO:0051216)	8/52	0.0442255	0.548051	2.18407	6.81093	BMP2;ITGB8;TRIP11;PKD1;RUNX3;CD44;SOX5;RUNX1	8
negative regulation of multicellular organismal process (GO:0051241)	30/214	0.0204752	0.326204	1.55748	6.05632	RB1;NOTCH1;BMPR2;WWC2;ADM;LDLRAD4;HDAC9;PTPRG;SPRED3;SPRED2;RGS2;SPRED1;DUSP10;ZNF706;SLAMF8;WWC3;RAB11FIP3;N4BP1;TGFB1;IFNGR1;GDF15;SLC11A1;ARRDC3;F2R;NR1H3;SMAD7;BMP4;ADAM17;BMP2;SPRY2	30		positive regulation of developmental growth (GO:0048639)	8/52	0.0442255	0.548051	2.18407	6.81093	RIMS2;MACF1;DBNL;SEMA4D;RUFY3;MAP3K13;NTN1;POU4F2	8
ERBB signaling pathway (GO:0038127)	12/66	0.0208533	0.329626	2.11786	8.19664	ADAM17;GAREM1;TGFB1;SRC;ERBB4;NCK2;ERBIN;NRG1;BRAF;PTK2;BCAR1;HBEGF	12		regulation of cell-cell adhesion (GO:0022407)	7/43	0.0445332	0.548051	2.33523	7.26613	EPHA7;TENM3;JAG1;CITED2;SRC;MDGA1;SMAD7	7
positive regulation of biosynthetic process (GO:0009891)	9/44	0.0210038	0.329626	2.44937	9.46203	BMP4;TGFB1;F2R;SCX;CD36;TLR6;SLC5A3;LARP6;RUNX1	9		positive regulation of cellular protein localization (GO:1903829)	10/71	0.0448822	0.548051	1.97	6.11431	DTX3L;LIMK2;PYHIN1;MAP1A;TRAPPC12;LIF;PARP9;MARK4;TNF;GPR137B	10
phagocytosis, engulfment (GO:0006911)	8/37	0.0210249	0.329626	2.62716	10.1462	ITGAM;ITGB2;CD36;FCGR1A;ARHGAP25;XKR6;ARHGAP12;RHOBTB2	8		chaperone cofactor-dependent protein refolding (GO:0051085)	5/26	0.0456039	0.548051	2.85807	8.82505	GAK;HSPA1L;DNAJB12;HSPA1B;HSPA1A	5
negative regulation of intracellular signal transduction (GO:1902532)	28/198	0.022095	0.329626	1.57291	5.99657	SRC;NPRL3;WWC2;PDE3B;OTUD7B;TNFAIP3;TREM2;NOC2L;ARHGAP12;SPRED1;ZC3H12A;WWC3;FNIP1;SH2B3;DUSP1;CARD8;PLAUR;PPP2R5B;ARHGAP25;P2RX7;CYLD;PER1;PPM1A;DLG5;AKT1S1;PDE3A;NF1;BCL2L1	28		endothelial cell development (GO:0001885)	5/26	0.0456039	0.548051	2.85807	8.82505	RAP1A;MYADM;PECAM1;RAPGEF3;ICAM1	5
positive regulation of neuron apoptotic process (GO:0043525)	6/24	0.0222289	0.329626	3.17307	12.0779	BACE1;PRNP;TGFB2;ITGAM;NF1;CTNNB1	6		metanephros development (GO:0001656)	5/26	0.0456039	0.548051	2.85807	8.82505	NIPBL;GDNF;BASP1;SIX1;PKD1	5
cellular response to transforming growth factor beta stimulus (GO:0071560)	18/114	0.0222562	0.329626	1.78845	6.8053	ACVR1;JUN;TGFB2;NRROS;TGFB1;SRC;GDF15;LTBP2;FURIN;F11R;NR3C1;PTK2;TGFBR1;ZFP36L1;SMAD7;ZMIZ1;PDE3A;SOX5	18		mononuclear cell differentiation (GO:1903131)	5/26	0.0456039	0.548051	2.85807	8.82505	LYN;CSF1R;TRPM2;IL31RA;LILRB1	5
regulation of peptidyl-serine phosphorylation (GO:0033135)	16/98	0.0225506	0.329626	1.86063	7.0555	BCAR3;TGFB1;BDNF;LIF;OSM;BRAF;SMAD7;VEGFA;RPTOR;CAPRIN2;NCK2;SPRY2;FNIP1;FNIP2;CD44;RAPGEF3	16		negative regulation of interleukin-1 beta production (GO:0032691)	5/26	0.0456039	0.548051	2.85807	8.82505	SERPINB1;CPTP;ZC3H12A;TNFAIP3;MEFV	5
transmembrane receptor protein tyrosine kinase signaling pathway (GO:0007169)	51/404	0.0229807	0.332507	1.38257	5.21659	BCAR3;NRP1;FLT1;CSF1;FGF2;FGFRL1;PTPRG;SPRED2;SPRED1;SIPA1L1;FGF9;NCK2;NRG1;MTSS1;RASA1;ANOS1;RAPGEF1;RAPGEF2;ELMO2;LCP2;MET;RHOQ;DDR2;SRC;PDGFB;PSEN2;PDGFA;NEDD9;ADRB2;FOXO1;EFNB1;SDCBP;FLRT2;ERBB4;PDGFC;ATP6V1H;ATP6V1D;ANGPT1;BDNF;GDF15;TNK1;EIF2AK3;VEGFC;BAIAP2;MERTK;PTK2;VEGFA;NR4A3;CASS4;MUC20;BCAR1	51		regulation of monocyte chemotaxis (GO:0090025)	5/26	0.0456039	0.548051	2.85807	8.82505	CCR1;LYN;DUSP1;SLAMF8;SLIT2	5
regulation of cell differentiation (GO:0045595)	23/156	0.0230763	0.332507	1.65048	6.22059	PHLDB1;CASZ1;ZFHX3;CEBPB;TGFB1;ZFHX2;CSF1;BDNF;LIF;NR1D2;RUNX3;PTK2;TGFBR1;RUNX1;ZFP36L1;SMAD7;RPS6KA3;MAFB;BCL6;ID2;TRPS1;NF1;SIK1	23		regulation of synapse organization (GO:0050807)	5/26	0.0456039	0.548051	2.85807	8.82505	ARHGAP22;GRIPAP1;SLITRK2;TNF;MDGA1	5
regulation of intrinsic apoptotic signaling pathway (GO:2001242)	10/52	0.0232521	0.332507	2.26825	8.53171	CYLD;BCL2L11;SRC;DAPK2;PLAUR;EIF2AK3;BMF;NOC2L;BBC3;BCL2L1	10		regulation of telomere maintenance (GO:0032204)	5/26	0.0456039	0.548051	2.85807	8.82505	RTEL1;SMG1;TINF2;NBN;PML	5
negative regulation of Rho protein signal transduction (GO:0035024)	5/18	0.0232732	0.332507	3.66032	13.7645	KANK1;ITGA3;HEG1;ABL2;MET	5		negative regulation of transcription by RNA polymerase II (GO:0000122)	65/684	0.0457273	0.548051	1.2692	3.91557	CIITA;CITED2;BHLHE41;PRDM1;NR3C1;BACH1;TNF;ETS2;NIPBL;ZFP36;DACH1;ZNF608;SIN3B;WWC3;ZNF587B;EOMES;ZHX2;ZGPAT;EED;USP2;ARID5A;ARID5B;FOXP4;PARP9;RUNX3;ZNF75A;HCFC1;FOXP1;RUNX1;ETV6;DUSP22;ETV7;ZEB1;IFI27;TFEC;IRF2;LCOR;HDAC4;CEBPB;FOXC1;SP100;PDGFB;CREM;ASCL2;RELA;DLL4;MNT;DEAF1;TBX21;HSF1;TBX20;FNIP2;PLK3;SEMA4D;IRF2BP1;POU4F2;NFKB1;KLF2;TBX3;BMP6;THAP11;SMAD7;BMP2;YEATS2;HSPA1A	65
positive chemotaxis (GO:0050918)	5/18	0.0232732	0.332507	3.66032	13.7645	NRP1;ANGPT1;MET;SCG2;VEGFA	5		positive regulation of neurogenesis (GO:0050769)	10/72	0.0486762	0.548051	1.93812	5.85809	TIAM2;TIAM1;SERPINF1;SS18L2;NUMB;PLXNA1;CTNNB1;SLIT2;OBSL1;ROBO1	10
positive regulation of cartilage development (GO:0061036)	5/18	0.0232732	0.332507	3.66032	13.7645	BMP4;BMP2;BMPR2;SCX;SOX5	5		cellular response to hydrogen peroxide (GO:0070301)	6/35	0.04895	0.548051	2.48411	7.49444	TRPM2;PPIF;TNFAIP3;CYP1B1;RIPK1;RELA	6
programmed necrotic cell death (GO:0097300)	5/18	0.0232732	0.332507	3.66032	13.7645	CYLD;TICAM2;ITPK1;CD14;TICAM1	5		semaphorin-plexin signaling pathway (GO:0071526)	6/35	0.04895	0.548051	2.48411	7.49444	FARP2;SEMA4A;SEMA6A;SEMA3C;SEMA4D;SEMA4B	6
positive regulation of epithelial cell proliferation (GO:0050679)	19/123	0.0237188	0.337783	1.74275	6.52046	YAP1;NRP1;EGR3;BMPR2;FZD7;C5AR1;PDGFB;HTR2B;VEGFC;FGF2;TGFBR1;VEGFA;BMP4;BMP2;NR4A3;FGF9;AKT3;ZNF703;SCG2	19		branching morphogenesis of an epithelial tube (GO:0048754)	7/44	0.0495801	0.548051	2.272	6.82545	DLL4;BMP2;GDNF;SIX1;CTNNB1;SLIT2;PKD1	7
integrin-mediated signaling pathway (GO:0007229)	13/75	0.0240203	0.33785	1.99847	7.45202	NRP1;SEMA7A;SRC;ITGB2;ADAM11;ERBIN;ADAM10;NEDD9;PTK2;DAB2;ITGB1BP1;ITGA5;BCAR1	13		positive regulation of osteoblast differentiation (GO:0045669)	7/44	0.0495801	0.548051	2.272	6.82545	BMP2;BMPR2;SUCO;LRP3;IL6ST;ACVR2A;BMP6	7
positive regulation of T cell activation (GO:0050870)	13/75	0.0240203	0.33785	1.99847	7.45202	CD274;DOCK8;ZBTB1;PDCD1LG2;CD1D;CD6;ZMIZ1;CD209;TNFSF4;NCK2;SIRPA;CCR7;CD276	13		regulation of peptidyl-tyrosine phosphorylation (GO:0050730)	12/92	0.0497206	0.548051	1.80304	5.41153	EPHA7;SEMA4D;RIPK2;SRC;TNK2;PECAM1;PDGFB;LIF;JAK2;CD44;AGT;BMP6	12
positive regulation of Rho protein signal transduction (GO:0035025)	7/31	0.02403	0.33785	2.77698	10.3538	LPAR6;GPR65;F2R;LPAR1;ARHGEF3;F11R;F2RL3	7
positive regulation of Notch signaling pathway (GO:0045747)	9/45	0.0241049	0.33785	2.3812	8.87077	YAP1;TGFB2;NOTCH1;JAG1;MAML2;SRC;ZMIZ1;ITGB1BP1;MAML3	9
regulation of receptor signaling pathway via JAK-STAT (GO:0046425)	9/45	0.0241049	0.33785	2.3812	8.87077	SOCS3;NOTCH1;ERBB4;IL10RB;IL10RA;DOT1L;F2R;HES1;SH2B3	9
enzyme linked receptor protein signaling pathway (GO:0007167)	21/140	0.0244116	0.340882	1.68378	6.25135	TRIO;BMPR2;FLT1;CSF1;BDNF;SRC;TNK1;LIF;NEDD9;MERTK;PTK2;MTSS1;ACVR2A;PTPRG;ERBB4;CASS4;RAPGEF1;LCP2;MET;BCAR1;DDR2	21
response to cAMP (GO:0051591)	8/38	0.0244752	0.340882	2.53945	9.4216	KCNE1;RAP1A;AQP9;RAPGEF1;RAPGEF2;HCN2;RAPGEF3;ZFP36L1	8
negative regulation of cell population proliferation (GO:0008285)	48/379	0.0253835	0.352425	1.38721	5.09613	BTG2;BTG1;NOTCH1;BMPR2;TNFAIP3;TREM2;ADARB1;NUDT6;ETS1;TOB1;IFIT3;CDC73;DUSP10;ERBB4;FTH1;RPS6KA2;TP53INP1;NCK2;HES1;SH2B3;SOX4;ZBTB7C;KLF10;CD164;TGFB2;PTGIR;TGFB1;IGFBP3;F2R;OSM;INHBA;OPRM1;RUNX3;PTPN14;MTSS1;PML;PARP10;BMP4;BMP2;DLG3;DLG5;ALDH1A2;NF1;RAPGEF2;CTNNB1;ITGB1BP1;TRIB1;CDKN3	48
cytokine-mediated signaling pathway (GO:0019221)	74/621	0.0258141	0.357283	1.29653	4.74121	IFITM3;SLC27A1;ITGAM;CSF1;ITGB2;IFIT5;ADAR;IFIT1;FGF2;IFIT3;ICAM1;IFIT2;OASL;TRIM5;PIM1;ITGAX;PSMD1;CD36;JUNB;RSAD2;IFNGR1;IFNGR2;TNFRSF18;IL16;TRAF1;GAB2;OPRM1;TNFRSF1B;OSMR;ADAM17;IRF4;OAS2;IRF2;PELI1;RAPGEF1;CD44;YAP1;NUMBL;SP100;SRC;PTAFR;PDGFB;TNFRSF11A;FOXO1;PSMB7;SOCS3;BCL2L11;IL21R;ABL2;TNFRSF14;PSMF1;IL12RB1;FCGR1A;SH2B3;EGR1;TGFB1;TNFSF14;IL10RB;TNFSF15;IL10RA;STAT2;MX2;LIF;OSM;PML;VEGF…	74
skeletal system development (GO:0001501)	23/158	0.0263759	0.363922	1.62585	5.91046	TGFB2;CHD7;EIF2AK3;XYLT1;HAPLN3;HAPLN4;TGFBR1;KIAA1217;EXT1;ADAMTS4;RPS6KA3;BCAN;BMP2;MMP14;ANKH;TRPS1;CREB3L2;SH3PXD2B;DYM;ATP7A;SOX4;CD44;SOX5	23
cAMP-mediated signaling (GO:0019933)	6/25	0.0269566	0.368824	3.0059	10.8619	RIMS2;PDE3A;RAPGEF2;ADCY1;PDE7B;RAPGEF3	6
in utero embryonic development (GO:0001701)	6/25	0.0269566	0.368824	3.0059	10.8619	FUT8;BMP2;CHD7;ADAM10;TGFBR1;VEGFA	6
negative regulation of cellular process (GO:0048523)	68/566	0.0270332	0.368824	1.308	4.72279	RB1;BTG2;BTG1;BMPR2;PPP1R13B;PLXND1;PDE3B;HTR2B;TREM2;ADARB1;FGF2;NUDT6;ETS1;CDC73;CCAR2;IFIT3;FTH1;RPS6KA2;NCK2;SIRPA;SOX4;KLF10;DUSP1;IGFBP3;F2R;ADAM10;OPRM1;TNFRSF1B;RUNX3;CTTNBP2NL;ALDH1A2;RASA1;RAPGEF2;ITGB1BP1;TNFRSF21;SP100;NOTCH1;TOB1;SERTAD2;ERBB4;TP53INP1;SRGAP2;SH2B3;PLXNA4;ATG5;ZBTB7C;PLXNA3;CD164;TGFB2;TGFB1;ANGPT1;BNIP3;EIF2AK3;OSGIN1;OSM;NR1H3;LILRB1;INHBA;PTPN14;PML;BMP4;BMP2;BCL6…	68
cellular response to cytokine stimulus (GO:0071345)	59/482	0.0270643	0.368824	1.33526	4.81967	ITGAM;CSF1;DOCK8;ITGB2;IFIT1;FGF2;ICAM1;ZC3H12A;PIM1;ITGAX;SIRPA;CCR7;CD36;JUNB;ADAMTS7;DAPK1;DUSP1;IFNGR1;IFNGR2;RC3H1;IL16;GAB2;OPRM1;TNFRSF1B;OSMR;IRF4;RAPGEF1;TNFRSF21;NFAT5;NUMBL;PTAFR;LEF1;FOXO1;ZFP36L1;SOCS3;BCL2L11;OCSTAMP;ABL2;CD58;IL12RB1;SH2B3;EGR1;TGFB1;IL10RB;IL10RA;STAT2;LIF;ERBIN;OSM;PTPN14;VEGFA;MAPK13;LRCH1;BCL6;WNK1;CLCF1;SDC1;BCL2L1;NFE2L2	59
response to cytokine (GO:0034097)	22/150	0.0272375	0.370046	1.63998	5.9091	IFITM3;CD274;ITIH4;NFAT5;SP100;SRC;SLC11A1;MX2;LEF1;ADAM10;ADAR;TNFRSF11A;OSMR;PTPN14;PML;KYNU;SMPD1;ALDH1A2;TIMP2;CCR7;XAF1;BCL2L1	22
regulation of fibroblast proliferation (GO:0048145)	9/46	0.0275182	0.370197	2.31671	8.32374	PARP10;FTH1;PDGFC;PDGFB;NF1;PDGFA;CTNNB1;CDC73;DDR2	9
positive regulation of multicellular organismal process (GO:0051240)	44/345	0.0281534	0.370197	1.3977	4.98991	SLC27A1;CEBPB;PAXIP1;BMPR2;LEF1;PDGFB;HTR2B;SCX;TREM2;ADRB2;FGF2;TSKU;HCAR2;SDCBP;PDGFC;ZNF703;ITGAX;CD36;SOX5;BCL9L;ACVR1;ABCA1;KDM6B;TGFB2;TGFB1;SLC11A1;NCOA3;F2R;G0S2;INHBB;INHBA;TGFBR1;VEGFA;BMP4;BMP2;DAB2;PAX8;IRF4;TNFSF4;AGO2;SNAI1;CTNNB1;MAP3K13;OGT	44
negative regulation of secretion by cell (GO:1903531)	8/39	0.0283027	0.370197	2.45739	8.76012	PNKD;NOTCH1;RSAD2;RHBDF2;LIF;OSM;LILRB1;TNFRSF1B	8
regulation of cellular component biogenesis (GO:0044087)	8/39	0.0283027	0.370197	2.45739	8.76012	PARP10;NOTCH1;RAP1A;RDX;RAPGEF1;RAPGEF2;CD36;SNCAIP	8
aortic valve morphogenesis (GO:0003180)	7/32	0.0283065	0.370197	2.66575	9.50252	RB1;BMP4;NOTCH1;JAG1;TGFB1;SNAI1;NFATC1	7
endodermal cell differentiation (GO:0035987)	7/32	0.0283065	0.370197	2.66575	9.50252	MMP14;ITGB2;COL6A1;HMGA2;INHBA;ITGA5;CDC73	7
regulation of chemotaxis (GO:0050920)	7/32	0.0283065	0.370197	2.66575	9.50252	TGFB1;GPR183;PDGFB;ZSWIM8;TREM2;ZSWIM6;ZSWIM4	7
regulation of intracellular protein transport (GO:0033157)	7/32	0.0283065	0.370197	2.66575	9.50252	BMP4;PLK3;PCM1;TGFB1;PRR5L;PTPN14;NDEL1	7
positive regulation of MAP kinase activity (GO:0043406)	12/69	0.0287225	0.370197	2.00606	7.12166	FLT1;TGFB1;PDGFC;HTR2B;PDGFB;PDGFA;MAP3K10;TLR6;TNFRSF11A;FGF2;MAP3K4;VEGFA	12
activin receptor signaling pathway (GO:0032924)	5/19	0.0291711	0.370197	3.39868	12.0129	ACVR1;INHBB;INHBA;ACVR2A;TGFBR1	5
establishment of melanosome localization (GO:0032401)	5/19	0.0291711	0.370197	3.39868	12.0129	BLOC1S6;MREG;SHROOM2;MYO5A;RAB17	5
striated muscle cell differentiation (GO:0051146)	5/19	0.0291711	0.370197	3.39868	12.0129	KDM6B;BMP2;SDC1;NRG1;SIK1	5
regulation of epithelial cell proliferation (GO:0050678)	15/93	0.0293719	0.37168	1.83323	6.46712	YAP1;TGFB2;TGFB1;ANGPT1;C5AR1;FGF2;RUNX3;CDC73;MTSS1;ZFP36L1;VEGFA;BMP4;DUSP10;NR4A3;FGF9	15
negative regulation of viral genome replication (GO:0045071)	10/54	0.0296093	0.373617	2.16491	7.61975	IFITM3;IFIH1;PARP10;RSAD2;OAS2;IFIT5;HMGA2;IFIT1;N4BP1;OASL	10
regulation of protein binding (GO:0043393)	18/118	0.0304099	0.382629	1.71653	5.99583	DTX3L;PDGFB;HIP1R;CSNK1E;IFIT1;IFIT2;STK3;HIPK2;PPP1CA;BMP4;BMP2;DAB2;BTBD1;CAPRIN2;XIRP1;RAPGEF2;ITGB1BP1;TAF1	18
regulation of interleukin-6 production (GO:0032675)	17/110	0.0310541	0.389628	1.74295	6.05156	DDX58;C5AR2;F2R;TNFAIP3;TREM2;IL16;POU2F2;SCIMP;MAPK13;IFIH1;TLR1;TNFSF4;ZC3H12A;SIRPA;MBP;TLR6;RAB7B	17
positive regulation of neuron death (GO:1901216)	9/47	0.0312574	0.389969	2.25562	7.81685	BACE1;EGR1;PRNP;TGFB2;ITGAM;ITGB2;NF1;CTNNB1;TLR6	9
regulation of protein localization to nucleus (GO:1900180)	9/47	0.0312574	0.389969	2.25562	7.81685	YAP1;BMP4;TGFB1;DTX3L;TESK1;EIF2AK3;LIF;OTUD7B;PARP9	9
regulation of plasma membrane bounded cell projection assembly (GO:0120032)	12/70	0.0317685	0.394125	1.97136	6.79979	USP6NL;CYLD;TBC1D2;RDX;TBC1D10C;CCR7;RAB17;TBC1D17;EVI5;CDKL1;ATG5;TBC1D16	12
wound healing (GO:0042060)	12/70	0.0317685	0.394125	1.97136	6.79979	TGFB2;SMPD1;SLC11A1;FZD7;AHNAK2;NF1;PDGFA;NRG1;CFLAR;FGF2;TSKU;TGFBR1	12
regulation of biomineral tissue development (GO:0070167)	6/26	0.0323044	0.395778	2.85545	9.80148	CEBPB;NOTCH1;TGFB1;ANKH;SGMS2;DDR2	6
regulation of regulatory T cell differentiation (GO:0045589)	6/26	0.0323044	0.395778	2.85545	9.80148	IL4I1;DUSP10;BCL6;TNFRSF18;TNFSF4;RUNX1	6
negative regulation of cell-substrate adhesion (GO:0010812)	8/40	0.0325241	0.395778	2.38047	8.15495	KANK1;NOTCH1;JAG1;FZD7;RASA1;SPRY4;ITGB1BP1;MELTF	8
apoptotic mitochondrial changes (GO:0008637)	7/33	0.0330696	0.395778	2.56308	8.73791	AIFM2;ERBB4;BNIP3;CCAR2;BBC3;IFIT2;BCL2L1	7
regulation of blood vessel endothelial cell migration (GO:0043535)	10/55	0.0332101	0.395778	2.11668	7.20709	ADAM17;TGFB1;ANGPT1;AKT3;PDGFB;NF1;VASH1;ETS1;FGF2;VEGFA	10
positive regulation of transcription by RNA polymerase II (GO:0045944)	103/908	0.0342808	0.403802	1.22767	4.14114	MAML2;PLXND1;SCX;NR3C1;ETS1;FGF2;ELK3;IL4I1;RPS6KA3;ZMIZ1;ZC3H12A;DPF3;JUNB;SOX4;MEF2A;ACVR1;ZBTB38;SLC11A1;MITF;RUNX1;KAT6A;MAML3;ZFPM2;ATF3;CASZ1;PAXIP1;NOTCH1;PDGFB;FOXO1;GLIS2;HELZ2;HIVEP1;E4F1;BCL9L;EGR1;JUN;ZNF263;EGR2;ZFHX3;TGFB2;JAG1;TGFB1;LIF;MICAL2;HMGA2;NFATC1;NR1D2;NR2F2;INHBA;POU2F2;TRERF1;SMAD7;BMP4;NR4A2;BMP2;DAB2;MC1R;NR4A3;AGO2;CAPRIN2;CREBRF;OGT;NFE2L2;CSRNP1;BMPR2;ADIRF;CDC73;I…	103
actin cytoskeleton reorganization (GO:0031532)	11/63	0.0344083	0.404229	2.0152	6.79013	NRP1;BRSK2;SIPA1L1;GPR65;DTNBP1;CASS4;NEDD9;RICTOR;WHAMM;CDC42BPA;BCAR1	11
regulation of cell population proliferation (GO:0042127)	88/764	0.0346413	0.40589	1.24797	4.19656	BTG2;VIPR1;BTG1;BMPR2;FLT1;CSF1;HTR2B;SCX;ADARB1;FGF2;NUDT6;ETS1;CDC73;IFIT3;RPS4X;FGF9;FTH1;RPS6KA2;ITGAX;NCK2;JUNB;SOX4;KLF10;RPS9;IGFBP3;F2R;ADAM10;NRG1;GAB2;OPRM1;OSMR;TGFBR1;RUNX1;ADAM17;GAREM1;ALDH1A2;RARA;RAPGEF2;NANOGP8;ITGB1BP1;HBEGF;YAP1;NOTCH1;DOT1L;LEF1;PDGFB;PDGFA;TNFRSF11A;TOB1;ZFP36L1;SDCBP;SERTAD1;ERBB4;PDGFC;TP53INP1;ZNF703;HES1;SH2B3;ZBTB7C;CD164;JUN;TGFB2;JAG1;TGFB1;STAT2;LIF;O…	88
cellular protein modification process (GO:0006464)	115/1025	0.0348675	0.407462	1.21326	4.07193	CHRM3;CSF1;TESK2;DMP1;PPP2R2A;AKT3;PIM1;PSMD1;ACVR1;CSNK1G3;DAPK1;DAPK2;PRKCE;IGFBP3;UBE2E2;ADAM10;CSNK1D;CSNK1E;RUNX3;FBXW2;ERN1;PRKAR1B;SIK1;TRIB1;SCG2;CDKL1;BRSK2;PDGFB;STK3;SOCS3;BTBD1;ST8SIA5;STK38L;ST3GAL5;ABL2;PSMF1;ATG7;ATG5;CDK17;TGFB2;TGFB1;TIPARP;NEK6;TMEM132A;TNK1;EIF2AK3;BRAF;FBXO32;SSH2;PARP14;BMP4;PARP10;PTPRB;BMP2;WNK1;UST;CALU;MELTF;FBXL5;MAP3K13;CDK14;DYRK3;ST6GALNAC2;BMPR2;MAST…	115
cellular response to lipopolysaccharide (GO:0071222)	18/120	0.0352358	0.409099	1.68269	5.62976	CD274;TICAM2;TGFB1;PRKCE;CD180;TNFAIP3;NR1H3;LILRB1;PDCD1LG2;TICAM1;TNFRSF1B;CDC73;CD6;TNFSF4;ZC3H12A;PDE4B;SIRPA;CD14	18
negative regulation of MAP kinase activity (GO:0043407)	9/48	0.0353355	0.409099	2.19766	7.34649	BMP4;RGS2;DUSP10;DUSP1;SMPD1;SPRY4;NF1;SPRY2;SH2B3	9
positive regulation of blood vessel endothelial cell migration (GO:0043536)	9/48	0.0353355	0.409099	2.19766	7.34649	ADAM17;TGFB1;ANGPT1;AKT3;PDGFB;ETS1;FGF2;HDAC9;VEGFA	9
fatty acid transport (GO:0015908)	5/20	0.0359313	0.409099	3.17193	10.5503	SLC27A1;LCN12;CD36;CPT1B;PPARD	5
lipopolysaccharide-mediated signaling pathway (GO:0031663)	5/20	0.0359313	0.409099	3.17193	10.5503	TGFB1;CD6;PRKCE;CD14;TICAM1	5
microtubule nucleation (GO:0007020)	5/20	0.0359313	0.409099	3.17193	10.5503	CCDC57;NDE1;CSNK1D;TPPP;NDEL1	5
negative regulation of lipid storage (GO:0010888)	5/20	0.0359313	0.409099	3.17193	10.5503	ABCA1;OSBPL8;NR1H3;TREM2;PPARD	5
regulation of lymphocyte differentiation (GO:0045619)	5/20	0.0359313	0.409099	3.17193	10.5503	IL4I1;TBX21;SLAMF8;PRDM1;ZFP36L1	5
regulation of programmed necrotic cell death (GO:0062098)	5/20	0.0359313	0.409099	3.17193	10.5503	CYLD;SDCBP;PELI1;CFLAR;OGT	5
regulation of smooth muscle cell migration (GO:0014910)	5/20	0.0359313	0.409099	3.17193	10.5503	NRP1;IGFBP3;PDGFB;PDGFA;TRIB1	5
regulation of protein kinase B signaling (GO:0051896)	28/207	0.036806	0.413754	1.49308	4.93028	SRC;PDGFB;PDGFA;FGF2;RASD2;GRM2;FGF9;ERBB4;CCR7;TNFAIP8L3;RICTOR;SH2B3;OSBPL8;TGFB1;ANGPT1;GDF15;OSM;PPP2R5B;NRG1;GAB2;PTK2;TGFBR1;MC1R;CASS4;SPRY2;ITGB1BP1;MET;HBEGF	28
blood vessel morphogenesis (GO:0048514)	10/56	0.0371063	0.413754	2.07055	6.82033	NRP1;FLT1;TGFB1;RASA1;NF1;ADM;HES1;TGFBR1;SMAD7;VEGFA	10
regulation of cell development (GO:0060284)	8/41	0.0371547	0.413754	2.30821	7.60015	YAP1;BHLHE40;SLAMF8;CTNNB1;HES1;HDAC9;HES2;FOXO1	8
regulation of release of cytochrome c from mitochondria (GO:0090199)	8/41	0.0371547	0.413754	2.30821	7.60015	MLLT11;MOAP1;BCL2L11;BNIP3;PLAUR;BMF;BBC3;BCL2L1	8
regulation of cilium assembly (GO:1902017)	11/64	0.0381086	0.415154	1.97707	6.4597	USP6NL;YAP1;CYLD;TBC1D2;TESK1;TBC1D10C;TBC1D17;EVI5;CDKL1;ATG5;TBC1D16	11
epithelial tube morphogenesis (GO:0060562)	7/34	0.0383378	0.415154	2.46802	8.04899	ACVR1;BMP4;RYR2;CTNNB1;HES1;MET;MTSS1	7
negative regulation of blood vessel endothelial cell migration (GO:0043537)	7/34	0.0383378	0.415154	2.46802	8.04899	STARD13;NOTCH1;TGFB1;MMRN2;ITGB1BP1;VASH1;FGF2	7
organelle disassembly (GO:1903008)	7/34	0.0383378	0.415154	2.46802	8.04899	PLK3;DYRK3;UBA5;RB1CC1;EIF2D;KLC1;ATG2B	7
regulation of myoblast differentiation (GO:0045661)	7/34	0.0383378	0.415154	2.46802	8.04899	BMP4;BTG1;NOTCH1;TGFB1;IGFBP3;LRRC8A;ZFP36L1	7
negative regulation of cellular response to growth factor stimulus (GO:0090288)	13/80	0.0385519	0.416454	1.84882	6.0193	BMPR2;NOTCH1;SPRY4;CRIM1;FGF2;ACVR2A;HIPK2;SMAD7;BMP2;GPC1;MMRN2;SPRY2;SKIL	13
sulfur compound biosynthetic process (GO:0044272)	17/113	0.0389349	0.419569	1.6882	5.47967	CSGALNACT1;SLC35B2;CHST7;ANGPT1;TPK1;CSGALNACT2;SLC35D2;MGST2;CNDP2;BCAN;GCLC;CHST11;UST;DSE;CSPG4;CHSY3;CHST2	17
positive regulation of actin filament polymerization (GO:0030838)	9/49	0.0397642	0.42643	2.1426	6.90944	BAIAP2L2;BAIAP2L1;PRKCE;NCK2;SPIRE1;CCR7;SNX9;WHAMM;BAIAP2	9
regulation of smooth muscle cell proliferation (GO:0048660)	9/49	0.0397642	0.42643	2.1426	6.90944	BMP4;PTGIR;NR4A3;IGFBP3;ID2;PDGFB;TNFAIP3;CTNNB1;TRIB1	9
transforming growth factor beta receptor signaling pathway (GO:0007179)	14/89	0.0415652	0.444667	1.77881	5.6575	ACVR1;JUN;TGFB2;NRROS;TGFB1;SRC;GDF15;FURIN;LTBP2;F11R;TGFBR1;PTK2;SMAD7;ZMIZ1	14
activation of protein kinase activity (GO:0032147)	17/114	0.041858	0.44672	1.6707	5.30193	OSBPL8;TGFB2;ANGPT1;TNFSF15;SLC11A1;PDGFB;TNFRSF10B;NRG1;ADRB2;ADCY1;MALT1;STK3;VEGFA;PRKAR1B;ITGB1BP1;RICTOR;TLR6	17
cellular response to peptide hormone stimulus (GO:0071375)	16/106	0.043048	0.450411	1.69449	5.32991	SRC;DENND4C;PDE3B;MYO5A;INHBB;ADCY1;HDAC9;FOXO1;ZFP36L1;NR4A2;RAB31;NR4A3;PRKAR1B;TBC1D4;CPEB2;RHOQ	16
positive regulation of protein serine/threonine kinase activity (GO:0071902)	16/106	0.043048	0.450411	1.69449	5.32991	SLC27A1;TGFB1;FLT1;CAB39;SRC;PDGFB;HTR2B;PDGFA;HMGA2;ADRB2;FGF2;VEGFA;RPTOR;ADAM17;PDGFC;RAPGEF2	16
cellular response to steroid hormone stimulus (GO:0071383)	5/21	0.043578	0.450411	2.97352	9.31664	BMP4;SRC;NR3C1;TFPI;TRERF1	5
focal adhesion assembly (GO:0048041)	5/21	0.043578	0.450411	2.97352	9.31664	SRC;PEAK1;TESK2;WHAMM;THSD1	5
heparan sulfate proteoglycan metabolic process (GO:0030201)	5/21	0.043578	0.450411	2.97352	9.31664	HS3ST3B1;EXT1;GPC1;XYLT1;HS2ST1	5
melanosome localization (GO:0032400)	5/21	0.043578	0.450411	2.97352	9.31664	BLOC1S6;MREG;SHROOM2;MYO5A;RAB17	5
negative regulation of cell communication (GO:0010648)	5/21	0.043578	0.450411	2.97352	9.31664	ACVR1;IGFBP3;LIF;OSM;OPRM1	5
negative regulation of protein localization to cell periphery (GO:1904376)	5/21	0.043578	0.450411	2.97352	9.31664	DAB2;TGFB1;NUMB;RHOQ;BCL2L1	5
negative regulation of protein localization to plasma membrane (GO:1903077)	5/21	0.043578	0.450411	2.97352	9.31664	DAB2;TGFB1;NUMB;RHOQ;BCL2L1	5
negative regulation of small GTPase mediated signal transduction (GO:0051058)	5/21	0.043578	0.450411	2.97352	9.31664	TGFB2;SPRY4;SPRY2;ARHGAP25;ARHGAP12	5
neurotrophin signaling pathway (GO:0038179)	5/21	0.043578	0.450411	2.97352	9.31664	RAP1A;BDNF;RAPGEF1;RAPGEF2;BCAR1	5
positive regulation of immune system process (GO:0002684)	5/21	0.043578	0.450411	2.97352	9.31664	HCAR2;TGFB2;RSAD2;TNFRSF18;VEGFA	5
regulation of anoikis (GO:2000209)	5/21	0.043578	0.450411	2.97352	9.31664	NOTCH1;SRC;SIK1;ITGA5;PTK2	5
cellular response to amyloid-beta (GO:1904646)	7/35	0.0441268	0.450411	2.37974	7.42643	PRNP;CACNA1A;TREM2;ADRB2;CD36;TLR6;ICAM1	7
peptidyl-tyrosine dephosphorylation (GO:0035335)	7/35	0.0441268	0.450411	2.37974	7.42643	DUSP4;DUSP5;PTPRB;DUSP10;DUSP1;DUSP16;DUSP6	7
regulation of phosphatidylinositol 3-kinase activity (GO:0043551)	7/35	0.0441268	0.450411	2.37974	7.42643	FLT1;TGFB1;PDGFB;CCR7;TNFAIP8L3;FGF2;PTK2	7
respiratory system development (GO:0060541)	7/35	0.0441268	0.450411	2.37974	7.42643	BMP4;FGF9;ITGA3;CHD7;FGF2;VEGFA;CCDC40	7
negative regulation of ERK1 and ERK2 cascade (GO:0070373)	9/50	0.044554	0.450411	2.09023	6.50281	SPRED3;DUSP4;SPRED2;SPRED1;DUSP10;SIRPA;SPRY2;ITGB1BP1;DUSP6	9
negative regulation of transcription, DNA-templated (GO:0045892)	106/948	0.0447181	0.450411	1.20733	3.75164	RB1;NAB2;WWC2;ZBTB21;PRDM1;NOC2L;NR3C1;BACH1;CCAR2;ELK3;WWC3;DPF3;SAMD11;MEF2A;ZNF281;ZBTB38;ZBTB32;ARID5A;ARID5B;MITF;RUNX3;RUNX1;KAT6A;ZFPM2;ATF3;NOTCH1;DLX4;PDGFB;ZBTB1;FOXO1;GLIS2;SDCBP;ATXN1;ZNF706;ZNF703;HIVEP1;E4F1;SKIL;PLK3;JUN;ZNF263;ZFHX3;PHC2;TGFB1;HMGA2;NR1D2;NR2F2;TRERF1;POU6F1;SMAD7;BMP4;NR4A2;BMP2;GCLC;DAB2;ZFP69;NR4A3;BCL6;ID2;TNFSF4;BHLHE40;SNAI1;MAP3K10;MXD1;OTUD7B;N4BP2L2;CDC73…	106
positive regulation of defense response to virus by host (GO:0002230)	6/28	0.0449501	0.450411	2.59558	8.052	DTX3L;DDX58;ZC3H12A;LILRB1;IL12RB1;PARP9	6
regulation of B cell activation (GO:0050864)	6/28	0.0449501	0.450411	2.59558	8.052	IL4I1;THEMIS2;TNFSF4;SLAMF8;TNFAIP3;ZFP36L1	6
regulation of plasma membrane bounded cell projection organization (GO:0120035)	6/28	0.0449501	0.450411	2.59558	8.052	BRSK2;HOMER1;NCS1;ZNF804A;TREM2;NDEL1	6
positive regulation of transcription, DNA-templated (GO:0045893)	130/1183	0.0449938	0.450411	1.18532	3.67596	MAML2;SCX;NR3C1;ETS1;FGF2;ELK3;IL4I1;RPS6KA3;ZMIZ1;ZC3H12A;CREB3L2;DPF3;JUNB;SOX4;MEF2A;ACVR1;ZNF281;ZBTB38;SLC11A1;F2R;MITF;RUNX3;RUNX1;KAT6A;PADI2;MAML3;ZFPM2;ATF3;CASZ1;NOTCH1;PDGFB;FOXO1;GLIS2;HELZ2;HIVEP1;E4F1;HIVEP3;BCL9L;EGR1;JUN;ZNF263;EGR2;ZFHX3;JAG1;TGFB1;FZD7;EIF2AK3;LIF;HMGA2;NFATC1;NR1D2;NR2F2;INHBA;POU2F2;TRERF1;SMAD7;MLLT11;BMP4;NR4A2;BMP2;DAB2;MC1R;MAFB;NR4A3;ID2;AGO2;CAPRIN2;SNAI…	130
positive regulation of binding (GO:0051099)	14/90	0.0450813	0.450411	1.75531	5.44021	DTX3L;PLAUR;HIP1R;PARP9;STK3;HIPK2;BMP4;BMP2;CAPRIN2;RARA;RAPGEF2;HES1;MET;TAF1	14
chordate embryonic development (GO:0043009)	10/58	0.0458224	0.450411	1.98406	6.11682	KIAA1217;FUT8;BMP2;TGFB1;ALDH1A2;CHD7;XYLT1;ADAM10;TGFBR1;VEGFA	10
positive regulation of protein binding (GO:0032092)	10/58	0.0458224	0.450411	1.98406	6.11682	BMP4;BMP2;DTX3L;BDNF;CAPRIN2;HIP1R;RAPGEF2;STK3;HIPK2;TAF1	10
positive regulation of cellular catabolic process (GO:0031331)	20/141	0.0460605	0.450411	1.57608	4.85086	PFKFB4;PLEKHF1;DTX3L;DAPK1;BNIP3;RDX;TFEB;RC3H1;FURIN;PRR5L;TICAM1;TNFRSF1B;FOXO1;P2RX7;DHRSX;TRIM5;ZC3H12A;TP53INP1;ZSWIM8;SNX9	20
regulation of protein phosphorylation (GO:0001932)	34/266	0.0473755	0.450411	1.39917	4.26699	CEBPB;ITGB2;TESK1;PDGFA;TREM2;PRR5L;FGF2;FGF9;ERBB4;RB1CC1;ZC3H12A;SIRPA;FNIP1;FNIP2;PRNP;TGFB1;ANGPT1;STAT2;IGFBP3;EIF2AK3;PLAUR;PPP2R5B;VEGFC;CSNK1D;PTK2;ACVR2A;PML;VEGFA;BMP4;ADAM17;BMP2;DAB2;PECAM1;ATF3	34
positive regulation of stress-activated MAPK cascade (GO:0032874)	15/99	0.0476262	0.450411	1.70172	5.18067	TGFB2;GADD45B;FZD7;TRAF1;SCIMP;SH3RF1;HIPK2;VEGFA;SDCBP;BMP2;ZC3H12A;MAP3K10;CCR7;MAP3K4;ANKRD6	15
negative regulation of type I interferon production (GO:0032480)	8/43	0.0476954	0.450411	2.17607	6.6216	IFIH1;RNF135;CYLD;DDX58;TAX1BP1;TNFAIP3;SIRPA;LILRB1	8
regulation of cell-cell adhesion (GO:0022407)	8/43	0.0476954	0.450411	2.17607	6.6216	AFDN;JAG1;TGFB1;SRC;MDGA1;PTK2;PTPRG;SMAD7	8
regulation of cell motility (GO:2000145)	19/133	0.0478825	0.451216	1.58899	4.82895	TGFB1;PLXND1;SERPINE2;LMO4;DDX58;OSGIN1;ARHGAP18;NEXN;NRG1;FGF2;DOCK10;FGF9;ERBB4;MGAT3;ABL2;CCR7;PLXNA4;PLXNA3;HBEGF	19
intrinsic apoptotic signaling pathway in response to DNA damage (GO:0008630)	9/51	0.0497142	0.466492	2.04035	6.12403	MOAP1;BCL2L11;BCL2A1;RPS27L;TNFRSF1B;FNIP2;PML;HIPK2;BCL2L1	9
negative regulation of protein ubiquitination (GO:0031397)	9/51	0.0497142	0.466492	2.04035	6.12403	DTX3L;NXN;TNFAIP3;SPRY2;OGT;SOX4;N4BP1;SMAD7;TAF1	9
