# Supplementary material for: Dynamic changes in RNA m6A and 5 hmC influence gene expression programs during macrophage differentiation and polarisation
Source: Cell Mol Life Sci. 2024 May 23;81(1):229. doi: 10.1007/s00018-024-05261-9 (PMC11116364; doi:10.1007/s00018-024-05261-9)
Supplement: Supplementary file 10 — Table S4: Lists of RNA 5 hmC-enriched peaks in monocytes and macrophages. Supplementary file10 (XLSX 33 KB) [file 18_2024_5261_MOESM10_ESM.xlsx]

## Sheet: Table S4
Table S4: Lists of RNA 5hmC-enriched peaks in monocytes and macrophages.
Mo					Mϕ					M1					M2
Chr	Start	End	Gene name		Chr	Start	End	Gene name		Chr	Start	End	Gene name		Chr	Start	End	Gene name
13	109786086	109786469	IRS2		21	8216762	8217006	CH507-513H4.1		8	11842483	11842686	CTSB		11	65855129	65855337	CFL1
13	109786086	109786469	RP11-40E6.1		21	8400315	8400516	CH507-528H12.1		X	32866586	32866790	DMD		11	65855129	65855337	SNX32
3	133573830	133574052	CDV3		21	39349229	39349430	HMGN1		11	65499634	65499858	MALAT1		14	20343109	20343359	RPPH1
3	170038002	170038207	GPR160		22	28800294	28800511	XBP1		19	48966514	48966783	FTL		19	2273037	2273241	OAZ1
3	196568665	196568917	WDR53		22	42615150	42615397	RNU12		2	169636706	169636907	PPIG		19	2273037	2273241	LLfos-48D6.2
3	196568665	196568917	FBXO45		3	62372384	62372585	FEZF2		3	194486697	194486909	ATP13A3		19	17403046	17403255	BST2
4	26321262	26321476	RBPJ		3	71753625	71753825	EIF4E3		17	80281254	80281505	RNF213		19	40378176	40378380	PLD3
4	39977588	39977870	PDS5A		3	129315971	129316184	H1FX		10	22714315	22714556	PIP4K2A		19	49889719	49889947	IL4I1
4	55396124	55396324	TMEM165		3	129315971	129316184	H1FX-AS1		10	70404172	70404404	EIF4EBP2		2	215435872	215436079	FN1
5	344006	344255	PDCD6		4	15003756	15003958	CPEB2		10	130157451	130157655	GLRX3		22	36289110	36289311	MYH9
5	344006	344255	AHRR		5	443097	443297	EXOC3		1	24929938	24930143	RUNX3		3	131502717	131502948	MRPL3
5	473406	473645	CTD-2228K2.7		5	443097	443297	EXOC3-AS1		11	1956360	1956581	MRPL23		6	31356174	31356404	HLA-B
5	473406	473645	SLC9A3		5	168579365	168579568	PANK3		11	27700479	27700682	BDNF		6	44250220	44250436	HSP90AB1
5	10564349	10564553	ANKRD33B		6	33788818	33789022	LEMD2		11	27700479	27700682	RP11-587D21.4		9	127506096	127506312	FAM129B
5	17275438	17275732	BASP1		6	36639471	36639678	RNU1-88P		11	47355038	47355244	SPI1		1	27668218	27668421	IFI6
5	36241696	36241917	NADK2		6	52995664	52995867	7SK		11	67266439	67266685	GRK2		1	42456621	42456844	PPCS
5	154755837	154756038	LARP1		6	52995664	52995867	RN7SK		11	67991464	67991703	UNC93B1		10	17229378	17229601	VIM-AS1
1	212285570	212285771	PPP2R5A		7	193297	193569	AC093627.12		11	68003825	68004027	UNC93B1		10	17229378	17229601	VIM
1	220879960	220880179	HLX-AS1		7	193297	193569	FAM20C		12	752828	753141	WNK1		11	60951079	60951326	SLC15A3
1	220879960	220880179	HLX		7	3301234	3301472	SDK1		12	27332854	27333095	ARNTL2		19	49490575	49490801	RPL13A
1	229558286	229558517	ABCB10		7	3301234	3301472	AC073316.1		12	104137677	104137897	NFYB		19	49490575	49490801	SNORD33
6	7910574	7910774	TXNDC5		7	65873155	65873360	VKORC1L1		13	109786274	109786475	IRS2		21	8397590	8397796	CH507-528H12.1
6	7910574	7910774	BLOC1S5-TXNDC5		8	143977227	143977443	PARP10		13	109786274	109786475	RP11-40E6.1		21	8400314	8400516	CH507-528H12.1
10	70404179	70404409	EIF4EBP2		9	35657771	35657976	RMRP		1	28508496	28508704	SNORA73B		21	34073656	34073873	MRPS6
10	91798627	91798849	TNKS2		1	10694452	10694652	CASZ1		1	28508496	28508704	RCC1		21	34073656	34073873	SLC5A3
10	96586758	96586970	TM9SF3		1	28508499	28508713	SNORA73B		1	28508496	28508704	SNHG3		21	34073656	34073873	AP000320.7
6	45422668	45422874	RUNX2		1	28508499	28508713	RCC1		1	31938088	31938306	PTP4A2		21	34074007	34074227	MRPS6
6	89352551	89352754	UBE2J1		1	28508499	28508713	SNHG3		1	32964580	32964793	RNF19B		21	34074007	34074227	SLC5A3
6	170584355	170584579	PDCD2		1	206685047	206685252	MAPKAPK2		1	35192306	35192609	SFPQ		21	34074007	34074227	AP000320.7
7	192658	192861	AC093627.12		X	47586596	47586799	TIMP1		1	206685031	206685244	MAPKAPK2		21	41830164	41830395	PRDM15
7	3301340	3301565	SDK1		X	47586596	47586799	SYN1		1	212285560	212285806	PPP2R5A		22	28800303	28800513	XBP1
7	3301340	3301565	AC073316.1		10	130157454	130157655	GLRX3		1	229558252	229558586	ABCB10		5	154755380	154755600	LARP1
7	5388479	5388680	TNRC18		11	27700481	27700682	BDNF		13	91348714	91348930	MIR17HG		6	52995636	52995864	7SK
19	929378	929591	ARID3A		11	27700481	27700682	RP11-587D21.4		14	23321497	23321738	PABPN1		6	52995636	52995864	RN7SK
11	3855689	3855917	STIM1		X	84187841	84188041	RPS6KA6		14	23321497	23321738	BCL2L2-PABPN1		7	237638	237871	FAM20C
11	32829802	32830005	PRRG4		X	150983268	150983515	HMGB3		14	54902522	54902736	GCH1		7	47474552	47474882	TNS3
11	63839248	63839473	MARK2		11	47355000	47355219	SPI1		14	92719186	92719390	LGMN		8	38787229	38787440	TACC1
11	64246507	64246710	PPP1R14B		11	65499543	65499803	MALAT1		15	25863087	25863348	ATP10A		9	35657753	35657965	RMRP
11	64246507	64246710	RP11-783K16.5		11	93732336	93732550	TAF1D		15	101251650	101251864	CHSY1		9	111896842	111897042	UGCG
11	94544460	94544663	FUT4		11	93732336	93732550	SNORA8		16	381679	381927	TMEM8A		9	136672468	136672673	EGFL7
11	94544460	94544663	PIWIL4		12	752924	753158	WNK1		16	680413	680636	STUB1		X	150983268	150983477	HMGB3
11	120211039	120211248	OAF		12	117370191	117370392	NOS1		16	19114139	19114342	ITPRIPL2		7	50334649	50334972	IKZF1
12	752962	753166	WNK1		12	120291720	120291934	RNU4-2		16	19114139	19114342	CTD-2349B8.1		1	44721738	44721950	RNU5F-1
8	30812559	30812813	PPP2CB		12	120293052	120293267	RNU4-1		16	28063162	28063365	GSG1L		1	44721738	44721950	C1orf228
8	38787225	38787437	TACC1		14	99420812	99421013	SETD3		16	28211657	28211910	XPO6		11	93732330	93732553	TAF1D
8	65841499	65841705	PDE7A		15	40358106	40358351	DISP2		16	48609919	48610139	N4BP1		11	93732330	93732553	SNORA8
8	67343433	67343653	ARFGEF1		1	40861928	40862133	CITED4		16	72787572	72787819	RP5-991G20.1		12	120291719	120291924	RNU4-2
12	71754926	71755157	RAB21		16	28063165	28063366	GSG1L		16	72787572	72787819	ZFHX3		12	120293053	120293258	RNU4-1
12	92145517	92145739	BTG1		16	87492563	87492797	RP11-482M8.1		16	87602399	87602649	JPH3		14	49862502	49862702	RP11-596C23.6
12	92145517	92145739	RP11-796E2.4		16	88643298	88643507	CYBA		17	40122279	40122480	MSL1		14	49862502	49862702	RN7SL2
12	104137604	104137958	NFYB		17	45221961	45222181	CTD-2020K17.1		17	45221937	45222141	CTD-2020K17.1		14	92719183	92719386	LGMN
12	104457024	104457227	CHST11		17	45221961	45222181	FMNL1		17	45221937	45222141	FMNL1		14	105168146	105168357	JAG2
12	111418413	111418622	SH2B3		19	519411	519646	TPGS1		17	62065229	62065433	MED13		14	105168146	105168357	RP11-44N21.4
12	124993724	124993947	BRI3BP		19	2248201	2248443	SF3A2		17	76501070	76501278	RHBDF2		15	63121881	63122088	LACTB
8	143792308	143792521	SCRIB		19	3544185	3544396	MFSD12		17	78925110	78925344	TIMP2		16	28063157	28063366	GSG1L
8	144358169	144358403	SLC52A2		19	3544185	3544396	AC005786.7		17	83079604	83079810	METRNL		16	72787578	72787821	RP5-991G20.1
8	144358169	144358403	FBXL6		19	18419437	18419663	SSBP4		18	51030367	51030569	SMAD4		16	72787578	72787821	ZFHX3
8	144517522	144517751	RECQL4		19	48966590	48966840	FTL		18	51030367	51030569	RP11-729L2.2		16	87602395	87602604	JPH3
13	91348775	91348986	MIR17HG		19	55258473	55258727	PPP6R1		19	10283526	10283754	ICAM1		16	88643315	88643516	CYBA
13	99981881	99982123	ZIC2		2	39120825	39121033	SOS1		19	10283526	10283754	CTD-2369P2.5		17	8173426	8173632	TMEM107
9	2621603	2621835	VLDLR		13	109786157	109786461	IRS2		19	18419461	18419672	SSBP4		17	8173426	8173632	SNORD118
9	2621603	2621835	VLDLR-AS1		13	109786157	109786461	RP11-40E6.1		19	55117367	55117649	PPP1R12C		1	6030693	6030949	KCNAB2
9	33817469	33817784	UBE2R2		2	109794459	109794703	RGPD5		2	109794454	109794662	RGPD5		1	10694454	10694661	CASZ1
9	33817469	33817784	UBE2R2-AS1		20	408078	408281	RBCK1		2	148644811	148645026	EPC2		17	42980586	42980815	RUNDC1
9	37800862	37801063	DCAF10		8	22693231	22693440	EGR3		2	201166121	201166326	CFLAR		17	50056080	50056329	ITGA3
9	37800862	37801063	EXOSC3		8	22693231	22693440	RP11-459E5.1		2	224585027	224585229	CUL3		17	62065229	62065438	MED13
9	37800862	37801063	RP11-613M10.9		17	39921788	39922003	ORMDL3		2	239345799	239346047	HDAC4		19	10928856	10929061	C19orf52
14	49862534	49862745	RP11-596C23.6		7	50334946	50335207	IKZF1		20	49713608	49713809	B4GALT5		19	10960888	10961092	SMARCA4
14	49862534	49862745	RN7SL2		1	26696445	26696673	ARID1A		20	58891371	58891583	GNAS		19	16076561	16076766	TPM4
9	137070018	137070392	SAPCD2		1	31938092	31938327	PTP4A2		21	8216762	8217009	CH507-513H4.1		19	16076561	16076766	CTD-2231E14.2
9	137278718	137278937	TOR4A		1	40373830	40374062	SMAP2		21	8397572	8397793	CH507-528H12.1		19	18281311	18281627	JUND
9	137459055	137459279	NSMF		1	41620621	41620858	HIVEP3		21	41830143	41830534	PRDM15		19	42242288	42242508	GSK3A
14	91509663	91509884	PPP4R3A		1	45637292	45637565	GPBP1L1		3	71389098	71389302	FOXP1		19	42242288	42242508	AC006486.9
14	99420807	99421016	SETD3		1	92275306	92275512	GLMN		3	129605150	129605353	PLXND1		19	49107795	49108028	SNRNP70
15	31326936	31327143	KLF13		19	19628255	19628460	LPAR2		4	15003723	15003981	CPEB2		19	55117424	55117641	PPP1R12C
15	74782220	74782440	CSK		9	135836653	135836866	CAMSAP1		4	176792313	176792526	VEGFC		2	101252899	101253104	CNOT11
15	83066944	83067169	BTBD1		MT	14065	14344	MT-ND5		5	443097	443336	EXOC3		2	148644786	148644991	EPC2
15	83066944	83067169	RP11-382A20.6		MT	14065	14344	MT-ND6		5	443097	443336	EXOC3-AS1		2	177217566	177217767	HNRNPA3
15	83066944	83067169	RP11-382A20.5		5	154446242	154446507	SAP30L		5	856739	856957	BRD9		2	231711907	231712131	PTMA
16	4116048	4116305	ADCY9		1	108699464	108699760	PRPF38B		5	10564343	10564563	ANKRD33B		2	234496817	234497033	ARL4C
16	11915586	11915794	GSPT1		1	113929660	113929889	HIPK1		5	45695731	45695936	HCN1		20	25390599	25390809	ABHD12
16	54285998	54286208	IRX3		1	156670775	156671029	NES		5	154755800	154756045	LARP1		20	59007031	59007235	CTSZ
16	54285998	54286208	RP11-434E6.5		6	43171448	43171847	SRF		5	168579340	168579564	PANK3		21	45992609	45992869	COL6A1
16	72787572	72787814	RP5-991G20.1		6	43628991	43629197	GTPBP2		6	71288860	71289101	OGFRL1		22	38700712	38700914	JOSD1
16	72787572	72787814	ZFHX3		6	44250219	44250431	HSP90AB1		6	71288860	71289101	RP11-154D6.1		22	38735778	38736015	GTPBP1
16	81444998	81445224	CMIP		6	108561381	108561590	FOXO3		15	74782224	74782435	CSK		22	38735778	38736015	SUN2
16	88803855	88804057	CDT1		6	113860216	113860424	MARCKS		6	113859797	113860032	MARCKS		22	38735778	38736015	RP3-508I15.18
17	16353167	16353379	CENPV		6	136792156	136792362	MAP3K5		6	149317702	149317920	TAB2		22	38735778	38736015	RP3-508I15.19
17	40122878	40123089	MSL1		6	149317680	149317885	TAB2		6	154733504	154733730	SCAF8		5	68215773	68215975	PIK3R1
17	45221952	45222187	CTD-2020K17.1		6	159710663	159710964	SOD2		6	163414737	163415062	QKI		5	79513844	79514109	HOMER1
17	45221952	45222187	FMNL1		6	169724266	169724473	PHF10		7	192690	192903	AC093627.12		5	87268328	87268591	RASA1
17	67825523	67825753	BPTF		7	240242	240480	FAM20C		7	193302	193532	AC093627.12		6	62285966	62286207	KHDRBS2
18	2906838	2907092	EMILIN2		10	70404205	70404411	EIF4EBP2		7	193302	193532	FAM20C		6	149317699	149317912	TAB2
18	54224346	54224586	MBD2		7	6706689	6706894	ZNF12		7	237588	237833	FAM20C		7	519424	519702	PDGFA
18	62715649	62715896	PHLPP1		7	6706689	6706894	AC073343.13		7	519414	519635	PDGFA		7	99438939	99439160	CPSF4
19	797569	797770	PTBP1		7	47351986	47352238	TNS3		7	30285156	30285363	ZNRF2		7	99438939	99439160	PTCD1
19	821659	821868	PLPPR3		11	47356735	47356951	SPI1		7	65873155	65873356	VKORC1L1		7	99438939	99439160	ATP5J2-PTCD1
19	1206175	1206416	STK11		7	47515447	47515683	TNS3		7	98281710	98281931	BRI3		7	158829302	158829515	ESYT2
19	12734474	12734678	C19orf43		11	47358085	47358297	SPI1		8	30812564	30812779	PPP2CB		8	30812569	30812784	PPP2CB
19	13140608	13140835	NACC1		11	58579228	58579429	ZFP91		8	38787230	38787445	TACC1		8	42896960	42897161	HOOK3
19	13140608	13140835	CTC-250I14.3		11	58579228	58579429	ZFP91-CNTF		8	130358376	130358593	ASAP1		8	42896960	42897161	RNF170
19	14090341	14090590	SAMD1		7	99438924	99439139	CPSF4		8	143733535	143733744	FAM83H		8	80486469	80486730	ZBTB10
19	17245704	17245904	NR2F6		7	99438924	99439139	PTCD1		9	113250	113458	LINC01388		8	143733523	143733728	FAM83H
19	17245704	17245904	AC010646.3		7	99438924	99439139	ATP5J2-PTCD1		9	35605456	35605675	TESK1		8	144137856	144138057	HGH1
19	18940967	18941168	HOMER3		8	80486462	80486664	ZBTB10		9	77020192	77020479	FOXB2		9	38068923	38069163	SHB
19	18940967	18941168	AC005932.1		1	40210451	40210677	RLF		9	128689334	128689547	SET		9	127568854	127569066	FAM129B
19	33302234	33302442	CEBPA		8	144326513	144326734	DGAT1		X	84187840	84188044	RPS6KA6		9	128689337	128689543	SET
19	35000327	35000538	GRAMD1A		8	144528792	144529043	C8orf82		16	9091730	9091966	C16orf72		9	137205444	137205647	TMEM203
19	35718170	35718373	KMT2B		12	76031292	76031498	PHLDA1		11	6611859	6612067	TAF10		11	47356728	47356993	SPI1
19	38849669	38849870	HNRNPL		12	76031292	76031498	RP11-290L1.3		X	139932404	139932638	ATP11C		1	154558469	154558671	UBE2Q1
19	55407538	55407759	UBE2S		12	104137600	104137872	NFYB		X	147911980	147912225	FMR1		1	212285526	212285735	PPP2R5A
X	40097648	40097936	BCOR		12	110281467	110281681	ATP2A2		22	50525836	50526206	SCO2		1	229558314	229558547	ABCB10
2	180980616	180980831	UBE2E3		9	5832803	5833042	ERMP1		22	50525836	50526206	TYMP		11	6611853	6612143	TAF10
2	230712922	230713125	CAB39		9	35605455	35605721	TESK1		19	18281317	18281518	JUND		11	65572587	65572797	SSSCA1
20	408078	408285	RBCK1		9	35689889	35690104	TPM2		10	79069016	79069256	ZMIZ1		11	65572587	65572797	FAM89B
20	36050724	36050935	NORAD		9	125786497	125786712	PBX3		11	60951409	60951623	SLC15A3		12	71754948	71755165	RAB21
20	58891359	58891570	GNAS		9	127568850	127569069	FAM129B		1	150150766	150150967	PLEKHO1		12	104137620	104137887	NFYB
21	34791973	34792178	RUNX1		9	128689343	128689550	SET		1	167553516	167553759	CREG1		12	120469518	120469741	SRSF9
22	17109204	17109415	IL17RA		MT	11763	12031	MT-ND4		16	1964360	1964570	RPS2		14	22871877	22872110	LRP10
22	23767458	23767668	CHCHD10		14	23321517	23321739	PABPN1		19	519419	519646	TPGS1		14	23321465	23321739	PABPN1
22	38755721	38755956	SUN2		14	23321517	23321739	BCL2L2-PABPN1		19	44846340	44846564	NECTIN2		14	23321465	23321739	BCL2L2-PABPN1
7	2354891	2355333	EIF3B		X	41216131	41216390	USP9X		21	8401664	8401864	CH507-528H12.1		15	99105064	99105340	SYNM
22	42270423	42270649	OGFRP1		15	50481730	50481963	USP8		5	79514194	79514404	HOMER1		15	99105064	99105340	RP11-654A16.3
22	42270423	42270649	TCF20		X	136511693	136511966	HTATSF1		7	30633809	30634043	GARS		16	680431	680650	STUB1
7	5388789	5389137	TNRC18		15	90452296	90452536	IQGAP1		7	157138985	157139203	UBE3C		16	1964350	1964568	RPS2
19	18281307	18281518	JUND		15	101251660	101251873	CHSY1		9	93134273	93134476	NINJ1		16	19114168	19114370	ITPRIPL2
1	15409977	15410178	EFHD2		16	381713	381920	TMEM8A		7	47474619	47474940	TNS3		16	19114168	19114370	CTD-2349B8.1
1	21176550	21176767	EIF4G3		16	1964365	1964572	RPS2		10	28533262	28533508	WAC		16	48609954	48610159	N4BP1
1	39576449	39576650	PABPC4		16	9091737	9091951	C16orf72		10	96586763	96586968	TM9SF3		17	4498887	4499140	AC118754.4
1	40373880	40374086	SMAP2		16	19114089	19114321	ITPRIPL2		11	93732336	93732552	TAF1D		17	4498887	4499140	SPNS2
1	51236439	51236646	RNF11		16	19114089	19114321	CTD-2349B8.1		11	93732336	93732552	SNORA8		1	11926199	11926408	KIAA2013
1	92480724	92480953	GFI1		16	22008118	22008330	C16orf52		12	92145469	92145718	BTG1		2	177216786	177216992	HNRNPA3
1	113929715	113929920	HIPK1		16	48609921	48610123	N4BP1		12	92145469	92145718	RP11-796E2.4		20	297695	297908	ZCCHC3
1	150974621	150974844	CERS2		17	4498918	4499159	AC118754.4		1	32964202	32964417	RNF19B		6	43171434	43171866	SRF
1	150974621	150974844	RP11-316M1.3		17	4498918	4499159	SPNS2		1	40373851	40374068	SMAP2		17	40122306	40122536	MSL1
1	155250338	155250575	FAM189B		17	80281261	80281654	RNF213		1	150579271	150579481	MCL1		17	83079598	83079807	METRNL
1	156500536	156500739	MEF2D		17	82078443	82078681	FASN		12	120291727	120291932	RNU4-2		18	54224353	54224571	MBD2
8	130358240	130358471	ASAP1		18	54224362	54224570	MBD2		12	120293061	120293267	RNU4-1		19	3544190	3544390	MFSD12
3	52056145	52056350	DUSP7		19	4035735	4036008	PIAS4		12	124567495	124567764	NCOR2		19	3544190	3544390	AC005786.7
8	144527036	144527301	C8orf82		19	39435690	39435898	RPS16		14	49853717	49853921	Metazoa_SRP		19	3557344	3557557	MFSD12
5	178204742	178204943	HNRNPAB		19	42242276	42242480	GSK3A		14	49862501	49862731	RP11-596C23.6		19	3557344	3557557	AC005786.7
11	6611884	6612171	TAF10		19	42242276	42242480	AC006486.9		14	49862501	49862731	RN7SL2		19	12734442	12734671	C19orf43
16	28063161	28063369	GSG1L		19	42284096	42284317	CIC		14	103127111	103127391	TNFAIP2		19	18280174	18280398	JUND
17	62065227	62065433	MED13		19	55117439	55117642	PPP1R12C		15	63121907	63122129	LACTB		19	44908821	44909087	APOE
19	1244450	1244684	ATP5D		19	56088358	56088564	ZNF787		14	49586598	49586862	RN7SL1		2	230712911	230713145	CAB39
11	93732334	93732552	TAF1D		2	36597953	36598157	FEZ2		14	49586598	49586862	RPS29		3	136195763	136196024	MSL2
11	93732334	93732552	SNORA8		5	473411	473662	CTD-2228K2.7		16	88643297	88643528	CYBA		5	168579343	168579600	PANK3
1	224434495	224434698	CNIH3		5	473411	473662	SLC9A3		1	40861925	40862136	CITED4		6	20421681	20421905	RN7SL128P
1	224434495	224434698	WDR26		2	148644823	148645032	EPC2		1	41662575	41662791	HIVEP3		6	20421681	20421905	E2F3
19	49658264	49658510	SCAF1		2	177217569	177217816	HNRNPA3		18	54224354	54224558	MBD2		6	166956199	166956475	RNASET2
2	32916109	32916315	LINC00486		2	230712916	230713144	CAB39		19	3557312	3557548	MFSD12		7	240239	240470	FAM20C
9	125747169	125747369	PBX3		2	234496785	234497052	ARL4C		19	3557312	3557548	AC005786.7		7	50335108	50335442	IKZF1
15	40358095	40358302	DISP2		2	239345795	239346063	HDAC4		19	12734473	12734682	C19orf43		8	144326493	144326766	DGAT1
6	26156765	26156988	HIST1H1E		20	57660654	57660958	PMEPA1		19	18280175	18280385	JUND		9	5832792	5832997	ERMP1
16	492307	492517	RAB11FIP3		20	59007016	59007241	CTSZ		19	44908825	44909072	APOE		9	127505514	127505746	FAM129B
6	52995630	52995866	7SK		21	41830126	41830353	PRDM15		2	230712933	230713169	CAB39		9	133356189	133356430	SURF1
6	52995630	52995866	RN7SK		22	41091886	41092107	EP300		20	59007018	59007253	CTSZ		X	47586589	47586798	TIMP1
21	39349226	39349433	HMGN1		22	50525833	50526189	SCO2		21	8400314	8400517	CH507-528H12.1		X	47586589	47586798	SYN1
16	88645952	88646156	CYBA		22	50525833	50526189	TYMP		22	28800301	28800505	XBP1		10	28533266	28533489	WAC
17	50133767	50133971	PPP1R9B		3	23235529	23235754	UBE2E2		6	16439207	16439455	ATXN1		11	65499558	65499805	MALAT1
17	82078469	82078681	FASN		3	25664312	25664551	TOP2B		6	52995664	52995866	7SK		6	163414722	163414967	QKI
19	18280188	18280389	JUND		3	33439988	33440222	UBP1		6	52995664	52995866	RN7SK		12	110281472	110281796	ATP2A2
10	27154163	27154408	YME1L1		8	143733470	143733710	FAM83H		6	113860210	113860429	MARCKS		14	49586572	49586834	RN7SL1
9	35689902	35690165	TPM2		4	40594571	40594795	RBM47		6	170584337	170584572	PDCD2		14	49586572	49586834	RPS29
11	67991476	67991709	UNC93B1		5	856605	856912	BRD9		7	240210	240446	FAM20C		15	101251656	101251867	CHSY1
16	1445428	1445680	CLCN7		5	17275394	17275717	BASP1		7	50334700	50335016	IKZF1		1	108699439	108699686	PRPF38B
16	1445428	1445680	LA16c-390E6.5		5	154755646	154755859	LARP1		8	143977213	143977447	PARP10		1	150579248	150579476	MCL1
5	178547316	178547559	COL23A1		9	78031450	78031716	GNAQ		9	35657761	35657978	RMRP		1	156670850	156671077	NES
6	16439202	16439405	ATXN1		19	44908835	44909119	APOE		9	111896835	111897049	UGCG		10	96586741	96586967	TM9SF3
16	397313	397555	NME4		11	6611859	6612080	TAF10		MT	13999	14352	MT-ND5		11	60951421	60951671	SLC15A3
7	30285144	30285358	ZNRF2		3	194486720	194486995	ATP13A3		MT	13999	14352	MT-ND6		11	67266479	67266734	GRK2
7	65873216	65873448	VKORC1L1		1	150579258	150579477	MCL1		11	47356699	47356942	SPI1		12	76031290	76031527	PHLDA1
22	28800302	28800508	XBP1		1	212285533	212285876	PPP2R5A		1	10694451	10694657	CASZ1		12	76031290	76031527	RP11-290L1.3
3	71753623	71753834	EIF4E3		10	28533263	28533479	WAC		12	110281467	110281798	ATP2A2		12	124567560	124567769	NCOR2
16	87602390	87602599	JPH3		6	163414719	163414989	QKI		17	7853393	7853666	KDM6B		16	1445443	1445667	CLCN7
16	88643318	88643523	CYBA		7	192647	192892	AC093627.12							16	1445443	1445667	LA16c-390E6.5
3	127672468	127672715	PODXL2		7	519373	519713	PDGFA							16	9091702	9091953	C16orf72
3	129315959	129316184	H1FX		10	96586736	96586964	TM9SF3							17	17042498	17042707	MPRIP
3	129315959	129316184	H1FX-AS1		11	67266446	67266695	GRK2							17	20868961	20869183	CCDC144NL
3	129605142	129605353	PLXND1		8	30812507	30812754	PPP2CB							17	20868961	20869183	CCDC144NL-AS1
17	40122203	40122568	MSL1		12	124567568	124567770	NCOR2							17	28041767	28042045	NLK
1	40861339	40861581	CITED4		9	111896841	111897057	UGCG							MT	13992	14374	MT-ND5
17	81833586	81833799	PPP1R27		14	49586628	49586831	RN7SL1							MT	13992	14374	MT-ND6
1	150579256	150579486	MCL1		14	49586628	49586831	RPS29							1	40161378	40161589	RLF
19	812566	812880	PLPPR3		14	49853717	49853919	Metazoa_SRP							21	45992089	45992320	COL6A1
1	206685017	206685265	MAPKAPK2		14	49862498	49862740	RP11-596C23.6							3	194486704	194486908	ATP13A3
19	39435651	39435898	RPS16		14	49862498	49862740	RN7SL2							5	154755624	154756140	LARP1
19	55675242	55675468	EPN1		15	63121846	63122120	LACTB
1	40861921	40862139	CITED4		16	1445425	1445680	CLCN7
12	110281482	110281812	ATP2A2		16	1445425	1445680	LA16c-390E6.5
10	130157451	130157660	GLRX3		16	87602393	87602649	JPH3
11	1956371	1956593	MRPL23		17	62065227	62065430	MED13
11	27700478	27700687	BDNF		17	83079607	83079807	METRNL
11	27700478	27700687	RP11-587D21.4		18	62715681	62715988	PHLPP1
9	35657758	35657976	RMRP		19	3557347	3557564	MFSD12
11	47355010	47355242	SPI1		19	3557347	3557564	AC005786.7
11	67266450	67266707	GRK2		19	12734454	12734682	C19orf43
9	78031449	78031706	GNAQ		19	18280177	18280401	JUND
9	128689313	128689551	SET		19	18281309	18281611	JUND
MT	11773	12036	MT-ND4		17	40122214	40122522	MSL1
14	49586576	49586831	RN7SL1
14	49586576	49586831	RPS29
X	32866581	32866790	DMD
14	102507034	102507402	ANKRD9
12	124567342	124567773	NCOR2
X	147912022	147912233	FMR1
X	150983265	150983516	HMGB3
5	154755387	154755619	LARP1
5	168579347	168579585	PANK3
1	10694447	10694656	CASZ1
6	163414754	163414977	QKI
21	8216757	8216966	CH507-513H4.1
21	8397569	8397789	CH507-528H12.1
21	8400315	8400517	CH507-528H12.1
1	35192304	35192731	SFPQ
